# Supplementary material for: Identification of pannexin 1-regulated genes, interactome, and pathways in rhabdomyosarcoma and its tumor inhibitory interaction with AHNAK
Source: Oncogene. 2021 Feb 9;40(10):1868–83. doi: 10.1038/s41388-020-01623-2 (PMC7946643; doi:10.1038/s41388-020-01623-2)
Supplement: Supplementary file 2 — Supplemental Table S1 [file 41388_2020_1623_MOESM2_ESM.xlsx]

## Sheet: n=1
Protein IDs	Majority protein IDs	Peptide counts (all)	Peptide counts (razor+unique)	Peptide counts (unique)	Protein names	Gene names	Fasta headers	Number of proteins	Peptides	Razor + unique peptides	Unique peptides	Peptides Rh18_BirA_PANX1_n=1	Peptides Rh18_BirA_n=1	Peptides Rh18_Myc_PANX1_n=1	Peptides Rh30_BirA_PANX1_n=1	Peptides Rh30_BirA_n=1	Peptides Rh30_Myc_PANX1_n=1	Razor + unique peptides Rh18_BirA_PANX1_n=1	Razor + unique peptides Rh18_BirA_n=1	Razor + unique peptides Rh18_Myc_PANX1_n=1	Razor + unique peptides Rh30_BirA_PANX1_n=1	Razor + unique peptides Rh30_BirA_n=1	Razor + unique peptides Rh30_Myc_PANX1_n=1	Unique peptides Rh18_BirA_PanX1_n=1	Unique peptides Rh18_BirA_n=1	Unique peptides Rh18_Myc_PANX1_n=1	Unique peptides Rh30_BirA_PanX1_n=1	Unique peptides Rh30_BirA_n=1	Unique peptides Rh30_Myc_PANX1_n=1	Sequence coverage [%]	Unique + razor sequence coverage [%]	Unique sequence coverage [%]	Mol. weight [kDa]	Sequence length	Sequence lengths	Q-value	Score	Sequence coverage Rh18_BirA_PANX1_n=1 [%]	Sequence coverage Rh18_BirA_n=1 [%]	Sequence coverage Rh18_Myc_PANX1_n=1 [%]	Sequence coverage Rh30_BirA_PANX1_n=1 [%]	Sequence coverage Rh30_BirA_n=1 [%]	Sequence coverage Rh30_Myc_PANX1_n=1 [%]	Intensity	Intensity Rh18_BirA_PANX1_n=1	Intensity Rh18_BirA_n=1	Intensity Rh18_Myc_PANX1_n=1	Intensity Rh30_BirA_PANX1_n=1	Intensity Rh30_BirA_n=1
Q09666;E9PJZ0;E9PKR9;E9PJC6;E9PLK4;Q09666-2;E9PQE3	Q09666	194;3;3;3;3;3;2	194;3;3;3;3;3;2	194;3;3;3;3;3;2	Neuroblast differentiation-associated protein AHNAK	AHNAK		7	194	194	194	155	42	0	169	69	0	155	42	0	169	69	0	155	42	0	169	69	0	54.9	54.9	54.9	629.09	5890	5890;121;123;131;144;149;85	0	323.31	48	14.9	0	49.7	27.3	0	3018600000	646240000	50299000	0	1778400000	82028000
P21333-2;P21333;Q5HY54;Q60FE5;A0A087WWY3;F8WE98;H0Y5C6;H0Y5F3;H7C2E7	P21333-2;P21333;Q5HY54;Q60FE5;A0A087WWY3	106;106;104;104;87;19;14;6;1	106;106;104;104;87;19;14;6;1	99;99;97;97;81;15;13;6;1	Filamin-A	FLNA	;;;;	9	106	106	99	57	74	0	59	88	0	57	74	0	59	88	0	54	70	0	55	83	0	59.1	59.1	55.7	280.01	2639	2639;2647;2607;2620;2315;604;281;232;90	0	323.31	35.5	41.6	0	35.1	52.1	0	2619400000	118330000	552920000	0	323390000	872850000
P11498;P11498-2;E9PRE7;E9PS68	P11498	47;21;20;12	47;21;20;12	47;21;20;12	Pyruvate carboxylase, mitochondrial	PC		4	47	47	47	28	22	27	29	27	30	28	22	27	29	27	30	28	22	27	29	27	30	57.6	57.6	57.6	129.63	1178	1178;529;489;298	0	323.31	33.5	22.7	34.4	32	31.9	33.3	1682000000	120460000	85526000	136310000	302780000	221870000
O43491;E9PHY5;O43491-4;E9PK52;O43491-3;E9PII3;O43491-2;Q6R5J7;E9PMV8;Q6ZSX4;H0Y5B0;E9PQD2;E9PQN0;E9PRG1;E9PIG0;E9PJP4;E9PMG5;E9PN54;E9PPC9;J3QS55;A0A1B0GTF8;A8K968;A0A0A0MRA8;A0A0A0MSA4;Q9Y2J2-3;Q9Y2J2-2;Q9Y2J2-4;Q9Y2J2	O43491;E9PHY5;O43491-4;E9PK52;O43491-3;E9PII3;O43491-2	33;28;26;24;23;21;21;12;10;9;9;8;7;7;7;5;5;5;3;1;1;1;1;1;1;1;1;1	33;28;26;24;23;21;21;12;10;9;9;8;7;7;7;5;5;5;3;1;1;1;1;1;1;1;1;1	33;28;26;24;23;21;21;12;10;9;9;8;7;7;7;5;5;5;3;1;1;1;1;1;1;1;1;1	Band 4.1-like protein 2	EPB41L2	;;;;;;	28	33	33	33	19	0	0	19	6	0	19	0	0	19	6	0	19	0	0	19	6	0	39.1	39.1	39.1	112.59	1005	1005;935;852;811;747;706;673;383;268;201;380;179;127;153;162;118;224;240;126;162;571;756;918;1046;612;865;883;1087	0	323.31	24	0	0	21.8	9.3	0	67649000	13551000	0	0	37735000	1152600
Q13085;Q13085-4;A0A0C4DGT1;A0A087X2F8;A0A087X126;A0A087WYK6	Q13085;Q13085-4	54;54;2;1;1;1	54;54;2;1;1;1	1;1;1;1;1;1	Acetyl-CoA carboxylase 1;Biotin carboxylase	ACACA	;	6	54	54	1	14	13	22	6	8	9	14	13	22	6	8	9	0	0	0	0	0	0	31.9	31.9	0.9	265.55	2346	2346;2383;120;84;112;114	0	323.31	8.7	7.2	13.6	3.7	5.4	5.7	178570000	6739500	9240900	26931000	6357500	4289700
Q13085-3;Q13085-2;Q59FY4;A0A087X0W4;S4R3S7;A0A087WVR6;A0A087WWN5	Q13085-3;Q13085-2;Q59FY4	54;53;27;4;3;2;1	1;0;0;1;0;1;0	1;0;0;1;0;1;0	Acetyl-CoA carboxylase 1;Biotin carboxylase	ACACA	;;	7	54	1	1	14	13	22	6	8	9	0	0	0	0	0	0	0	0	0	0	0	0	32.4	0.3	0.3	257.24	2268	2268;2288;998;94;155;42;52	1	-2	9	7.5	14	3.8	5.6	5.9	0	0	0	0	0	0
P05165;P05165-2;P05165-3;A0A1B0GU58;A0A1B0GWI4;A0A1B0GUX9;A0A1B0GWA1;A0A1B0GTR1;H0Y5U0;Q5JTW6;H0Y4B9;H0Y798;Q5JVH2	P05165;P05165-2;P05165-3;A0A1B0GU58;A0A1B0GWI4;A0A1B0GUX9;A0A1B0GWA1	31;30;29;28;21;19;17;8;5;5;3;2;2	31;30;29;28;21;19;17;8;5;5;3;2;2	31;30;29;28;21;19;17;8;5;5;3;2;2	Propionyl-CoA carboxylase alpha chain, mitochondrial	PCCA	;;;;;;	13	31	31	31	19	19	23	20	18	18	19	19	23	20	18	18	19	19	23	20	18	18	58.1	58.1	58.1	80.058	728	728;702;681;615;461;398;326;245;139;149;134;84;111	0	323.31	35.7	33.2	44.9	38	34.6	34.9	787390000	24810000	76427000	94132000	108740000	67705000
Q9P0K7-4;Q9P0K7-3;Q9P0K7;Q9P0K7-2;D6REL2;D6R9G6;D6RF74;D6RE17;D6RB27;D6R9G4;D6RBY4;D6RB25;D6RBW6	Q9P0K7-4;Q9P0K7-3;Q9P0K7;Q9P0K7-2	28;28;28;28;3;3;3;3;2;2;2;1;1	28;28;28;28;3;3;3;3;2;2;2;1;1	28;28;28;28;3;3;3;3;2;2;2;1;1	Ankycorbin	RAI14	;;;	13	28	28	28	19	2	0	17	3	0	19	2	0	17	3	0	19	2	0	17	3	0	33.1	33.1	33.1	106.9	951	951;972;980;983;125;126;139;150;104;107;114;56;66	0	323.31	24.5	2.1	0	20.2	3.4	0	62220000	13876000	444890	0	36315000	658770
Q96RQ3;E9PHF7;E9PG35;F5GYT8;G5E9X5;F8WDI3	Q96RQ3;E9PHF7;E9PG35;F5GYT8;G5E9X5	20;19;17;16;14;1	20;19;17;16;14;1	20;19;17;16;14;1	Methylcrotonoyl-CoA carboxylase subunit alpha, mitochondrial	MCCC1	;;;;	6	20	20	20	11	8	16	16	13	10	11	8	16	16	13	10	11	8	16	16	13	10	43.4	43.4	43.4	80.472	725	725;616;598;575;434;112	0	323.31	25.4	19.2	38.3	37.1	30.3	24.1	500840000	35269000	45396000	96588000	86907000	56341000
Q96RD7;Q96RD7-2	Q96RD7;Q96RD7-2	13;12	13;12	13;12	Pannexin-1	PANX1	;	2	13	13	13	11	0	0	12	0	0	11	0	0	12	0	0	11	0	0	12	0	0	41.1	41.1	41.1	48.05	426	426;422	0	323.31	39	0	0	39.2	0	0	957780000	192590000	0	0	536110000	0
P31327;P31327-3;P31327-2;Q5R211;F8VPD4;P27708	P31327;P31327-3;P31327-2	25;25;23;3;1;1	25;25;23;3;1;1	25;25;23;3;1;1	Carbamoyl-phosphate synthase [ammonia], mitochondrial	CPS1	;;	6	25	25	25	15	5	11	10	8	10	15	5	11	10	8	10	15	5	11	10	8	10	22.8	22.8	22.8	164.94	1500	1500;1506;1049;513;2162;2225	0	323.31	12.5	4.3	9.4	10.4	6.5	8.3	87635000	19653000	3048900	12619000	12185000	5241500
P46939;P46939-2;P46939-4;Q5T097;P46939-3;H0Y337;A0A0D9SG57	P46939;P46939-2	22;22;9;7;4;2;1	22;22;9;7;4;2;1	22;22;9;7;4;2;1	Utrophin	UTRN	;	7	22	22	22	15	1	0	12	1	0	15	1	0	12	1	0	15	1	0	12	1	0	7.8	7.8	7.8	394.46	3433	3433;3438;1347;988;624;251;150	0	274.96	5.7	0.4	0	4.3	0.4	0	17313000	5424600	113640	0	9112500	99836
P55196-3;A8MQ02;J3KN01;P55196-2;P55196-1;P55196;P55196-5;Q5TIG5;P55196-6;H0Y7R8;H0Y8L4;H0Y8U8;H0Y9I0;H0YA98;H0Y948;F8W9I4;E9PFY5	P55196-3;A8MQ02;J3KN01;P55196-2;P55196-1;P55196;P55196-5;Q5TIG5;P55196-6	13;12;12;12;12;12;12;11;11;4;2;1;1;1;1;1;1	13;12;12;12;12;12;12;11;11;4;2;1;1;1;1;1;1	13;12;12;12;12;12;12;11;11;4;2;1;1;1;1;1;1	Afadin	MLLT4	;;;;;;;;	17	13	13	13	7	0	0	10	0	0	7	0	0	10	0	0	7	0	0	10	0	0	9.5	9.5	9.5	197.65	1743	1743;1781;1831;1612;1816;1824;1834;1665;1651;389;313;124;129;167;191;247;250	0	114.01	4.9	0	0	7.1	0	0	11867000	1711900	0	0	7226600	0
Q8IXS6-2;C9JA33;B1ALY0;Q8IXS6;Q9Y2D5-6;Q9Y2D5-4;C9JZH4	Q8IXS6-2;C9JA33;B1ALY0;Q8IXS6	12;11;11;10;4;4;3	12;11;11;10;4;4;3	12;11;11;10;4;4;3	Paralemmin-2	PALM2;PALM2-AKAP2	;;;	7	12	12	12	10	1	0	8	1	0	10	1	0	8	1	0	10	1	0	8	1	0	33.1	33.1	33.1	45.437	411	411;377;433;379;1090;1103;180	0	121.07	31.4	3.2	0	26	3.4	0	24639000	5244900	235490	0	10754000	193470
A0A0C4DFT3;Q12959-4;Q12959-2;Q12959-5;Q12959-3;Q12959-6;Q12959;Q12959-7;Q12959-8;Q12959-9;E7EQD7;H7C325;F8W750;H7C166;B5MCC5;B4E2H8;B7Z264;E9PIW2;B7Z2T4;E9PN83;Q15700-5;Q15700-3;Q15700;Q15700-4;Q15700-2;C9IYP1;C9JN61;C9JCP6;A8MUT6;Q92796-3	A0A0C4DFT3;Q12959-4;Q12959-2;Q12959-5;Q12959-3;Q12959-6;Q12959;Q12959-7;Q12959-8;Q12959-9;E7EQD7	14;14;14;12;12;12;12;12;11;11;7;3;3;3;3;3;3;3;3;3;3;3;3;3;3;2;1;1;1;1	14;14;14;12;12;12;12;12;11;11;7;3;3;3;3;3;3;3;3;3;3;3;3;3;3;2;1;1;1;1	13;13;13;11;11;11;11;11;10;10;7;2;2;3;2;3;2;2;2;2;2;2;2;2;2;2;1;1;1;0	Disks large homolog 1	DLG1	;;;;;;;;;;	30	14	14	13	9	0	0	11	0	0	9	0	0	11	0	0	8	0	0	10	0	0	23.4	23.4	22.4	99.813	892	892;893;926;853;871;891;904;917;788;800;658;165;221;286;348;370;791;811;852;866;334;749;870;909;975;122;154;179;208;366	0	140.35	16.3	0	0	18.3	0	0	26671000	4735400	0	0	17827000	0
CON__P02769	CON__P02769	21	21	21				1	21	21	21	14	9	13	9	6	8	14	9	13	9	6	8	14	9	13	9	6	8	42.7	42.7	42.7	69.293	607	607	0	323.31	29.3	17.8	27.2	19.6	11.9	16.3	198950000	49324000	8023900	75276000	27907000	16291000
Q5VTE0;P68104;A0A087WVQ9;P68104-2;A0A087WV01;Q05639;Q5JR01;A6PW80	Q5VTE0;P68104;A0A087WVQ9;P68104-2;A0A087WV01;Q05639	11;11;10;10;7;6;4;3	11;11;10;10;7;6;4;3	11;11;10;10;7;6;4;3	Putative elongation factor 1-alpha-like 3;Elongation factor 1-alpha 1;Elongation factor 1-alpha;Elongation factor 1-alpha 2	EEF1A1P5;EEF1A1;EEF1A2	;;;;;	8	11	11	11	8	4	2	6	6	4	8	4	2	6	6	4	8	4	2	6	6	4	39.4	39.4	39.4	50.184	462	462;462;441;441;426;463;145;106	0	170.19	24.5	8.7	4.8	20.8	20.3	12.1	154960000	14502000	16692000	2441700	47462000	30861000
P68363;P68363-2;P68366-2;P68366;C9JDS9	P68363;P68363-2;P68366-2;P68366;C9JDS9	12;9;9;9;6	12;9;9;9;6	1;1;1;1;0	Tubulin alpha-1B chain;Tubulin alpha-4A chain	TUBA1B;TUBA4A	;;;;	5	12	12	1	3	6	1	8	9	4	3	6	1	8	9	4	0	0	0	1	1	1	36.8	36.8	2.9	50.151	451	451;335;433;448;156	0	223.17	7.5	17.3	3.1	26.8	26.8	13.3	137750000	7418000	7486000	716020	35313000	47902000
F5H5D3;Q9BQE3;F8VVB9;C9J2C0;Q9NY65;F8VQQ4;F8VRZ4;F8VS66;F8VX09;F8VWV9;V9GZ17;Q9H853;F8VRK0;C9JDL2;C9JEV8;C9JQ00;C9JJQ8	F5H5D3;Q9BQE3;F8VVB9;C9J2C0;Q9NY65	11;11;8;7;7;5;3;3;2;2;2;2;1;1;1;1;1	1;1;0;1;1;0;0;0;0;0;1;0;0;0;0;0;0	0;0;0;0;0;0;0;0;0;0;0;0;0;0;0;0;0	Tubulin alpha-1C chain;Tubulin alpha-8 chain	TUBA1C;TUBA1B;TUBA8	;;;;	17	11	1	0	4	6	1	7	9	3	1	0	0	1	1	0	0	0	0	0	0	0	27.4	2.5	0	57.73	519	519;449;246;467;449;219;112;130;75;81;275;241;49;119;153;180;198	0	21.025	9.1	15	2.7	18.7	23.3	9.1	6502400	740810	0	0	2105600	1841900
Q96RT1-7;Q96RT1-6;Q96RT1-4;Q96RT1-5;Q96RT1-3;Q96RT1-9;Q96RT1-2;Q96RT1;Q96RT1-8;B4DIP2;H0YA04	Q96RT1-7;Q96RT1-6;Q96RT1-4;Q96RT1-5;Q96RT1-3;Q96RT1-9;Q96RT1-2;Q96RT1;Q96RT1-8	16;16;16;16;16;16;16;16;16;5;1	16;16;16;16;16;16;16;16;16;5;1	16;16;16;16;16;16;16;16;16;5;1	Protein LAP2	ERBB2IP	;;;;;;;;	11	16	16	16	8	0	0	10	0	0	8	0	0	10	0	0	8	0	0	10	0	0	15.7	15.7	15.7	146.08	1302	1302;1340;1346;1356;1360;1367;1371;1412;1419;610;197	0	173.19	8.1	0	0	10	0	0	297760000	281010000	0	0	13047000	0
P68133;P68032;P62736;P63267;A6NL76;C9JUM1;C9JZR7;F8WB63;B8ZZJ2;C9JFL5;F6UVQ4;F6QUT6;P63267-2;C9JTX5;Q562R1;F8WCH0	P68133;P68032;P62736;P63267;A6NL76;C9JUM1;C9JZR7;F8WB63;B8ZZJ2;C9JFL5;F6UVQ4;F6QUT6;P63267-2	12;12;11;10;9;6;6;6;6;6;6;6;6;5;3;2	3;3;3;2;2;0;0;1;1;1;1;1;1;0;0;0	3;3;3;2;2;0;0;1;1;1;1;1;1;0;0;0	Actin, alpha skeletal muscle;Actin, alpha cardiac muscle 1;Actin, aortic smooth muscle;Actin, gamma-enteric smooth muscle	ACTA1;ACTC1;ACTA2;ACTG2;ACTB	;;;;;;;;;;;;	16	12	3	3	9	7	6	10	10	6	1	0	1	1	3	1	1	0	1	1	3	1	33.7	10.3	10.3	42.051	377	377;377;377;376;254;99;102;105;119;144;151;151;333;80;376;52	0	20.116	24.7	18.3	17.2	27.6	28.4	20.2	18829000	2766300	0	595710	10131000	3367900
P49959;P49959-3;F8W7U8;P49959-2;F5GXT0;F5H742;F5H256	P49959;P49959-3;F8W7U8;P49959-2	8;8;7;7;3;2;2	8;8;7;7;3;2;2	8;8;7;7;3;2;2	Double-strand break repair protein MRE11A	MRE11A	;;;	7	8	8	8	3	4	0	4	4	0	3	4	0	4	4	0	3	4	0	4	4	0	11.4	11.4	11.4	80.592	708	708;711;707;680;221;111;127	0	121.97	4	5.5	0	5.4	5.4	0	10885000	490500	1571900	0	2441700	1652300
Q9BR76;A0A087WW53;F5H390;F5H0D2	Q9BR76;A0A087WW53;F5H390	6;3;3;2	6;3;3;2	6;3;3;2	Coronin-1B;Coronin	CORO1B	;;	4	6	6	6	1	4	0	2	3	0	1	4	0	2	3	0	1	4	0	2	3	0	16.2	16.2	16.2	54.234	489	489;260;282;139	0	73.452	1.8	8	0	4.5	6.3	0	21637000	1221600	5318400	0	3176700	3727100
Q14247;Q14247-3;Q14247-2;H0YEV2;H0YCD9	Q14247;Q14247-3;Q14247-2	9;8;8;2;2	9;8;8;2;2	9;8;8;2;2	Src substrate cortactin	CTTN	;;	5	9	9	9	8	6	0	8	6	0	8	6	0	8	6	0	8	6	0	8	6	0	20.4	20.4	20.4	61.585	550	550;513;634;128;265	0	169.95	17.5	13.6	0	18.4	14.9	0	21017000	2922100	3196800	0	5654300	4405000
P63261;P60709;I3L3I0;I3L1U9;G5E9R0;K7EM38;E7EVS6;I3L3R2;J3KT65;I3L4N8;Q6S8J3;A5A3E0;P0CG38;Q9BYX7;P0CG39	P63261;P60709;I3L3I0;I3L1U9	15;15;9;9;7;7;7;7;7;7;6;5;4;3;3	15;15;9;9;7;7;7;7;7;7;6;5;4;3;3	6;6;2;2;1;1;1;1;1;3;2;1;1;1;1	Actin, cytoplasmic 2;Actin, cytoplasmic 2, N-terminally processed;Actin, cytoplasmic 1;Actin, cytoplasmic 1, N-terminally processed	ACTG1;ACTB	;;;	15	15	15	6	13	10	9	14	9	8	13	10	9	14	9	8	5	3	4	5	2	3	46.4	46.4	22.9	41.792	375	375;375;214;214;125;133;163;164;198;241;1075;1075;1075;375;1038	0	270.87	37.3	29.3	25.1	40.3	24.3	26.9	186390000	29212000	22405000	9153800	66627000	28227000
P14618;P14618-2;P14618-3;H3BTN5;B4DNK4;H3BQ34;H3BUW1;H3BTJ2;H3BT25;H3BR70;H3BU13;H3BN34;H3BQZ3;P30613-2;P30613	P14618;P14618-2;P14618-3;H3BTN5;B4DNK4;H3BQ34;H3BUW1;H3BTJ2	17;15;14;13;12;11;9;9;8;5;2;1;1;1;1	17;15;14;13;12;11;9;9;8;5;2;1;1;1;1	17;15;14;13;12;11;9;9;8;5;2;1;1;1;1	Pyruvate kinase PKM;Pyruvate kinase	PKM	;;;;;;;	15	17	17	17	6	7	0	13	15	4	6	7	0	13	15	4	6	7	0	13	15	4	38.6	38.6	38.6	57.936	531	531;531;516;485;457;281;162;168;151;366;82;51;69;543;574	0	323.31	16	19	0	31.6	35	10.5	73562000	3538700	8988500	0	25688000	29031000
P05062;A0A087WXX2	P05062;A0A087WXX2	9;8	9;8	9;8	Fructose-bisphosphate aldolase B;Fructose-bisphosphate aldolase	ALDOB	;	2	9	9	9	7	3	5	4	3	1	7	3	5	4	3	1	7	3	5	4	3	1	35.4	35.4	35.4	39.473	364	364;316	0	323.31	28	11.3	21.4	14.8	11.3	4.1	49717000	10087000	1671200	9689700	10594000	656960
P23526;P23526-2	P23526;P23526-2	9;7	9;7	9;7	Adenosylhomocysteinase	AHCY	;	2	9	9	9	6	4	3	2	4	1	6	4	3	2	4	1	6	4	3	2	4	1	22.2	22.2	22.2	47.716	432	432;404	0	82.351	18.3	10.9	8.3	5.1	10.6	2.8	21728000	3768700	4051100	1782100	2179300	3038000
Q14315-2;Q14315	Q14315-2;Q14315	27;27	21;21	20;20	Filamin-C	FLNC	;	2	27	21	20	4	11	0	6	25	0	1	7	0	2	20	0	1	7	0	2	19	0	13.6	10.8	10.2	287.28	2692	2692;2725	0	226.79	2	5.2	0	2.7	12.9	0	17387000	0	2927700	0	511070	13498000
O00763-3;O00763;O00763-2;F8W8T8;H0YGH5	O00763-3;O00763;O00763-2	14;14;13;6;6	4;4;3;2;2	4;4;3;2;2	Acetyl-CoA carboxylase 2;Biotin carboxylase	ACACB	;;	5	14	4	4	2	3	4	1	1	1	0	0	0	0	0	0	0	0	0	0	0	0	8.2	2.3	2.3	255.09	2256	2256;2458;2388;858;859	0	22.249	1.6	2.1	2.9	1	1	0.6	580970	0	0	0	0	0
E7EX44;Q05682-5;Q05682-4;Q05682-3;Q05682-6;Q05682-2;Q05682;E9PGZ1;C9J813	E7EX44;Q05682-5;Q05682-4;Q05682-3;Q05682-6;Q05682-2;Q05682;E9PGZ1;C9J813	11;11;11;11;11;11;11;10;9	11;11;11;11;11;11;11;10;9	11;11;11;11;11;11;11;10;9	Caldesmon	CALD1	;;;;;;;;	9	11	11	11	2	4	0	4	6	0	2	4	0	4	6	0	2	4	0	4	6	0	20.3	20.3	20.3	64.168	557	557;532;538;558;563;564;793;536;459	0	115.86	4.1	7	0	7.9	11.5	0	7305200	264270	942100	0	1148500	1245000
P62805	P62805	5	5	5	Histone H4	HIST1H4A		1	5	5	5	4	4	3	3	4	3	4	4	3	3	4	3	4	4	3	3	4	3	50.5	50.5	50.5	11.367	103	103	0	51.431	38.8	38.8	27.2	27.2	38.8	27.2	43689000	6667600	8100000	5337700	4215500	7287800
Q9NY65-2;C9K0S6	Q9NY65-2	8;2	1;1	1;1	Tubulin alpha-8 chain	TUBA8		2	8	1	1	1	3	2	5	5	2	0	0	1	1	0	0	0	0	1	1	0	0	27.4	3.4	3.4	42.953	383	383;47	1	-2	3.4	11.5	7	18.3	18.5	8.4	0	0	0	0	0	0
Q5JP53;P07437;Q5ST81;Q9BVA1;Q13885;A0A0B4J269;Q13509;Q13509-2;K7ESM5;Q9BUF5;A0A075B736;Q5SQY0;A6NNZ2;M0R1I1;G3V5W4;G3V2R8;G3V3R4;G3V2N6;G3V2A3;CON__ENSEMBL:ENSBTAP00000025008;Q9H4B7	Q5JP53;P07437;Q5ST81;Q9BVA1;Q13885;A0A0B4J269;Q13509	9;9;8;7;7;5;5;4;3;3;2;2;2;1;1;1;1;1;1;1;1	9;9;8;7;7;5;5;4;3;3;2;2;2;1;1;1;1;1;1;1;1	2;2;1;1;1;1;1;0;0;0;0;0;0;0;1;1;1;1;0;0;0	Tubulin beta chain;Tubulin beta-2B chain;Tubulin beta-2A chain;Tubulin beta-3 chain	TUBB;TUBB2B;TUBB2A;TUBB3	;;;;;;	21	9	9	2	5	2	0	7	5	1	5	2	0	7	5	1	1	0	0	2	1	1	30	30	7	47.766	426	426;444;372;445;445;797;450;378;338;446;407;410;444;74;97;118;148;164;189;536;451	0	126.22	13.8	4.9	0	23.7	13.8	3.5	23172000	2774300	953820	0	10532000	4575800
P68371;P04350;Q3ZCM7;M0QY85;M0QZL7;M0R278;M0R0X0;M0QY37;M0QX14;A0A075B724	P68371;P04350	9;6;3;2;2;2;1;1;1;1	2;1;1;1;1;1;1;1;1;1	2;1;1;1;1;1;1;1;1;1	Tubulin beta-4B chain;Tubulin beta-4A chain	TUBB4B;TUBB4A	;	10	9	2	2	6	3	0	6	4	0	2	1	0	1	0	0	2	1	0	1	0	0	28.1	6.1	6.1	49.83	445	445;444;444;107;157;167;103;109;110;119	0	14.182	16	7.4	0	18.7	9.9	0	3027800	415000	577890	0	1487500	0
Q63ZY3-3;Q63ZY3;Q63ZY3-2;K7ERU2	Q63ZY3-3;Q63ZY3;Q63ZY3-2	6;6;6;2	6;6;6;2	6;6;6;2	KN motif and ankyrin repeat domain-containing protein 2	KANK2	;;	4	6	6	6	1	0	0	1	0	0	1	0	0	1	0	0	1	0	0	1	0	0	9.4	9.4	9.4	90.043	841	841;851;859;122	0	38.888	1.3	0	0	1.9	0	0	1434700	0	0	0	213140	0
Q8IUW5;D6RBN9	Q8IUW5;D6RBN9	5;3	5;3	5;3	RELT-like protein 1	RELL1	;	2	5	5	5	2	0	0	3	0	0	2	0	0	3	0	0	2	0	0	3	0	0	21	21	21	29.34	271	271;247	0	145.72	12.5	0	0	9.2	0	0	3608500	504740	0	0	1843000	0
P07355;H0YMD0;H0YMU9;H0YN42;P07355-2;H0YKS4;A6NMY6;H0YMM1;H0YNP5;H0YM50;H0YNA0;H0YKZ7;H0YLV6;H0YMT9;H0YKX9;H0YN28;H0YL33;H0YN52;H0YKV8;H0YKL9;H0YMW4;H0YLE2;H0YNB8;H0YMD9;H0YKN4	P07355;H0YMD0;H0YMU9;H0YN42;P07355-2;H0YKS4;A6NMY6;H0YMM1;H0YNP5;H0YM50	9;8;8;8;8;7;7;6;6;6;4;4;4;4;4;4;4;3;3;3;3;2;2;2;2	9;8;8;8;8;7;7;6;6;6;4;4;4;4;4;4;4;3;3;3;3;2;2;2;2	9;8;8;8;8;7;7;6;6;6;4;4;4;4;4;4;4;3;3;3;3;2;2;2;2	Annexin A2;Annexin;Putative annexin A2-like protein	ANXA2;ANXA2P2	;;;;;;;;;	25	9	9	9	4	5	2	9	6	1	4	5	2	9	6	1	4	5	2	9	6	1	30.4	30.4	30.4	38.604	339	339;227;230;256;357;176;339;149;175;248;79;119;132;133;134;139;142;59;81;110;146;45;47;65;69	0	173.66	14.5	17.1	6.2	30.4	19.8	2.9	26952000	1912100	2768900	172850	13234000	5311500
P06576;H0YH81;F8W079;F8W0P7	P06576;H0YH81	9;8;4;3	9;8;4;3	9;8;4;3	ATP synthase subunit beta, mitochondrial;ATP synthase subunit beta	ATP5B	;	4	9	9	9	4	3	4	3	3	2	4	3	4	3	3	2	4	3	4	3	3	2	24.6	24.6	24.6	56.559	529	529;362;284;270	0	139.04	12.1	8.5	12.7	9.1	9.1	6.2	16825000	4899200	1319800	4153300	1954900	953410
Q7Z2W4;C9J6P4;Q7Z2W4-2;Q7Z2W4-3;Q7Z2W4-4	Q7Z2W4;C9J6P4;Q7Z2W4-2;Q7Z2W4-3	8;7;7;6;1	8;7;7;6;1	8;7;7;6;1	Zinc finger CCCH-type antiviral protein 1	ZC3HAV1	;;;	5	8	8	8	2	0	0	6	1	0	2	0	0	6	1	0	2	0	0	6	1	0	12.5	12.5	12.5	101.43	902	902;1024;699;624;363	0	296.62	3.8	0	0	9.9	1.7	0	20267000	737660	0	0	3959200	122210
Q8IZ21-3;Q8IZ21;Q8IZ21-2;A0A0J9YVR0	Q8IZ21-3;Q8IZ21;Q8IZ21-2;A0A0J9YVR0	6;6;6;3	6;6;6;3	6;6;6;3	Phosphatase and actin regulator 4	PHACTR4	;;;	4	6	6	6	2	0	0	2	0	0	2	0	0	2	0	0	2	0	0	2	0	0	12.2	12.2	12.2	76.435	686	686;702;712;221	0	37.445	4.1	0	0	3.2	0	0	3387700	1463400	0	0	833580	0
O95721;C9JAF7	O95721;C9JAF7	6;3	6;3	6;3	Synaptosomal-associated protein 29;Synaptosomal-associated protein	SNAP29	;	2	6	6	6	2	0	0	3	0	0	2	0	0	3	0	0	2	0	0	3	0	0	30.2	30.2	30.2	28.97	258	258;160	0	61.257	13.2	0	0	17.1	0	0	3823600	354090	0	0	1823700	0
Q7Z2K8;Q7Z2K8-2	Q7Z2K8;Q7Z2K8-2	5;4	5;4	5;4	G protein-regulated inducer of neurite outgrowth 1	GPRIN1	;	2	5	5	5	3	0	0	5	1	0	3	0	0	5	1	0	3	0	0	5	1	0	9.1	9.1	9.1	102.4	1008	1008;798	0	127.04	4.7	0	0	9.1	1.6	0	4943700	1157200	0	0	2265100	33613
Q9C0B5-2;Q9C0B5;H0YEF4	Q9C0B5-2;Q9C0B5;H0YEF4	5;5;3	5;5;3	5;5;3	Palmitoyltransferase ZDHHC5;Palmitoyltransferase	ZDHHC5	;;	3	5	5	5	3	0	0	3	0	0	3	0	0	3	0	0	3	0	0	3	0	0	11.3	11.3	11.3	71.951	662	662;715;300	0	78.156	8.2	0	0	7.6	0	0	5680800	1421900	0	0	2734100	0
P11171-5;P11171-2;P11171;P11171-7;Q4VB86;P11171-6;P11171-4;P11171-3;A0A1B0GWG0	P11171-5;P11171-2;P11171;P11171-7;Q4VB86;P11171-6;P11171-4;P11171-3	5;5;5;4;3;3;3;3;1	5;5;5;4;3;3;3;3;1	5;5;5;4;3;3;3;3;1	Protein 4.1	EPB41	;;;;;;;	9	5	5	5	4	0	0	3	0	0	4	0	0	3	0	0	4	0	0	3	0	0	9	9	9	86.602	775	775;831;864;720;622;566;588;641;483	0	48.079	7.7	0	0	5.7	0	0	2553900	991790	0	0	971580	0
A0A087X0K9;G5E9E7;G3V1L9;Q07157-2;Q07157;H0YLT6;H0YKB1	A0A087X0K9;G5E9E7;G3V1L9;Q07157-2;Q07157	3;3;3;3;3;1;1	3;3;3;3;3;1;1	3;3;3;3;3;1;1	Tight junction protein ZO-1	TJP1	;;;;	7	3	3	3	1	0	0	2	1	0	1	0	0	2	1	0	1	0	0	2	1	0	2.1	2.1	2.1	187.85	1676	1676;1692;1768;1668;1748;231;383	0	22.297	0.8	0	0	1.6	0.8	0	1422100	150050	0	0	258590	124670
Q6UWI4	Q6UWI4	3	3	3	Protein shisa-2 homolog	SHISA2		1	3	3	3	2	0	0	0	0	0	2	0	0	0	0	0	2	0	0	0	0	0	11.2	11.2	11.2	31.375	295	295	0	31.573	8.5	0	0	0	0	0	2038600	577650	0	0	0	0
P50990-2;P50990;P50990-3;H7C4C8;H7C2U0	P50990-2;P50990;P50990-3	19;19;16;8;6	19;19;16;8;6	19;19;16;8;6	T-complex protein 1 subunit theta	CCT8	;;	5	19	19	19	3	12	0	2	15	0	3	12	0	2	15	0	3	12	0	2	15	0	40.8	40.8	40.8	57.645	529	529;548;475;323;107	0	209.25	6.6	26.5	0	3.8	32.3	0	36994000	425230	10205000	0	612590	13151000
P60174-1;P60174;P60174-4;U3KPZ0;U3KPS5;U3KQF3	P60174-1;P60174;P60174-4;U3KPZ0	4;4;3;2;1;1	4;4;3;2;1;1	4;4;3;2;1;1	Triosephosphate isomerase	TPI1	;;;	6	4	4	4	0	0	0	2	0	1	0	0	0	2	0	1	0	0	0	2	0	1	19.7	19.7	19.7	26.669	249	249;286;167;113;38;98	0	26.667	0	0	0	10.4	0	5.2	4387300	0	0	0	1921700	0
P07900;P07900-2;G3V2J8;Q14568;Q58FF6	P07900;P07900-2	10;10;3;3;2	10;10;3;3;2	4;4;1;1;0	Heat shock protein HSP 90-alpha	HSP90AA1	;	5	10	10	4	9	8	3	9	9	3	9	8	3	9	9	3	4	3	1	3	3	1	15.7	15.7	6.6	84.659	732	732;854;174;343;505	0	104.05	13.9	11.9	4	14.1	14.1	4.2	48583000	5019000	9288700	1305500	15221000	12029000
P08238;Q58FF8;Q58FF7	P08238	10;4;3	4;1;1	4;1;1	Heat shock protein HSP 90-beta	HSP90AB1		3	10	4	4	7	7	2	8	7	2	2	2	0	2	1	0	2	2	0	2	1	0	15.3	6.1	6.1	83.263	724	724;381;597	0	81.306	10.4	10.8	2.6	12	10.6	2.9	3757500	216210	16189	0	2280800	1244400
P06733;P06733-2;K7EM90;E5RI09;E5RG95;K7EPM1;K7EKN2;E5RGZ4;P13929-3;P13929-2;P13929	P06733;P06733-2	9;6;4;1;1;1;1;1;1;1;1	9;6;4;1;1;1;1;1;1;1;1	8;6;3;0;0;0;0;0;0;0;0	Alpha-enolase	ENO1	;	11	9	9	8	3	3	2	5	5	3	3	3	2	5	5	3	3	3	1	4	4	2	26.5	26.5	22.4	47.168	434	434;341;195;148;154;196;212;283;391;406;434	0	266.72	7.6	7.6	6.5	13.6	15.7	9.9	31931000	2147900	3165100	1427500	11201000	7365600
P05091-2;P05091;F8VP50;S4R3S4;H0Y2X5;H0YMG7;O94788-4;O94788-2;O94788-3;P47895;P30837;O94788	P05091-2;P05091	5;5;2;1;1;1;1;1;1;1;1;1	5;5;2;1;1;1;1;1;1;1;1;1	4;4;2;1;0;0;0;0;0;0;0;0	Aldehyde dehydrogenase, mitochondrial	ALDH2	;	12	5	5	4	4	1	1	1	1	1	4	1	1	1	1	1	4	1	1	1	1	1	13	13	11.3	50.989	470	470;517;259;117;405;489;422;480;497;512;517;518	0	78.46	11.3	2.8	2.8	2.8	2.8	2.8	7976600	1922100	830860	481160	831800	616340
P69905;G3V1N2	P69905;G3V1N2	3;2	3;2	2;1	Hemoglobin subunit alpha	HBA1;HBA2	;	2	3	3	2	2	1	1	1	3	2	2	1	1	1	3	2	2	1	1	1	2	2	25.4	25.4	19	15.257	142	142;110	0	37.441	19	10.6	8.5	8.5	25.4	19	36665000	11850000	2148600	0	2898800	2788500
CON__P35527;P35527;K7EQQ3;CON__Q99456;Q99456	CON__P35527;P35527;K7EQQ3	19;19;12;1;1	18;18;12;0;0	18;18;12;0;0	Keratin, type I cytoskeletal 9	KRT9	;;	5	19	18	18	13	5	10	11	9	8	12	5	10	11	9	8	12	5	10	11	9	8	46.9	45.7	45.7	62.129	623	623;623;390;494;494	0	323.31	34	17	29.2	30.2	28.6	21.8	137470000	19286000	3420300	27291000	37662000	16353000
Q8IVF2-3;Q8IVF2;Q8IVF2-2	Q8IVF2-3;Q8IVF2	15;15;2	15;15;2	15;15;2	Protein AHNAK2	AHNAK2	;	3	15	15	15	7	7	0	11	2	0	7	7	0	11	2	0	7	7	0	11	2	0	10.4	10.4	10.4	605.64	5695	5695;5795;793	0	169.17	7.6	5	0	9	0.8	0	21497000	2619900	2914900	0	9434900	441120
G3V1Q4;E7ES33;E7EPK1;Q16181-2;Q16181;Q5JXL7;A0A0U1RRE1;A0A0U1RRM2;A0A0U1RRH9	G3V1Q4;E7ES33;E7EPK1;Q16181-2;Q16181	6;6;6;6;6;2;2;1;1	6;6;6;6;6;2;2;1;1	6;6;6;6;6;2;2;1;1	Septin-7	2007-09-01	;;;;	9	6	6	6	4	0	0	5	0	0	4	0	0	5	0	0	4	0	0	5	0	0	16.7	16.7	16.7	46.566	401	401;417;437;436;437;88;157;111;147	0	57.564	11.5	0	0	14.5	0	0	6930600	1338000	0	0	4833300	0
Q06830;A0A0A0MSI0;A0A0A0MRQ5;P32119	Q06830;A0A0A0MSI0;A0A0A0MRQ5	6;5;3;1	6;5;3;1	6;5;3;1	Peroxiredoxin-1	PRDX1	;;	4	6	6	6	2	2	1	5	4	1	2	2	1	5	4	1	2	2	1	5	4	1	36.2	36.2	36.2	22.11	199	199;171;97;198	0	59.977	16.6	16.6	5.5	30.7	26.6	5.5	20190000	1451000	4335800	623190	8943400	2967300
Q9Y490;H0YMT1;A0A1C7CYV7;A0A1B0GVU7	Q9Y490	5;1;1;1	5;1;1;1	4;0;0;0	Talin-1	TLN1		4	5	5	4	0	2	0	2	2	0	0	2	0	2	2	0	0	2	0	2	2	0	2.5	2.5	2.1	269.76	2541	2541;1471;1540;1567	0	42.238	0	1	0	1	1	0	1673500	0	296060	0	459900	139850
A0A0B4J2A4;P42765;K7EME0	A0A0B4J2A4;P42765;K7EME0	5;5;3	5;5;3	5;5;3	3-ketoacyl-CoA thiolase, mitochondrial	ACAA2	;;	3	5	5	5	2	0	1	1	0	0	2	0	1	1	0	0	2	0	1	1	0	0	9.9	9.9	9.9	41.601	394	394;397;342	0	34.784	3	0	3	2.5	0	0	2278500	698530	0	834040	126690	0
Q96C19;H0Y4Y4;C9JTV4;Q8WYH2;A0A087X1Z2;Q9BUP0-2;Q9BUP0	Q96C19;H0Y4Y4	4;2;1;1;1;1;1	4;2;1;1;1;1;1	4;2;1;1;1;1;1	EF-hand domain-containing protein D2	EFHD2	;	7	4	4	4	3	3	0	2	3	0	3	3	0	2	3	0	3	3	0	2	3	0	19.6	19.6	19.6	26.697	240	240;179;81;127;142;143;239	0	47.992	15.8	15.8	0	11.2	15.8	0	8963500	799800	1852800	0	1194500	2399300
Q9UHD8-7;Q9UHD8-2;Q9UHD8-5;Q9UHD8;Q9UHD8-3;Q9UHD8-4;Q9UHD8-9;Q9UHD8-8;K7EL40;K7ER52;K7EIE4;K7EQD7;K7EK18;K7EJZ2;K7ELJ9;K7EIR4;K7EKN4;K7EN52;K7EJV0;K7ENQ5;K7EPY1;K7ENL0;K7ER14;K7ERG1;K7EJ51;K7EJL9	Q9UHD8-7;Q9UHD8-2;Q9UHD8-5;Q9UHD8;Q9UHD8-3;Q9UHD8-4;Q9UHD8-9;Q9UHD8-8	11;11;11;11;9;7;7;7;5;4;4;4;4;3;3;2;2;2;2;2;2;2;2;1;1;1	11;11;11;11;9;7;7;7;5;4;4;4;4;3;3;2;2;2;2;2;2;2;2;1;1;1	11;11;11;11;9;7;7;7;5;4;4;4;4;3;3;2;2;2;2;2;2;2;2;1;1;1	Septin-9	2009-09-01	;;;;;;;	26	11	11	11	8	2	0	8	4	0	8	2	0	8	4	0	8	2	0	8	4	0	26.3	26.3	26.3	63.502	567	567;568;579;586;422;335;362;474;209;151;157;165;195;135;144;104;107;115;125;127;151;152;159;35;134;189	0	79.431	21	4.2	0	17.6	6.5	0	11606000	2275600	511840	0	6722200	1008900
Q86W92-3;Q86W92-4;Q86W92;F5GZP6;Q86W92-2;A0A0A0MTP2;H0YGH8;H0YFE4	Q86W92-3;Q86W92-4;Q86W92;F5GZP6;Q86W92-2	10;10;10;9;9;2;1;1	10;10;10;9;9;2;1;1	10;10;10;9;9;2;1;1	Liprin-beta-1	PPFIBP1	;;;;	8	10	10	10	4	0	0	8	0	0	4	0	0	8	0	0	4	0	0	8	0	0	15.2	15.2	15.2	96.964	858	858;980;1011;744;1005;281;205;242	0	135.79	5.5	0	0	12.8	0	0	12654000	3401500	0	0	8273000	0
P55010;H0YLZ1;H0YN40;H0YMJ8;H0YM54;H0YK29;H0YK11	P55010;H0YLZ1;H0YN40	8;4;4;3;3;1;1	8;4;4;3;3;1;1	8;4;4;3;3;1;1	Eukaryotic translation initiation factor 5	EIF5	;;	7	8	8	8	1	5	0	2	3	0	1	5	0	2	3	0	1	5	0	2	3	0	20	20	20	49.222	431	431;146;200;101;109;51;68	0	53.601	4.4	13.2	0	4.6	9.3	0	8930800	384790	2286200	0	462100	2429200
P42167;G5E972;P42167-2;P42167-3;P42166;H0YJH7	P42167;G5E972;P42167-2;P42167-3;P42166	6;4;4;3;3;1	6;4;4;3;3;1	6;4;4;3;3;1	Lamina-associated polypeptide 2, isoforms beta/gamma;Thymopoietin;Thymopentin;Lamina-associated polypeptide 2, isoform alpha;Thymopoietin;Thymopentin	TMPO	;;;;	6	6	6	6	1	0	0	5	0	0	1	0	0	5	0	0	1	0	0	5	0	0	17.6	17.6	17.6	50.67	454	454;414;345;248;694;237	0	44.255	5.1	0	0	15	0	0	4787900	265110	0	0	3617900	0
A0A0G2JMS7;A0A0G2JNZ2;A0A0G2JPP5;Q14160-2;Q14160;Q14160-3;H0YCG0	A0A0G2JMS7;A0A0G2JNZ2;A0A0G2JPP5;Q14160-2;Q14160;Q14160-3	5;5;5;5;5;5;2	5;5;5;5;5;5;2	5;5;5;5;5;5;2	Protein scribble homolog	SCRIB	;;;;;	7	5	5	5	2	0	0	3	0	0	2	0	0	3	0	0	2	0	0	3	0	0	4.3	4.3	4.3	165.27	1549	1549;1630;1655;1549;1630;1655;650	0	37.889	2.4	0	0	1.9	0	0	2143800	320930	0	0	1579300	0
Q8NDI1-3;Q8NDI1-2;Q8NDI1;H7C1E6;H7BZ98	Q8NDI1-3;Q8NDI1-2;Q8NDI1	4;4;4;1;1	4;4;4;1;1	4;4;4;1;1	EH domain-binding protein 1	EHBP1	;;	5	4	4	4	2	0	0	1	0	0	2	0	0	1	0	0	2	0	0	1	0	0	4.3	4.3	4.3	132.32	1160	1160;1196;1231;154;223	0	136.9	2.2	0	0	1.4	0	0	760230	218920	0	0	302490	0
P29966	P29966	4	4	4	Myristoylated alanine-rich C-kinase substrate	MARCKS		1	4	4	4	3	1	0	4	1	0	3	1	0	4	1	0	3	1	0	4	1	0	23.8	23.8	23.8	31.554	332	332	0	130.32	19.3	5.1	0	23.8	5.1	0	1667600	306320	47565	0	873490	45750
O15498;O15498-2	O15498;O15498-2	4;3	4;3	4;3	Synaptobrevin homolog YKT6	YKT6	;	2	4	4	4	0	0	0	1	0	0	0	0	0	1	0	0	0	0	0	1	0	0	28.8	28.8	28.8	22.417	198	198;164	0	25.511	0	0	0	11.1	0	0	3970300	0	0	0	1544500	0
Q15417-3;Q15417;E9PDU6;Q15417-2;K7ES69;A0A087X271;B4DDF4;B4DUT8;Q99439-2;Q99439	Q15417-3;Q15417;E9PDU6;Q15417-2	4;4;2;2;1;1;1;1;1;1	4;4;2;2;1;1;1;1;1;1	4;4;2;2;1;1;1;1;1;1	Calponin-3;Calponin	CNN3	;;;	10	4	4	4	0	2	0	1	1	0	0	2	0	1	1	0	0	2	0	1	1	0	15.9	15.9	15.9	31.38	283	283;329;185;288;148;179;298;330;270;309	0	23.244	0	8.1	0	3.5	3.5	0	2473100	0	37942	0	200550	0
F8W914;Q9NQC3-2;Q9NQC3-5;Q9NQC3;H7C106;Q9NQC3-3;Q9NQC3-4;Q9NQC3-6;A0A0U1RQR6	F8W914;Q9NQC3-2;Q9NQC3-5;Q9NQC3;H7C106;Q9NQC3-3;Q9NQC3-4;Q9NQC3-6	3;3;3;3;2;2;2;2;1	3;3;3;3;2;2;2;2;1	3;3;3;3;2;2;2;2;1	Reticulon;Reticulon-4	RTN4	;;;;;;;	9	3	3	3	0	0	0	2	0	0	0	0	0	2	0	0	0	0	0	2	0	0	10.1	10.1	10.1	37.144	345	345;373;392;1192;203;199;960;986;127	0	29.319	0	0	0	6.1	0	0	1678400	0	0	0	1208100	0
O15173;O15173-2	O15173;O15173-2	2;2	2;2	2;2	Membrane-associated progesterone receptor component 2	PGRMC2	;	2	2	2	2	1	0	0	2	0	0	1	0	0	2	0	0	1	0	0	2	0	0	12.1	12.1	12.1	23.818	223	223;247	0	54.831	3.6	0	0	12.1	0	0	3157200	234600	0	0	1940300	0
P35579;P35579-2;P35749-4;P35749-3;P35749;P35749-2;Q5BKV1;Q7Z406-5;Q7Z406-4;Q7Z406;Q7Z406-6;Q7Z406-2;B1AH99;M0QY43;P35580;P35580-5;P35580-2;P35580-3;P35580-4;E7ERA5;A0A0C4DFM8	P35579;P35579-2	32;19;5;5;5;5;3;3;3;3;3;3;2;2;2;2;2;2;2;1;1	32;19;5;5;5;5;3;3;3;3;3;3;2;2;2;2;2;2;2;1;1	32;19;5;5;5;5;3;3;3;3;3;3;2;2;2;2;2;2;2;1;1	Myosin-9	MYH9	;	21	32	32	32	7	16	0	13	23	0	7	16	0	13	23	0	7	16	0	13	23	0	21.7	21.7	21.7	226.53	1960	1960;1382;1938;1945;1972;1979;218;1478;1779;1995;2003;2036;103;1002;1976;1985;1992;1997;2007;187;508	0	323.31	5	9.4	0	9	16.8	0	58008000	1240000	14683000	0	9030800	25942000
Q15365;F8VTZ0;F8W0G4;F8VXH9;F8W1G6;H3BRU6;F8VZX2;J3QT27;E9PFP8;Q15366-7;Q15366-8;Q15366-4;Q15366-5;P57721-2;P57721-3;P57721-5;Q15366-6;Q15366-3;Q15366;Q15366-2;P57721-4;P57721	Q15365	5;1;1;1;1;1;1;1;1;1;1;1;1;1;1;1;1;1;1;1;1;1	5;1;1;1;1;1;1;1;1;1;1;1;1;1;1;1;1;1;1;1;1;1	5;1;1;1;1;1;1;1;1;1;1;1;1;1;1;1;1;1;1;1;1;1	Poly(rC)-binding protein 1	PCBP1		22	5	5	5	2	4	1	1	4	1	2	4	1	1	4	1	2	4	1	1	4	1	18.3	18.3	18.3	37.497	356	356;64;158;160;202;301;321;322;361;318;322;331;335;345;346;351;361;362;365;366;370;371	0	62.343	6.2	14.6	3.1	3.1	15.2	3.1	22169000	699480	5072900	288240	2301700	5809300
P04406;P04406-2;E7EUT5	P04406;P04406-2;E7EUT5	6;5;4	6;5;4	6;5;4	Glyceraldehyde-3-phosphate dehydrogenase	GAPDH	;;	3	6	6	6	4	2	0	5	3	3	4	2	0	5	3	3	4	2	0	5	3	3	22.7	22.7	22.7	36.053	335	335;293;260	0	193.06	14.9	8.7	0	18.2	12.5	10.7	27253000	2971900	1589600	0	6233500	8775400
P00367;P49448;P00367-3;P00367-2	P00367;P49448;P00367-3	5;4;3;2	5;4;3;2	5;4;3;2	Glutamate dehydrogenase 1, mitochondrial;Glutamate dehydrogenase 2, mitochondrial	GLUD1;GLUD2	;;	4	5	5	5	3	2	2	1	2	2	3	2	2	1	2	2	3	2	2	1	2	2	10.9	10.9	10.9	61.397	558	558;558;425;391	0	33.395	7.2	5.9	5.4	3.8	5.7	5.7	9825600	2082000	623130	2055000	638350	1346200
X6RJP6;P37802;P37802-2	X6RJP6;P37802;P37802-2	5;5;5	5;5;5	5;5;5	Transgelin-2	TAGLN2	;;	3	5	5	5	1	2	0	2	3	0	1	2	0	2	3	0	1	2	0	2	3	0	33.7	33.7	33.7	21.086	187	187;199;220	0	210.25	5.9	12.3	0	13.4	19.8	0	5824900	0	703980	0	1158600	2240000
H7BZ94;P07237;H0Y3Z3;I3L0S0;I3NI03;I3L3U6;I3L398	H7BZ94;P07237;H0Y3Z3	3;3;2;1;1;1;1	3;3;2;1;1;1;1	3;3;2;1;1;1;1	Protein disulfide-isomerase	P4HB	;;	7	3	3	3	0	0	0	0	0	0	0	0	0	0	0	0	0	0	0	0	0	0	8.2	8.2	8.2	52.502	464	464;508;274;148;166;188;200	0	20.647	0	0	0	0	0	0	858410	0	0	0	0	0
U3KQK0;Q99880;Q99879;Q99877;Q93079;Q5QNW6;P62807;P58876;P57053;O60814;Q5QNW6-2;Q8N257;Q16778;P33778;P23527;P06899;Q96A08	U3KQK0;Q99880;Q99879;Q99877;Q93079;Q5QNW6;P62807;P58876;P57053;O60814;Q5QNW6-2;Q8N257;Q16778;P33778;P23527;P06899	3;3;3;3;3;3;3;3;3;3;3;2;2;2;2;2;1	3;3;3;3;3;3;3;3;3;3;3;2;2;2;2;2;1	3;3;3;3;3;3;3;3;3;3;3;2;2;2;2;2;1	Histone H2B;Histone H2B type 1-L;Histone H2B type 1-M;Histone H2B type 1-N;Histone H2B type 1-H;Histone H2B type 2-F;Histone H2B type 1-C/E/F/G/I;Histone H2B type 1-D;Histone H2B type F-S;Histone H2B type 1-K;Histone H2B type 3-B;Histone H2B type 2-E;Histone H2B type 1-B;Histone H2B type 1-O;Histone H2B type 1-J	HIST1H2BN;HIST1H2BL;HIST1H2BM;HIST1H2BH;HIST2H2BF;HIST1H2BC;HIST1H2BD;H2BFS;HIST1H2BK;HIST3H2BB;HIST2H2BE;HIST1H2BB;HIST1H2BO;HIST1H2BJ	;;;;;;;;;;;;;;;	17	3	3	3	3	1	2	2	3	3	3	1	2	2	3	3	3	1	2	2	3	3	21.7	21.7	21.7	18.804	166	166;126;126;126;126;126;126;126;126;126;134;126;126;126;126;126;127	0	94.85	21.7	6.6	12.7	15.7	21.7	21.7	16706000	3660500	1644700	617960	3099200	2920800
P35908;CON__P35908;Q01546;CON__Q01546;CON__Q6NXH9;CON__Q7Z794;Q7Z794;H0YID6;H0YIC5;CON__Q8N1N4-2;CON__Q7RTT2;CON__Q9R0H5;CON__P07744;CON__P19013;Q8N1N4-2;Q8N1N4;P19013	P35908;CON__P35908	30;29;6;5;2;2;2;1;1;1;1;1;1;1;1;1;1	30;29;6;5;2;2;2;1;1;1;1;1;1;1;1;1;1	20;19;0;0;0;0;0;0;0;0;0;0;0;0;0;0;0	Keratin, type II cytoskeletal 2 epidermal	KRT2	;	17	30	30	20	27	1	13	17	10	6	27	1	13	17	10	6	19	0	8	9	3	2	59.6	59.6	46.9	65.432	639	639;645;638;638;539;578;578;119;285;521;521;524;525;594;410;520;534	0	323.31	58.1	1.9	26.9	30.4	20	12.2	248100000	83772000	2634700	23297000	71878000	16183000
P25705;P25705-2;K7ERX7;K7EK77;P25705-3;K7EQH4;K7EJP1;K7ENJ4;K7ESA0	P25705;P25705-2;K7ERX7;K7EK77;P25705-3;K7EQH4;K7EJP1	8;7;6;6;6;4;4;3;2	8;7;6;6;6;4;4;3;2	8;7;6;6;6;4;4;3;2	ATP synthase subunit alpha, mitochondrial	ATP5A1	;;;;;;	9	8	8	8	7	1	5	5	2	5	7	1	5	5	2	5	7	1	5	5	2	5	17.9	17.9	17.9	59.75	553	553;503;205;207;531;111;144;199;77	0	196.85	15.7	1.8	10.8	11	4.3	11.8	15122000	6051400	492710	1468500	1674300	326070
O75369-6;O75369-3;O75369-2;O75369-9;O75369;O75369-8;O75369-5;O75369-4;E7EN95;O75369-7	O75369-6;O75369-3;O75369-2;O75369-9;O75369;O75369-8;O75369-5;O75369-4	6;6;6;6;6;6;5;5;2;2	1;1;1;1;1;1;1;1;1;1	1;1;1;1;1;1;1;1;1;1	Filamin-B	FLNB	;;;;;;;	10	6	1	1	1	1	0	2	4	0	0	0	0	0	1	0	0	0	0	0	1	0	2.8	0.4	0.4	271.41	2537	2537;2561;2578;2591;2602;2633;2146;2150;2409;2422	0	10.489	0.4	0.3	0	0.8	1.8	0	139110	0	0	0	0	139110
F8VQE1;Q9UHB6-2;Q9UHB6-5;Q9UHB6;Q9UHB6-4;F8VRN8;F8VS07;Q9UHB6-3	F8VQE1;Q9UHB6-2;Q9UHB6-5;Q9UHB6;Q9UHB6-4;F8VRN8;F8VS07;Q9UHB6-3	5;5;5;5;5;4;3;3	5;5;5;5;5;4;3;3	5;5;5;5;5;4;3;3	LIM domain and actin-binding protein 1	LIMA1	;;;;;;;	8	5	5	5	1	2	0	3	2	0	1	2	0	3	2	0	1	2	0	3	2	0	9.7	9.7	9.7	66.99	598	598;599;600;759;760;388;456;457	0	239.76	2	3.8	0	5.5	3.8	0	3046100	58738	483670	0	681080	502130
P17066;P48741	P17066;P48741	5;4	3;3	1;1	Heat shock 70 kDa protein 6;Putative heat shock 70 kDa protein 7	HSPA6;HSPA7	;	2	5	3	1	2	4	1	3	3	0	1	3	1	1	2	0	1	1	1	1	1	0	9.2	5.8	1.7	71.027	643	643;367	0	23.588	3.1	7.2	1.7	5.1	5.6	0	15347000	1161500	4894600	351960	3065700	4070500
P22626-2;P22626;A0A087WUI2	P22626-2;P22626;A0A087WUI2	5;5;3	5;5;3	5;5;3	Heterogeneous nuclear ribonucleoproteins A2/B1	HNRNPA2B1	;;	3	5	5	5	1	2	2	1	4	1	1	2	2	1	4	1	1	2	2	1	4	1	14.7	14.7	14.7	36.006	341	341;353;261	0	36.396	2.9	5.3	5.9	2.9	11.7	2.9	4317100	260170	519650	580180	708920	1282700
Q93088;E5RJH0;Q9H2M3-2;Q9H2M3	Q93088	5;2;2;2	5;2;2;2	5;2;2;2	Betaine--homocysteine S-methyltransferase 1	BHMT		4	5	5	5	4	2	1	2	2	2	4	2	1	2	2	2	4	2	1	2	2	2	21.2	21.2	21.2	44.998	406	406;253;299;363	0	54.893	17	6.7	3.4	5.9	5.9	5.9	28997000	4744900	7194900	4262600	961280	2395100
P09382;F8WEI7	P09382	4;1	4;1	4;1	Galectin-1	LGALS1		2	4	4	4	3	0	0	4	2	0	3	0	0	4	2	0	3	0	0	4	2	0	37.8	37.8	37.8	14.716	135	135;38	0	95.095	31.9	0	0	37.8	18.5	0	9170300	1047800	0	0	6199300	928890
A0A0U1RR32;A0A0U1RRH7;Q99878;Q96KK5;Q9BTM1;Q16777;Q93077;Q7L7L0;Q6FI13;P20671;P0C0S8;P04908;H0YFX9;Q96QV6;P16104;Q9BTM1-2;C9J0D1;Q71UI9-2;Q71UI9;P0C0S5;C9J386;Q71UI9-5;Q71UI9-3;Q71UI9-4;Q8IUE6	A0A0U1RR32;A0A0U1RRH7;Q99878;Q96KK5;Q9BTM1;Q16777;Q93077;Q7L7L0;Q6FI13;P20671;P0C0S8;P04908;H0YFX9;Q96QV6;P16104;Q9BTM1-2;C9J0D1;Q71UI9-2;Q71UI9;P0C0S5	4;4;4;4;4;4;4;4;4;4;4;4;3;3;3;3;2;2;2;2;1;1;1;1;1	4;4;4;4;4;4;4;4;4;4;4;4;3;3;3;3;2;2;2;2;1;1;1;1;1	4;4;4;4;4;4;4;4;4;4;4;4;3;3;3;3;2;2;2;2;1;1;1;1;1	Histone H2A type 1-J;Histone H2A type 1-H;Histone H2A.J;Histone H2A type 2-C;Histone H2A type 1-C;Histone H2A type 3;Histone H2A type 2-A;Histone H2A type 1-D;Histone H2A type 1;Histone H2A type 1-B/E;Histone H2A;Histone H2A type 1-A;Histone H2AX;Histone H2A.V;Histone H2A.Z	HIST1H2AJ;HIST1H2AH;H2AFJ;HIST2H2AC;HIST1H2AC;HIST3H2A;HIST2H2AA3;HIST1H2AD;HIST1H2AG;HIST1H2AB;HIST1H2AA;H2AFX;H2AFV;H2AFZ	;;;;;;;;;;;;;;;;;;;	25	4	4	4	2	1	2	1	2	1	2	1	2	1	2	1	2	1	2	1	2	1	24.9	24.9	24.9	18.481	169	169;170;128;128;129;129;130;130;130;130;130;130;92;131;143;151;122;114;128;128;76;66;90;102;130	0	35.282	13.6	5.3	15.4	5.3	16.6	5.3	35416000	4932400	7710400	5735800	5780800	4247800
H0YLU7;P13804;H0YK49;H0YL12;H0YNX6;H0YKF0;P13804-2;J3KN60	H0YLU7;P13804;H0YK49;H0YL12;H0YNX6;H0YKF0;P13804-2	4;4;3;3;3;3;3;1	4;4;3;3;3;3;3;1	4;4;3;3;3;3;3;1	Electron transfer flavoprotein subunit alpha, mitochondrial	ETFA	;;;;;;	8	4	4	4	0	0	1	1	0	0	0	0	1	1	0	0	0	0	1	1	0	0	16.2	16.2	16.2	31.739	303	303;333;229;239;254;289;284;64	0	23.47	0	0	6.3	3.3	0	0	1465100	0	0	585260	164880	0
E7EX17;P23588-2;P23588;F8W0K0;F8VYE9;F8VSC7;F8VP89;F8VX11	E7EX17;P23588-2;P23588	3;3;3;1;1;1;1;1	3;3;3;1;1;1;1;1	3;3;3;1;1;1;1;1	Eukaryotic translation initiation factor 4B	EIF4B	;;	8	3	3	3	2	1	0	2	2	0	2	1	0	2	2	0	2	1	0	2	2	0	6.5	6.5	6.5	69.697	616	616;572;611;169;185;227;275;360	0	244.7	4.4	1.6	0	3.7	3.7	0	3824300	101860	498560	0	917240	1464200
P04040	P04040	3	3	3	Catalase	CAT		1	3	3	3	3	1	2	2	2	2	3	1	2	2	2	2	3	1	2	2	2	2	6.1	6.1	6.1	59.755	527	527	0	31.151	6.1	1.9	4.4	4.4	4.4	4.4	7935600	1857700	279580	1253100	1070000	857270
P07451	P07451	3	3	3	Carbonic anhydrase 3	CA3		1	3	3	3	2	0	2	1	1	1	2	0	2	1	1	1	2	0	2	1	1	1	13.1	13.1	13.1	29.557	260	260	0	24.81	9.6	0	9.6	3.5	3.5	4.6	11328000	1063600	0	2119200	2186900	1406200
Q8NC51-4;Q8NC51-3;Q8NC51-2;Q8NC51	Q8NC51-4;Q8NC51-3;Q8NC51-2;Q8NC51	3;3;3;3	3;3;3;3	3;3;3;3	Plasminogen activator inhibitor 1 RNA-binding protein	SERBP1	;;;	4	3	3	3	1	2	1	2	3	1	1	2	1	2	3	1	1	2	1	2	3	1	9.8	9.8	9.8	42.426	387	387;393;402;408	0	323.31	4.1	7	4.1	7	9.8	4.1	10407000	0	3721800	0	85937	4538400
CON__P01966	CON__P01966	2	1	1				1	2	1	1	0	1	1	1	2	1	0	1	1	1	1	1	0	1	1	1	1	1	16.9	10.6	10.6	15.184	142	142	0	8.5338	0	10.6	10.6	10.6	16.9	10.6	63119000	0	6455200	10757000	10465000	5207100
P48163-2;P48163	P48163-2;P48163	2;2	2;2	2;2	NADP-dependent malic enzyme	ME1	;	2	2	2	2	2	0	1	1	0	0	2	0	1	1	0	0	2	0	1	1	0	0	3.8	3.8	3.8	55.165	497	497;572	0	13.113	3.8	0	2	2	0	0	576140	94402	0	114940	194550	0
E9PFT6;CON__Q3SX09;P68871;P02042;A8MUF7;F8W6P5;E9PEW8;E9PBW4;CON__P02070;P69892;P69891;P02100	E9PFT6;CON__Q3SX09;P68871;P02042;A8MUF7;F8W6P5;E9PEW8;E9PBW4;CON__P02070;P69892;P69891;P02100	2;2;2;2;1;1;1;1;1;1;1;1	2;2;2;2;1;1;1;1;1;1;1;1	2;2;2;2;1;1;1;1;1;1;1;1	Hemoglobin subunit beta;LVV-hemorphin-7;Spinorphin;Hemoglobin subunit delta;Hemoglobin subunit gamma-2;Hemoglobin subunit gamma-1;Hemoglobin subunit epsilon	HBD;HBB;HBE1;HBG2;HBG1	;;;;;;;;;;;	12	2	2	2	1	1	1	1	1	1	1	1	1	1	1	1	1	1	1	1	1	1	13.5	13.5	13.5	15.42	141	141;201;147;147;87;90;104;137;145;147;147;147	0	15.955	7.1	7.1	7.1	7.1	7.1	7.1	51443000	22051000	853790	9614700	6117700	9814000
Q5T8Q9;Q5T8R1;P46439;E9PLF1;E9PHN7;E9PHN6;A0A0A0MTN3;F6XZQ7;E7EWW9;P09488-2;P28161-2;P28161;P09488;P21266	Q5T8Q9;Q5T8R1;P46439;E9PLF1;E9PHN7;E9PHN6;A0A0A0MTN3;F6XZQ7;E7EWW9;P09488-2;P28161-2;P28161;P09488;P21266	2;2;2;1;1;1;1;1;1;1;1;1;1;1	2;2;2;1;1;1;1;1;1;1;1;1;1;1	2;2;2;1;1;1;1;1;1;1;1;1;1;1	Glutathione S-transferase Mu 5;Glutathione S-transferase Mu 1;Glutathione S-transferase Mu 2;Glutathione S-transferase Mu 3	GSTM5;GSTM2;GSTM3;GSTM1	;;;;;;;;;;;;;	14	2	2	2	1	0	1	0	0	1	1	0	1	0	0	1	1	0	1	0	0	1	8.4	8.4	8.4	23.442	202	202;218;218;147;181;193;212;220;237;181;191;218;218;225	0	14.419	4	0	4.5	0	0	4.5	5912000	2958400	0	923210	0	0
C9JNV2	C9JNV2	1	1	1		BUD31		1	1	1	1	1	1	1	1	1	0	1	1	1	1	1	0	1	1	1	1	1	0	9.6	9.6	9.6	13.568	115	115	0.0079051	6.1173	9.6	9.6	9.6	9.6	9.6	0	0	0	0	0	0	0
A0A075B6E2;P39019	A0A075B6E2;P39019	1;1	1;1	1;1	40S ribosomal protein S19	RPS19	;	2	1	1	1	0	0	0	0	0	0	0	0	0	0	0	0	0	0	0	0	0	0	14.1	14.1	14.1	7.8309	71	71;145	0.0021882	6.5319	0	0	0	0	0	0	259030	0	0	0	0	0
J3QLD7	J3QLD7	1	1	1		ISYNA1		1	1	1	1	0	0	0	0	0	0	0	0	0	0	0	0	0	0	0	0	0	0	7.1	7.1	7.1	19.418	182	182	0.0076046	6.0421	0	0	0	0	0	0	21452000	0	0	0	0	0
O75874	O75874	1	1	1	Isocitrate dehydrogenase [NADP] cytoplasmic	IDH1		1	1	1	1	0	0	1	1	1	1	0	0	1	1	1	1	0	0	1	1	1	1	3.1	3.1	3.1	46.659	414	414	0	26.706	0	0	3.1	3.1	3.1	3.1	1937500	0	0	303200	706660	246360
A0A1B0GUH0	A0A1B0GUH0	1	1	1				1	1	1	1	1	1	1	1	1	1	1	1	1	1	1	1	1	1	1	1	1	1	0.6	0.6	0.6	158.51	1416	1416	0.0021552	6.4574	0.6	0.6	0.6	0.6	0.6	0.6	0	0	0	0	0	0
A0A0A0MRY9	A0A0A0MRY9	1	1	1		CIDEC		1	1	1	1	1	1	0	1	1	1	1	1	0	1	1	1	1	1	0	1	1	1	5.2	5.2	5.2	28.286	251	251	0.0075758	6.0391	5.2	5.2	0	5.2	5.2	5.2	177540000	19121000	33317000	0	18687000	34404000
F8VVM2;Q00325-2;Q00325	F8VVM2;Q00325-2;Q00325	1;1;1	1;1;1	1;1;1	Phosphate carrier protein, mitochondrial	SLC25A3	;;	3	1	1	1	1	0	0	1	1	1	1	0	0	1	1	1	1	0	0	1	1	1	3.7	3.7	3.7	36.161	324	324;361;362	0	7.6734	3.7	0	0	3.7	3.7	3.7	2264400	317550	0	0	697720	559580
K7EJT5;K7EP65;K7EKS7;K7ELC4;K7EMH1;K7ERI7;P35268	K7EJT5;K7EP65;K7EKS7;K7ELC4;K7EMH1;K7ERI7;P35268	1;1;1;1;1;1;1	1;1;1;1;1;1;1	1;1;1;1;1;1;1	60S ribosomal protein L22	RPL22	;;;;;;	7	1	1	1	0	0	0	0	0	0	0	0	0	0	0	0	0	0	0	0	0	0	23.4	23.4	23.4	5.0827	47	47;48;53;79;89;95;128	0	10.294	0	0	0	0	0	0	1685200	0	0	0	0	0
P49411	P49411	1	1	1	Elongation factor Tu, mitochondrial	TUFM		1	1	1	1	0	0	0	1	0	0	0	0	0	1	0	0	0	0	0	1	0	0	2.2	2.2	2.2	49.541	452	452	0	10.203	0	0	0	2.2	0	0	243930	0	0	0	153710	0
Q15493	Q15493	1	1	1	Regucalcin	RGN		1	1	1	1	1	1	0	0	0	0	1	1	0	0	0	0	1	1	0	0	0	0	5.7	5.7	5.7	33.252	299	299	0	28.746	5.7	5.7	0	0	0	0	1600200	843440	455750	0	0	0
Q96TA1-2;Q96TA1	Q96TA1-2;Q96TA1	8;8	8;8	8;8	Niban-like protein 1	FAM129B	;	2	8	8	8	3	0	0	5	0	0	3	0	0	5	0	0	3	0	0	5	0	0	12.3	12.3	12.3	82.682	733	733;746	0	79.042	4.6	0	0	8.3	0	0	3848700	1070700	0	0	1910900	0
F5GZS6;J3KPF3;P08195-2;P08195-3;P08195;P08195-4;F5H0E2;H0YFS2;H0YFX4;F5H867;F5GZI0	F5GZS6;J3KPF3;P08195-2;P08195-3;P08195;P08195-4	7;7;7;7;7;7;3;3;1;1;1	7;7;7;7;7;7;3;3;1;1;1	7;7;7;7;7;7;3;3;1;1;1	4F2 cell-surface antigen heavy chain	SLC3A2	;;;;;	11	7	7	7	3	0	0	5	0	0	3	0	0	5	0	0	3	0	0	5	0	0	16.4	16.4	16.4	64.872	599	599;631;529;568;630;661;145;247;122;135;175	0	101.3	8.2	0	0	11.5	0	0	4742400	985020	0	0	2937400	0
P11021	P11021	7	6	6	78 kDa glucose-regulated protein	HSPA5		1	7	6	6	6	3	1	5	3	1	5	2	1	4	2	0	5	2	1	4	2	0	13.5	11	11	72.332	654	654	0	64.196	11.9	6.6	1.8	9.9	6.6	2.4	7707800	1444500	1252400	0	2500500	1996100
P13639	P13639	6	6	6	Elongation factor 2	EEF2		1	6	6	6	2	2	0	2	5	1	2	2	0	2	5	1	2	2	0	2	5	1	6.6	6.6	6.6	95.337	858	858	0	45.942	2.2	2.3	0	2.2	5.6	1.2	4900200	1145700	703070	0	1190800	1550700
Q9NZC7;Q9NZC7-2;A0A087WZG5;Q9NZC7-5;Q9NZC7-3;F5H3R5;Q9NZC7-7;Q9NZC7-6	Q9NZC7;Q9NZC7-2;A0A087WZG5;Q9NZC7-5	6;5;3;3;2;1;1;1	6;5;3;3;2;1;1;1	6;5;3;3;2;1;1;1	WW domain-containing oxidoreductase	WWOX	;;;	8	6	6	6	4	0	0	5	0	0	4	0	0	5	0	0	4	0	0	5	0	0	18.6	18.6	18.6	46.676	414	414;363;150;234;189;213;213;311	0	122.22	13.3	0	0	16.2	0	0	4615400	894960	0	0	3040000	0
C9JZR2;O60716-8;O60716-7;O60716-5;O60716-3;O60716-6;O60716-4;O60716-2;O60716;O60716-24;O60716-23;O60716-21;O60716-19;O60716-22;O60716-20;O60716-16;O60716-18;O60716-15;O60716-17;O60716-13;O60716-11;O60716-14;O60716-12;O60716-10;O60716-9;E9PRE2;O60716-32;O60716-31;O60716-29;O60716-27;O60716-30;O60716-28;O60716-26;O60716-25	C9JZR2;O60716-8;O60716-7;O60716-5;O60716-3;O60716-6;O60716-4;O60716-2;O60716;O60716-24;O60716-23;O60716-21;O60716-19;O60716-22;O60716-20;O60716-16;O60716-18;O60716-15;O60716-17;O60716-13;O60716-11;O60716-14;O60716-12;O60716-10;O60716-9	5;5;5;5;5;5;5;5;5;4;4;4;4;4;4;4;4;4;4;4;4;4;4;4;4;2;2;2;2;2;2;2;2;2	5;5;5;5;5;5;5;5;5;4;4;4;4;4;4;4;4;4;4;4;4;4;4;4;4;2;2;2;2;2;2;2;2;2	5;5;5;5;5;5;5;5;5;4;4;4;4;4;4;4;4;4;4;4;4;4;4;4;4;2;2;2;2;2;2;2;2;2	Catenin delta-1	CTNND1	;;;;;;;;;;;;;;;;;;;;;;;;	34	5	5	5	5	0	0	2	0	0	5	0	0	2	0	0	5	0	0	2	0	0	8	8	8	104.85	938	938;912;918;933;939;941;947;962;968;811;817;832;838;840;846;858;861;864;867;879;885;887;893;908;914;261;589;595;610;616;618;624;639;645	0	100.15	8	0	0	3.6	0	0	3076700	1346700	0	0	1487200	0
Q504U8;E9PFD7;P00533;P00533-2;P00533-4;P00533-3;C9JYS6	Q504U8;E9PFD7;P00533;P00533-2;P00533-4;P00533-3	5;5;5;4;4;4;1	5;5;5;4;4;4;1	5;5;5;4;4;4;1	Receptor protein-tyrosine kinase;Epidermal growth factor receptor	EGFR	;;;;;	7	5	5	5	3	0	0	3	0	0	3	0	0	3	0	0	3	0	0	3	0	0	6.3	6.3	6.3	120.69	1091	1091;1165;1210;405;628;705;128	0	36.493	3.7	0	0	3.8	0	0	1017600	179840	0	0	530010	0
O75410-7;O75410;O75410-2;E5RFM9;R4GMT7;H0YAY0;E7EVI4;E7ET87;O75410-3;E5RJG6;B4E3H6;H0YBT8;O75410-8;O75410-5;O75410-4;O75410-6	O75410-7;O75410;O75410-2;E5RFM9;R4GMT7;H0YAY0;E7EVI4;E7ET87;O75410-3	4;4;4;3;3;2;2;2;2;1;1;1;1;1;1;1	4;4;4;3;3;2;2;2;2;1;1;1;1;1;1;1	4;4;4;3;3;2;2;2;2;1;1;1;1;1;1;1	Transforming acidic coiled-coil-containing protein 1	TACC1	;;;;;;;;	16	4	4	4	0	0	0	2	0	0	0	0	0	2	0	0	0	0	0	2	0	0	6.7	6.7	6.7	79.871	731	731;805;817;557;580;562;581;609;610;129;242;454;154;367;379;395	0	28.855	0	0	0	3.3	0	0	383160	0	0	0	152800	0
A0A087WVV2;A0A0A0MRV0;Q9P2E9-3;Q9P2E9-2;Q9P2E9;F8W7S5;V9GY78	A0A087WVV2;A0A0A0MRV0;Q9P2E9-3;Q9P2E9-2;Q9P2E9;F8W7S5	4;4;4;4;4;3;1	4;4;4;4;4;3;1	4;4;4;4;4;3;1	Ribosome-binding protein 1	RRBP1	;;;;;	7	4	4	4	1	0	0	1	1	0	1	0	0	1	1	0	1	0	0	1	1	0	6	6	6	102.77	934	934;1410;977;1407;1410;751;229	0	237.26	1.3	0	0	1.9	1.9	0	406610	36471	0	0	0	108650
P50479;P50479-2;C9J542	P50479;P50479-2	4;2;1	4;2;1	4;2;1	PDZ and LIM domain protein 4	PDLIM4	;	3	4	4	4	2	2	0	0	0	0	2	2	0	0	0	0	2	2	0	0	0	0	18.2	18.2	18.2	35.398	330	330;246;121	0	25.711	12.4	8.2	0	0	0	0	1284600	272790	797310	0	0	0
Q3V6T2-5;Q3V6T2-4;Q3V6T2-2;Q3V6T2-3;Q3V6T2;A0A087WXD9;H7C2C6;H0Y7U8;H0Y470	Q3V6T2-5;Q3V6T2-4;Q3V6T2-2;Q3V6T2-3;Q3V6T2;A0A087WXD9;H7C2C6	4;4;4;4;4;2;2;1;1	4;4;4;4;4;2;2;1;1	4;4;4;4;4;2;2;1;1	Girdin	CCDC88A	;;;;;;	9	4	4	4	2	0	0	4	0	0	2	0	0	4	0	0	2	0	0	4	0	0	2.4	2.4	2.4	207.79	1796	1796;1842;1843;1870;1871;741;1202;736;888	0	30.206	1.2	0	0	2.4	0	0	1633400	245720	0	0	1329400	0
E7ESW5;F8W9U9;A0A1B0GV73;Q5T5U3-3;Q5T5U3;A0A1B0GTZ9;A0A087WW76	E7ESW5;F8W9U9;A0A1B0GV73;Q5T5U3-3;Q5T5U3	3;3;3;3;3;1;1	3;3;3;3;3;1;1	3;3;3;3;3;1;1	Rho GTPase-activating protein 21	ARHGAP21	;;;;	7	3	3	3	2	0	0	2	0	0	2	0	0	2	0	0	2	0	0	2	0	0	4.1	4.1	4.1	125.62	1131	1131;1165;1217;1164;1957;489;1406	0	61.26	2.7	0	0	2.9	0	0	714080	185790	0	0	431400	0
J3QS39;J3QTR3;F5H6Q2;F5GYU3;F5H2Z3;F5H265;B4DV12;F5H388;F5H747;F5GXK7;J3QKN0;Q5PY61;Q96C32;P62987;P62979;P0CG47;P0CG48;M0R1V7;M0R1M6;M0R2S1;J3QSA3;F5GZ39	J3QS39;J3QTR3;F5H6Q2;F5GYU3;F5H2Z3;F5H265;B4DV12;F5H388;F5H747;F5GXK7;J3QKN0;Q5PY61;Q96C32;P62987;P62979;P0CG47;P0CG48;M0R1V7;M0R1M6;M0R2S1	3;3;3;3;3;3;3;3;3;3;3;3;3;3;3;3;3;2;2;2;1;1	3;3;3;3;3;3;3;3;3;3;3;3;3;3;3;3;3;2;2;2;1;1	3;3;3;3;3;3;3;3;3;3;3;3;3;3;3;3;3;2;2;2;1;1	Ubiquitin-60S ribosomal protein L40;Ubiquitin;60S ribosomal protein L40;Ubiquitin-40S ribosomal protein S27a;Ubiquitin;40S ribosomal protein S27a;Polyubiquitin-B;Ubiquitin;Polyubiquitin-C;Ubiquitin	UBB;RPS27A;UBC;UBA52	;;;;;;;;;;;;;;;;;;;	22	3	3	3	2	1	0	3	2	0	2	1	0	3	2	0	2	1	0	3	2	0	36.6	36.6	36.6	10.469	93	93;106;122;134;136;149;153;155;160;169;206;229;305;128;156;229;685;63;114;138;43;61	0	31.12	26.9	17.2	0	36.6	26.9	0	11067000	1361800	750370	0	4698800	2988300
G3V3R1;P49757-8;P49757-7;P49757-6;P49757-5;P49757-4;P49757-2;P49757-3;P49757;G3V4S6;G3V433;G3V3M5;G3V3Z8	G3V3R1;P49757-8;P49757-7;P49757-6;P49757-5;P49757-4;P49757-2;P49757-3;P49757;G3V4S6;G3V433;G3V3M5	3;3;3;3;3;3;3;3;3;2;2;2;1	3;3;3;3;3;3;3;3;3;2;2;2;1	3;3;3;3;3;3;3;3;3;2;2;2;1	Protein numb homolog	NUMB	;;;;;;;;;;;	13	3	3	3	2	0	0	2	0	0	2	0	0	2	0	0	2	0	0	2	0	0	12.8	12.8	12.8	28.978	258	258;445;456;494;505;592;603;640;651;67;80;223;507	0	20.768	8.1	0	0	8.9	0	0	2717900	1105200	0	0	611520	0
P84157-2;P84157-3;P84157;K7EQX8;K7EPS4;Q6ZR64	P84157-2;P84157-3;P84157	3;3;3;1;1;1	3;3;3;1;1;1	3;3;3;1;1;1	Matrix-remodeling-associated protein 7	MXRA7	;;	6	3	3	3	2	0	0	3	1	0	2	0	0	3	1	0	2	0	0	3	1	0	21.8	21.8	21.8	17.493	170	170;177;204;15;22;213	0	61.408	11.2	0	0	21.8	4.7	0	1797600	222640	0	0	1236800	78493
Q9P0L0;Q9P0L0-2;E5RK64;O95292-2;O95292	Q9P0L0;Q9P0L0-2	3;3;1;1;1	3;3;1;1;1	3;3;1;1;1	Vesicle-associated membrane protein-associated protein A	VAPA	;	5	3	3	3	1	0	0	2	0	0	1	0	0	2	0	0	1	0	0	2	0	0	16.1	16.1	16.1	27.893	249	249;294;71;99;243	0	20.49	4.8	0	0	11.2	0	0	3156600	252700	0	0	2903900	0
C9JRP1;A0A0A0MST8;E9PFN4;Q9Y6M7-4;Q9Y6M7-3;Q9Y6M7-2;Q9Y6M7-9;Q9Y6M7-6;Q9Y6M7-13;Q9Y6M7-12;Q9Y6M7;Q9Y6M7-8;Q9Y6M7-7;H7C3C4;Q9Y6M7-11;Q9Y6M7-14;Q9Y6M7-10;Q9Y6M7-5	C9JRP1;A0A0A0MST8;E9PFN4;Q9Y6M7-4;Q9Y6M7-3;Q9Y6M7-2;Q9Y6M7-9;Q9Y6M7-6;Q9Y6M7-13;Q9Y6M7-12;Q9Y6M7;Q9Y6M7-8;Q9Y6M7-7;H7C3C4;Q9Y6M7-11;Q9Y6M7-14;Q9Y6M7-10;Q9Y6M7-5	3;3;3;3;3;3;3;3;3;3;3;3;3;2;2;2;2;2	3;3;3;3;3;3;3;3;3;3;3;3;3;2;2;2;2;2	3;3;3;3;3;3;3;3;3;3;3;3;3;2;2;2;2;2	Anion exchange protein;Sodium bicarbonate cotransporter 3	SLC4A7	;;;;;;;;;;;;;;;;;	18	3	3	3	0	0	0	2	0	0	0	0	0	2	0	0	0	0	0	2	0	0	3.4	3.4	3.4	118.46	1051	1051;1201;1210;1000;1018;1090;1095;1131;1135;1206;1214;1246;1259;801;463;467;574;800	0	19.651	0	0	0	2.3	0	0	474600	0	0	0	414510	0
C9J9W2;Q14847;Q14847-2;F6S2S5;K7ESD6;O76041-2	C9J9W2;Q14847;Q14847-2;F6S2S5	3;3;3;2;1;1	3;3;3;2;1;1	3;3;3;2;1;1	LIM and SH3 domain protein 1	LASP1	;;;	6	3	3	3	1	1	0	1	1	0	1	1	0	1	1	0	1	1	0	1	1	0	19.9	19.9	19.9	18.98	166	166;261;323;91;71;270	0	17.795	7.8	6	0	6	6	0	989660	400620	151260	0	0	156830
D6RAC2;D6REE5;P63244;H0Y8R5;D6RBD0;D6RFX4;H0YAF8;D6RHH4;D6R9Z1;H0YAM7;J3KPE3;H0Y8W2;D6R9L0;D6RGK8;H0Y9P0;D6RF23;D6R909;D6RAU2;E9PD14;D6RFZ9	D6RAC2;D6REE5;P63244;H0Y8R5;D6RBD0;D6RFX4;H0YAF8;D6RHH4;D6R9Z1;H0YAM7;J3KPE3;H0Y8W2;D6R9L0	3;3;3;2;2;2;2;2;2;2;2;2;2;1;1;1;1;1;1;1	3;3;3;2;2;2;2;2;2;2;2;2;2;1;1;1;1;1;1;1	3;3;3;2;2;2;2;2;2;2;2;2;2;1;1;1;1;1;1;1	Guanine nucleotide-binding protein subunit beta-2-like 1;Guanine nucleotide-binding protein subunit beta-2-like 1, N-terminally processed	GNB2L1	;;;;;;;;;;;;	20	3	3	3	1	3	0	1	1	0	1	3	0	1	1	0	1	3	0	1	1	0	14.5	14.5	14.5	29.75	269	269;321;317;138;160;194;198;233;236;247;273;274;300;71;83;101;116;147;153;197	0	23.952	3.7	14.5	0	3.7	3.7	0	3309100	420670	1132900	0	662140	797370
E9PS42;E9PND2;E9PP21;P21291	E9PS42;E9PND2;E9PP21;P21291	3;3;3;3	3;3;3;3	3;3;3;3	Cysteine and glycine-rich protein 1	CSRP1	;;;	4	3	3	3	0	2	0	2	1	0	0	2	0	2	1	0	0	2	0	2	1	0	27.5	27.5	27.5	16.58	153	153;153;160;193	0	18.484	0	20.9	0	17.6	11.1	0	2745800	0	265210	0	876140	1031400
P38646;D6RA73;D6RJI2	P38646;D6RA73;D6RJI2	3;2;2	3;2;2	3;2;2	Stress-70 protein, mitochondrial	HSPA9	;;	3	3	3	3	1	0	0	1	0	1	1	0	0	1	0	1	1	0	0	1	0	1	5.2	5.2	5.2	73.68	679	679;62;95	0	18.072	2.1	0	0	1.3	0	1.3	936760	0	0	0	474250	0
P43897;P43897-2;C9JT21;F8WCK2;C9JG32;F8VPA7;F8VS27;P43897-3;P43897-4	P43897;P43897-2;C9JT21	3;3;2;1;1;1;1;1;1	3;3;2;1;1;1;1;1;1	3;3;2;1;1;1;1;1;1	Elongation factor Ts, mitochondrial;Elongation factor Ts	TSFM	;;	9	3	3	3	1	1	0	2	2	0	1	1	0	2	2	0	1	1	0	2	2	0	9.5	9.5	9.5	35.39	325	325;346;168;89;140;200;230;167;215	0	29.564	4	4	0	7.1	7.1	0	3221000	0	0	0	1626600	750010
H0YD16;A0A0A0MSK5;J3KN66;Q5JTV8;Q5JTV8-3;Q5JTV8-2	H0YD16;A0A0A0MSK5;J3KN66;Q5JTV8;Q5JTV8-3;Q5JTV8-2	2;2;2;2;2;1	2;2;2;2;2;1	2;2;2;2;2;1	Torsin-1A-interacting protein 1	TOR1AIP1	;;;;;	6	2	2	2	1	0	0	1	0	0	1	0	0	1	0	0	1	0	0	1	0	0	11.1	11.1	11.1	22.231	198	198;462;599;583;584;379	0	21.818	6.6	0	0	6.6	0	0	848590	156410	0	0	425220	0
P11717	P11717	2	2	2	Cation-independent mannose-6-phosphate receptor	IGF2R		1	2	2	2	0	0	0	0	0	0	0	0	0	0	0	0	0	0	0	0	0	0	1	1	1	274.37	2491	2491	0	12.271	0	0	0	0	0	0	141480	0	0	0	0	0
Q5HY57;P50402	Q5HY57;P50402	2;2	2;2	2;2	Emerin	EMD	;	2	2	2	2	0	0	0	1	0	0	0	0	0	1	0	0	0	0	0	1	0	0	10	10	10	24.938	219	219;254	0	13.46	0	0	0	5.5	0	0	1745400	0	0	0	1063600	0
H0Y394;A0A024R4E5;Q00341-2;Q00341	H0Y394;A0A024R4E5;Q00341-2;Q00341	2;2;2;2	2;2;2;2	2;2;2;2	Vigilin	HDLBP	;;;	4	2	2	2	0	2	0	0	2	0	0	2	0	0	2	0	0	2	0	0	2	0	2.2	2.2	2.2	108.73	973	973;1268;1235;1268	0	16.137	0	2.2	0	0	2.2	0	597840	0	186130	0	0	184900
H0YKP9;A2SY06;H0YIY6;A0A0A0MST9;A0A0A0MQR8;A0A0A0MSZ1;A0A0A0MT23;J3KNR0;P27448-8;P27448-6;P27448-3;P27448-4;P27448-2;P27448;P27448-7	H0YKP9;A2SY06;H0YIY6;A0A0A0MST9;A0A0A0MQR8;A0A0A0MSZ1;A0A0A0MT23;J3KNR0;P27448-8;P27448-6;P27448-3;P27448-4;P27448-2;P27448;P27448-7	2;2;2;2;2;2;2;2;2;2;2;2;2;2;2	2;2;2;2;2;2;2;2;2;2;2;2;2;2;2	2;2;2;2;2;2;2;2;2;2;2;2;2;2;2	MAP/microtubule affinity-regulating kinase 3	MARK3	;;;;;;;;;;;;;;	15	2	2	2	1	0	0	2	0	0	1	0	0	2	0	0	1	0	0	2	0	0	12.6	12.6	12.6	24.28	222	222;331;505;659;713;752;753;776;659;713;729;744;752;753;760	0	54.264	5.4	0	0	12.6	0	0	958490	162240	0	0	713200	0
A0A0A0MRA3;A0A0A0MTS7;Q8WZ42-3;Q8WZ42-10;Q8WZ42-9;Q8WZ42-5;Q8WZ42-11;Q8WZ42-4;Q8WZ42-7;Q8WZ42-2;Q8WZ42;Q8WZ42-8;Q8WZ42-13;Q8WZ42-12;Q8WZ42-6	A0A0A0MRA3;A0A0A0MTS7;Q8WZ42-3;Q8WZ42-10;Q8WZ42-9;Q8WZ42-5;Q8WZ42-11;Q8WZ42-4;Q8WZ42-7;Q8WZ42-2;Q8WZ42;Q8WZ42-8;Q8WZ42-13;Q8WZ42-12;Q8WZ42-6	2;2;2;2;2;2;2;2;2;2;2;2;2;2;1	2;2;2;2;2;2;2;2;2;2;2;2;2;2;1	2;2;2;2;2;2;2;2;2;2;2;2;2;2;1	Titin	TTN	;;;;;;;;;;;;;;	15	2	2	2	1	1	0	0	0	0	1	1	0	0	0	0	1	1	0	0	0	0	0.1	0.1	0.1	3014	27118	27118;35991;26926;27051;27118;32900;33423;33445;33615;34258;34350;34475;34484;35991;5604	0	12.195	0	0	0	0	0	0	120490000	4780200	9472000	0	0	0
H0Y9H2;E7EV99;E7ENY0;P35611-2;P35611-6;P35611-4;P35611;P35611-3;H0YG19;A0A0A0MSR2;P35611-5	H0Y9H2;E7EV99;E7ENY0;P35611-2;P35611-6;P35611-4;P35611;P35611-3;H0YG19;A0A0A0MSR2;P35611-5	2;2;2;2;2;2;2;2;1;1;1	2;2;2;2;2;2;2;2;1;1;1	2;2;2;2;2;2;2;2;1;1;1	Alpha-adducin	ADD1	;;;;;;;;;;	11	2	2	2	0	0	0	1	0	0	0	0	0	1	0	0	0	0	0	1	0	0	5.6	5.6	5.6	48.407	444	444;632;663;631;662;662;737;768;114;400;511	0	78.776	0	0	0	3.4	0	0	146940	0	0	0	0	0
J3KN83;P16070-12;P16070-14;P16070-13;P16070-8;H0YE40;H0YF08;H0YD13;H0Y2P0;H0Y5E4;P16070-15;P16070-18;P16070-11;P16070-10;P16070-16;P16070-17;P16070-6;P16070-4;P16070-3;P16070-7;P16070-5;P16070	J3KN83;P16070-12;P16070-14;P16070-13;P16070-8;H0YE40;H0YF08;H0YD13;H0Y2P0;H0Y5E4;P16070-15;P16070-18;P16070-11;P16070-10;P16070-16;P16070-17;P16070-6;P16070-4;P16070-3;P16070-7;P16070-5;P16070	2;2;2;2;2;1;1;1;1;1;1;1;1;1;1;1;1;1;1;1;1;1	2;2;2;2;2;1;1;1;1;1;1;1;1;1;1;1;1;1;1;1;1;1	2;2;2;2;2;1;1;1;1;1;1;1;1;1;1;1;1;1;1;1;1;1	CD44 antigen	CD44	;;;;;;;;;;;;;;;;;;;;;	22	2	2	2	1	0	0	2	0	0	1	0	0	2	0	0	1	0	0	2	0	0	22.4	22.4	22.4	24.714	232	232;361;396;425;674;82;186;206;287;294;294;340;429;493;668;691;699;699;711;713;734;742	0	15.324	5.6	0	0	22.4	0	0	1677800	371220	0	0	1019700	0
Q9H2G2-2;Q9H2G2	Q9H2G2-2;Q9H2G2	2;2	2;2	2;2	STE20-like serine/threonine-protein kinase	SLK	;	2	2	2	2	0	0	0	2	0	0	0	0	0	2	0	0	0	0	0	2	0	0	2.2	2.2	2.2	138.99	1204	1204;1235	0	141.15	0	0	0	2.2	0	0	467780	0	0	0	368740	0
Q9UEY8-2;Q9UEY8	Q9UEY8-2;Q9UEY8	2;2	2;2	2;2	Gamma-adducin	ADD3	;	2	2	2	2	2	1	0	0	0	0	2	1	0	0	0	0	2	1	0	0	0	0	2.8	2.8	2.8	75.67	674	674;706	0	14.202	2.8	1.5	0	0	0	0	1131000	549070	0	0	0	0
A0A0G2JNU3;A6H8Y1-2;A6H8Y1-7;A6H8Y1-6;A6H8Y1	A0A0G2JNU3;A6H8Y1-2;A6H8Y1-7;A6H8Y1-6;A6H8Y1	2;2;2;2;2	2;2;2;2;2	2;2;2;2;2	Transcription factor TFIIIB component B homolog	BDP1	;;;;	5	2	2	2	0	0	0	0	0	1	0	0	0	0	0	1	0	0	0	0	0	1	0.8	0.8	0.8	293.9	2624	2624;2254;2552;2604;2624	0	11.145	0	0	0	0	0	0.4	281600	0	0	0	0	0
H3BLS7;Q5THJ4-2;Q5THJ4	H3BLS7;Q5THJ4-2;Q5THJ4	2;2;2	2;2;2	2;2;2	Vacuolar protein sorting-associated protein 13D	VPS13D	;;	3	2	2	2	2	0	0	1	0	0	2	0	0	1	0	0	2	0	0	1	0	0	0.6	0.6	0.6	356.92	3210	3210;4363;4388	0	11.174	0.6	0	0	0.4	0	0	4099800	2819300	0	0	0	0
G3XAL9;P55011-3;P55011	G3XAL9;P55011-3;P55011	2;2;2	2;2;2	2;2;2	Solute carrier family 12 member 2	SLC12A2	;;	3	2	2	2	0	0	0	1	0	0	0	0	0	1	0	0	0	0	0	1	0	0	2.5	2.5	2.5	124.59	1150	1150;1196;1212	0	13.85	0	0	0	1.1	0	0	580130	0	0	0	542170	0
J3KQ40;O95759	J3KQ40;O95759	2;2	2;2	2;2	TBC1 domain family member 8	TBC1D8	;	2	2	2	2	0	0	0	2	0	0	0	0	0	2	0	0	0	0	0	2	0	0	1.7	1.7	1.7	132.42	1155	1155;1140	0	13.491	0	0	0	1.7	0	0	643810	0	0	0	497910	0
P05556-2;P05556;P05556-5;P05556-4;P05556-3;H7C4N8	P05556-2;P05556;P05556-5;P05556-4;P05556-3;H7C4N8	2;2;2;2;2;1	2;2;2;2;2;1	2;2;2;2;2;1	Integrin beta-1	ITGB1	;;;;;	6	2	2	2	1	0	0	2	0	0	1	0	0	2	0	0	1	0	0	2	0	0	2.5	2.5	2.5	87.445	789	789;798;801;819;825;108	0	30.196	1.4	0	0	2.5	0	0	1518700	301500	0	0	1066300	0
P20020-5;P20020-2;P20020-6;P20020-3;P20020-4;P20020;E7ERY9;H0Y7S3;Q16720-8;Q16720-7;Q16720-6;Q01814-4;Q16720-3;Q16720-5;Q01814-7;Q16720-2;Q01814-3;P23634-7;Q01814-6;Q01814-2;P23634-6;Q16720-4;Q01814-8;Q16720;Q01814-5;P23634-8;P23634;Q01814	P20020-5;P20020-2;P20020-6;P20020-3;P20020-4;P20020;E7ERY9;H0Y7S3;Q16720-8;Q16720-7;Q16720-6;Q01814-4;Q16720-3;Q16720-5;Q01814-7;Q16720-2;Q01814-3;P23634-7;Q01814-6;Q01814-2;P23634-6;Q16720-4;Q01814-8;Q16720;Q01814-5;P23634-8;P23634;Q01814	2;2;2;2;2;2;1;1;1;1;1;1;1;1;1;1;1;1;1;1;1;1;1;1;1;1;1;1	2;2;2;2;2;2;1;1;1;1;1;1;1;1;1;1;1;1;1;1;1;1;1;1;1;1;1;1	1;1;1;1;1;1;0;0;0;0;0;0;0;0;0;0;0;0;0;0;0;0;0;0;0;0;0;0	Plasma membrane calcium-transporting ATPase 1;Calcium-transporting ATPase;Plasma membrane calcium-transporting ATPase 3;Plasma membrane calcium-transporting ATPase 2;Plasma membrane calcium-transporting ATPase 4	ATP2B1;ATP2B2;ATP2B3;ATP2B4	;;;;;;;;;;;;;;;;;;;;;;;;;;;	28	2	2	1	1	0	0	1	0	0	1	0	0	1	0	0	0	0	0	0	0	0	2.8	2.8	1.4	129.15	1171	1171;1176;1184;1220;1249;1258;963;1099;1115;1129;1154;1154;1159;1168;1168;1173;1185;1193;1198;1199;1205;1206;1212;1220;1229;1229;1241;1243	0	102.76	1.5	0	0	1.5	0	0	368700	0	0	0	209510	0
Q15836;K7ENK9;K7EKX0;J3QRU4;F8WCA0;L7N2F9;P63027	Q15836;K7ENK9;K7EKX0;J3QRU4;F8WCA0;L7N2F9;P63027	2;1;1;1;1;1;1	2;1;1;1;1;1;1	2;1;1;1;1;1;1	Vesicle-associated membrane protein 3;Vesicle-associated membrane protein 2	VAMP3;VAMP2	;;;;;;	7	2	2	2	0	0	0	2	0	0	0	0	0	2	0	0	0	0	0	2	0	0	29	29	29	11.309	100	100;68;72;113;118;121;116	0	13.52	0	0	0	29	0	0	1426500	0	0	0	1426500	0
Q68DQ2	Q68DQ2	2	2	2	Very large A-kinase anchor protein	CRYBG3		1	2	2	2	0	0	0	0	0	1	0	0	0	0	0	1	0	0	0	0	0	1	0.8	0.8	0.8	330.63	2970	2970	0	11.351	0	0	0	0	0	0.6	237640	0	0	0	0	0
Q9Y4G6	Q9Y4G6	2	1	1	Talin-2	TLN2		1	2	1	1	0	0	0	1	0	0	0	0	0	1	0	0	0	0	0	1	0	0	1	0.6	0.6	271.61	2542	2542	0	9.0817	0	0	0	0.6	0	0	157860	0	0	0	157860	0
H3BUQ8;H3BQ95;H3BRM4;P51168	H3BUQ8;H3BQ95;H3BRM4;P51168	1;1;1;1	1;1;1;1	1;1;1;1	Amiloride-sensitive sodium channel subunit beta	SCNN1B	;;;	4	1	1	1	0	1	0	0	0	0	0	1	0	0	0	0	0	1	0	0	0	0	3	3	3	33.736	296	296;604;613;640	1	-2	0	3	0	0	0	0	0	0	0	0	0	0
K7EQA9;K7EKQ2;Q16543	K7EQA9;K7EKQ2;Q16543	1;1;1	1;1;1	1;1;1	Hsp90 co-chaperone Cdc37;Hsp90 co-chaperone Cdc37, N-terminally processed	CDC37	;;	3	1	1	1	0	0	0	1	0	0	0	0	0	1	0	0	0	0	0	1	0	0	5.7	5.7	5.7	27.435	230	230;353;378	0	7.077	0	0	0	5.7	0	0	0	0	0	0	0	0
A0A096LP69;P14209-3;P14209	A0A096LP69;P14209-3;P14209	1;1;1	1;1;1	1;1;1	CD99 antigen	CD99	;;	3	1	1	1	0	0	0	0	0	0	0	0	0	0	0	0	0	0	0	0	0	0	5.4	5.4	5.4	18.777	184	184;169;185	0	8.0979	0	0	0	0	0	0	430570	0	0	0	0	0
C9K0P9;I3L0M7;I3L2W9;I3L2N2;Q92997-2;Q92997;O14641	C9K0P9;I3L0M7;I3L2W9;I3L2N2;Q92997-2;Q92997;O14641	1;1;1;1;1;1;1	1;1;1;1;1;1;1	1;1;1;1;1;1;1	Segment polarity protein dishevelled homolog DVL-3;Segment polarity protein dishevelled homolog DVL-2	DVL3;DVL2	;;;;;;	7	1	1	1	0	0	0	0	0	0	0	0	0	0	0	0	0	0	0	0	0	0	5.5	5.5	5.5	24.34	220	220;291;363;730;699;716;736	0	6.9813	0	0	0	0	0	0	365740	0	0	0	0	0
E5RGX5;Q93045;Q93045-2	E5RGX5;Q93045;Q93045-2	1;1;1	1;1;1	1;1;1	Stathmin;Stathmin-2	STMN2	;;	3	1	1	1	1	1	0	1	1	0	1	1	0	1	1	0	1	1	0	1	1	0	6	6	6	19.574	168	168;179;187	0	8.1677	6	6	0	6	6	0	4720900	229200	701970	0	1145300	865730
H0YE57;Q9UBM7	H0YE57;Q9UBM7	1;1	1;1	1;1	7-dehydrocholesterol reductase	DHCR7	;	2	1	1	1	1	0	0	0	0	0	1	0	0	0	0	0	1	0	0	0	0	0	5.9	5.9	5.9	25.479	221	221;475	0	16.401	5.9	0	0	0	0	0	398930	130020	0	0	0	0
M0QXM4;Q15758-3;Q15758-2;Q15758	M0QXM4;Q15758-3;Q15758-2;Q15758	1;1;1;1	1;1;1;1	1;1;1;1	Amino acid transporter;Neutral amino acid transporter B(0)	SLC1A5	;;;	4	1	1	1	0	0	0	1	0	0	0	0	0	1	0	0	0	0	0	1	0	0	3.3	3.3	3.3	39.443	365	365;313;339;541	0	11.928	0	0	0	3.3	0	0	506990	0	0	0	300070	0
O95487-2;O95487;O95487-3	O95487-2;O95487;O95487-3	1;1;1	1;1;1	1;1;1	Protein transport protein Sec24B	SEC24B	;;	3	1	1	1	0	0	0	1	0	0	0	0	0	1	0	0	0	0	0	1	0	0	1.1	1.1	1.1	133.63	1233	1233;1268;1298	0	6.8707	0	0	0	1.1	0	0	255010	0	0	0	140480	0
O96013	O96013	1	1	1	Serine/threonine-protein kinase PAK 4	PAK4		1	1	1	1	0	0	0	0	0	0	0	0	0	0	0	0	0	0	0	0	0	0	2.4	2.4	2.4	64.071	591	591	0.0061224	6.2045	0	0	0	0	0	0	43716	0	0	0	0	0
P28838-2;P28838	P28838-2;P28838	1;1	1;1	1;1	Cytosol aminopeptidase	LAP3	;	2	1	1	1	1	0	0	0	0	0	1	0	0	0	0	0	1	0	0	0	0	0	2.5	2.5	2.5	52.771	488	488;519	0	7.3767	2.5	0	0	0	0	0	187330	187330	0	0	0	0
P51816-7;P51816-2;P51816-6;P51816-3;P51816-5;P51816	P51816-7;P51816-2;P51816-6;P51816-3;P51816-5;P51816	1;1;1;1;1;1	1;1;1;1;1;1	1;1;1;1;1;1	AF4/FMR2 family member 2	AFF2	;;;;;	6	1	1	1	0	0	0	0	0	0	0	0	0	0	0	0	0	0	0	0	0	0	1.4	1.4	1.4	105.12	952	952;1272;1276;1276;1301;1311	0.0060976	6.2029	0	0	0	0	0	0	772620	0	0	0	0	0
P78318	P78318	1	1	1	Immunoglobulin-binding protein 1	IGBP1		1	1	1	1	0	0	0	0	0	0	0	0	0	0	0	0	0	0	0	0	0	0	3.5	3.5	3.5	39.221	339	339	0.00611	6.2029	0	0	0	0	0	0	0	0	0	0	0	0
Q9H8Y8-2;Q9H8Y8;Q9H8Y8-3	Q9H8Y8-2;Q9H8Y8;Q9H8Y8-3	1;1;1	1;1;1	1;1;1	Golgi reassembly-stacking protein 2	GORASP2	;;	3	1	1	1	0	0	0	1	1	0	0	0	0	1	1	0	0	0	0	1	1	0	3.1	3.1	3.1	39.768	384	384;452;464	0	11.545	0	0	0	3.1	3.1	0	637800	0	0	0	353430	130330
REV__A6NNP5-2;REV__A6NNP5;REV__A6NNP5-4	REV__A6NNP5-2;REV__A6NNP5;REV__A6NNP5-4	1;1;1	1;1;1	1;1;1			;;	3	1	1	1	0	0	0	1	0	0	0	0	0	1	0	0	0	0	0	1	0	0	0	0	0	13.762	115	115;214;241	0.0090253	5.9434	0	0	0	0	0	0	3469400	0	0	0	1332900	0
Q5JSC0	Q5JSC0	1	1	1		MBNL2		1	1	1	1	0	0	0	0	0	0	0	0	0	0	0	0	0	0	0	0	0	0	9.5	9.5	9.5	10.963	105	105	1	-2	0	0	0	0	0	0	0	0	0	0	0	0
Q9H987-2;Q9H987	Q9H987-2;Q9H987	1;1	1;1	1;1	Synaptopodin 2-like protein	SYNPO2L	;	2	1	1	1	1	1	0	0	0	0	1	1	0	0	0	0	1	1	0	0	0	0	3.2	3.2	3.2	79.145	753	753;977	1	-2	3.2	3.2	0	0	0	0	0	0	0	0	0	0
Q92994-9;Q92994-3;Q92994-7;Q92994-8;Q92994-5;Q92994	Q92994-9;Q92994-3;Q92994-7;Q92994-8;Q92994-5;Q92994	1;1;1;1;1;1	1;1;1;1;1;1	1;1;1;1;1;1	Transcription factor IIIB 90 kDa subunit	BRF1	;;;;;	6	1	1	1	0	0	0	0	0	0	0	0	0	0	0	0	0	0	0	0	0	0	2.3	2.3	2.3	47.978	439	439;473;562;584;650;677	1	-2	0	0	0	0	0	0	0	0	0	0	0	0
Q9BXT5	Q9BXT5	1	1	1	Testis-expressed sequence 15 protein	TEX15		1	1	1	1	0	0	0	0	0	0	0	0	0	0	0	0	0	0	0	0	0	0	0.4	0.4	0.4	315.33	2789	2789	1	-2	0	0	0	0	0	0	0	0	0	0	0	0
Q00653-3;Q00653-4;Q00653	Q00653-3;Q00653-4;Q00653	1;1;1	1;1;1	1;1;1	Nuclear factor NF-kappa-B p100 subunit;Nuclear factor NF-kappa-B p52 subunit	NFKB2	;;	3	1	1	1	0	0	0	0	0	0	0	0	0	0	0	0	0	0	0	0	0	0	2.3	2.3	2.3	47.021	428	428;899;900	1	-2	0	0	0	0	0	0	0	0	0	0	0	0
H7C128;H7C179;B5MCW3;H7C127;Q9H0E9-4;Q9H0E9-2;Q9H0E9	H7C128;H7C179;B5MCW3;H7C127;Q9H0E9-4;Q9H0E9-2;Q9H0E9	1;1;1;1;1;1;1	1;1;1;1;1;1;1	1;1;1;1;1;1;1	Bromodomain-containing protein 8	BRD8	;;;;;;	7	1	1	1	0	0	0	0	0	0	0	0	0	0	0	0	0	0	0	0	0	0	1.1	1.1	1.1	93.293	857	857;861;878;892;866;951;1235	1	-2	0	0	0	0	0	0	0	0	0	0	0	0
H3BN28;H3BRC3;H3BP68;H3BPP2;H3BNN8;H3BTB6;Q9NRP2	H3BN28;H3BRC3;H3BP68;H3BPP2;H3BNN8;H3BTB6;Q9NRP2	1;1;1;1;1;1;1	1;1;1;1;1;1;1	1;1;1;1;1;1;1	COX assembly mitochondrial protein 2 homolog	CMC2	;;;;;;	7	1	1	1	0	0	0	0	0	0	0	0	0	0	0	0	0	0	0	0	0	0	61.1	61.1	61.1	4.2127	36	36;50;51;55;74;93;79	1	-2	0	0	0	0	0	0	0	0	0	0	0	0
Q8NBF2-2	Q8NBF2-2	1	1	1				1	1	1	1	0	1	0	1	1	0	0	1	0	1	1	0	0	1	0	1	1	0	4.4	4.4	4.4	39.697	367	367	0.0061602	6.2176	0	4.4	0	4.4	4.4	0	0	0	0	0	0	0
Q12769-3	Q12769-3	1	1	1				1	1	1	1	0	0	0	0	0	0	0	0	0	0	0	0	0	0	0	0	0	0	3.1	3.1	3.1	55.553	485	485	1	-2	0	0	0	0	0	0	0	0	0	0	0	0
F5H367;F5H270;F5H1T5;F6VGP8;F5H6A0;J3KP58;P30622-2;P30622-1;P30622	F5H367;F5H270;F5H1T5;F6VGP8;F5H6A0;J3KP58;P30622-2;P30622-1;P30622	1;1;1;1;1;1;1;1;1	1;1;1;1;1;1;1;1;1	1;1;1;1;1;1;1;1;1	CAP-Gly domain-containing linker protein 1	CLIP1	;;;;;;;;	9	1	1	1	0	0	0	0	0	0	0	0	0	0	0	0	0	0	0	0	0	0	16.9	16.9	16.9	8.9271	83	83;108;350;428;803;1316;1392;1427;1438	1	-2	0	0	0	0	0	0	0	0	0	0	0	0
Q8N140	Q8N140	1	1	1	EP300-interacting inhibitor of differentiation 3	EID3		1	1	1	1	0	0	0	0	0	0	0	0	0	0	0	0	0	0	0	0	0	0	2.4	2.4	2.4	38.168	333	333	1	-2	0	0	0	0	0	0	0	0	0	0	0	0
Q8NF67	Q8NF67	1	1	1	Putative ankyrin repeat domain-containing protein 20A12 pseudogene	ANKRD20A12P		1	1	1	1	0	0	0	0	0	0	0	0	0	0	0	0	0	0	0	0	0	0	4.2	4.2	4.2	31.17	263	263	1	-2	0	0	0	0	0	0	0	0	0	0	0	0
E5RJI5;A0A087WU84;P41145	E5RJI5;A0A087WU84;P41145	1;1;1	1;1;1	1;1;1	Kappa-type opioid receptor	OPRK1	;;	3	1	1	1	0	0	0	0	0	0	0	0	0	0	0	0	0	0	0	0	0	0	7.8	7.8	7.8	12.349	116	116;366;380	1	-2	0	0	0	0	0	0	0	0	0	0	0	0
E9PL01;A0A087WUC6;E9PI68;Q15005	E9PL01;A0A087WUC6;E9PI68;Q15005	1;1;1;1	1;1;1;1	1;1;1;1	Signal peptidase complex subunit 2	SPCS2	;;;	4	1	1	1	0	0	0	0	1	0	0	0	0	0	1	0	0	0	0	0	1	0	14	14	14	17.027	157	157;227;257;226	0	32.167	0	0	0	0	14	0	23992	0	0	0	0	0
B0QY53;B0QY54;A0A087WUW0;Q9Y3M2	B0QY53;B0QY54;A0A087WUW0;Q9Y3M2	1;1;1;1	1;1;1;1	1;1;1;1	Protein chibby homolog 1	CBY1	;;;	4	1	1	1	0	0	0	0	0	0	0	0	0	0	0	0	0	0	0	0	0	0	18	18	18	6.7706	61	61;101;169;126	1	-2	0	0	0	0	0	0	513660	0	0	0	0	0
K7EKF7;B5TYJ1;A0A1B0GVQ9;A0A1B0GUS3;A0A1B0GU81;A0A087WW63;O00555-5;O00555-2;O00555-6;O00555;O00555-8	K7EKF7;B5TYJ1;A0A1B0GVQ9;A0A1B0GUS3;A0A1B0GU81;A0A087WW63;O00555-5;O00555-2;O00555-6;O00555;O00555-8	1;1;1;1;1;1;1;1;1;1;1	1;1;1;1;1;1;1;1;1;1;1	1;1;1;1;1;1;1;1;1;1;1	Voltage-dependent P/Q-type calcium channel subunit alpha-1A	CACNA1A	;;;;;;;;;;	11	1	1	1	0	0	0	0	0	0	0	0	0	0	0	0	0	0	0	0	0	0	2.6	2.6	2.6	98.813	881	881;2263;2266;2495;2507;2512;2249;2261;2493;2505;2506	1	-2	0	0	0	0	0	0	336480	0	0	0	0	0
A8K0C1;C9JU10;Q86YJ6-5;Q86YJ6-3;Q86YJ6-2;Q86YJ6-4;Q86YJ6	A8K0C1;C9JU10;Q86YJ6-5;Q86YJ6-3;Q86YJ6-2;Q86YJ6-4;Q86YJ6	1;1;1;1;1;1;1	1;1;1;1;1;1;1	1;1;1;1;1;1;1	Threonine synthase-like 2	THNSL2	;;;;;;	7	1	1	1	0	0	0	0	0	0	0	0	0	0	0	0	0	0	0	0	0	0	4.9	4.9	4.9	25.037	226	226;258;247;384;405;423;484	1	-2	0	0	0	0	0	0	0	0	0	0	0	0
C9JPM4;C9JAK5;P18085	C9JPM4;C9JAK5;P18085	1;1;1	1;1;1	1;1;1	ADP-ribosylation factor 4	ARF4	;;	3	1	1	1	0	0	0	1	0	0	0	0	0	1	0	0	0	0	0	1	0	0	7.9	7.9	7.9	14.553	127	127;153;180	0	6.7156	0	0	0	7.9	0	0	145760	0	0	0	0	0
E7ENC1;F8WBI9;E9PEC3;E7ETT4;E7EUY3;E7ETT1;E9PDR0;C9JQS9;E7EX59;P05166;P05166-2	E7ENC1;F8WBI9;E9PEC3;E7ETT4;E7EUY3;E7ETT1;E9PDR0;C9JQS9;E7EX59;P05166;P05166-2	1;1;1;1;1;1;1;1;1;1;1	1;1;1;1;1;1;1;1;1;1;1	1;1;1;1;1;1;1;1;1;1;1	Propionyl-CoA carboxylase beta chain, mitochondrial	PCCB	;;;;;;;;;;	11	1	1	1	0	0	0	0	0	0	0	0	0	0	0	0	0	0	0	0	0	0	3.6	3.6	3.6	32.468	303	303;405;423;482;516;520;550;559;570;539;559	0.0089767	5.9304	0	0	0	0	0	0	139750	0	0	0	0	0
CON__P02666	CON__P02666	1	1	1				1	1	1	1	0	0	0	0	0	0	0	0	0	0	0	0	0	0	0	0	0	0	12.4	12.4	12.4	23.583	209	209	0	15.823	0	0	0	0	0	0	875120	0	0	0	0	0
J3QLA2;J3KTA6;J3KSG6;E7ER58;Q9BXW6	J3QLA2;J3KTA6;J3KSG6;E7ER58;Q9BXW6	1;1;1;1;1	1;1;1;1;1	1;1;1;1;1	Oxysterol-binding protein-related protein 1	OSBPL1A	;;;;	5	1	1	1	0	0	0	0	0	0	0	0	0	0	0	0	0	0	0	0	0	0	44.9	44.9	44.9	5.4591	49	49;51;51;100;950	1	-2	0	0	0	0	0	0	4747000	0	0	0	0	0
E9PI84;Q8N7M0	E9PI84;Q8N7M0	1;1	1;1	1;1	Tctex1 domain-containing protein 1	TCTEX1D1	;	2	1	1	1	0	0	0	0	0	0	0	0	0	0	0	0	0	0	0	0	0	0	11.8	11.8	11.8	8.8669	76	76;179	1	-2	0	0	0	0	0	0	813590	0	0	0	0	0
E9PKH2;P50454	E9PKH2;P50454	1;1	1;1	1;1	Serpin H1	SERPINH1	;	2	1	1	1	0	1	1	1	1	1	0	1	1	1	1	1	0	1	1	1	1	1	5.5	5.5	5.5	23.092	201	201;418	0.0042644	6.3611	0	5.5	5.5	5.5	5.5	5.5	1625700	0	272280	181930	0	748830
F8W0B3;F8VS40;F8VPF7;Q96D96-2;Q96D96-3;Q96D96	F8W0B3;F8VS40;F8VPF7;Q96D96-2;Q96D96-3;Q96D96	1;1;1;1;1;1	1;1;1;1;1;1	1;1;1;1;1;1	Voltage-gated hydrogen channel 1	HVCN1	;;;;;	6	1	1	1	0	0	0	0	0	0	0	0	0	0	0	0	0	0	0	0	0	0	9	9	9	8.8947	78	78;79;214;236;255;273	1	-2	0	0	0	0	0	0	0	0	0	0	0	0
F8VUA7;F8VQX7;Q9BZF1-3;Q9BZF1-2;Q9BZF1	F8VUA7;F8VQX7;Q9BZF1-3;Q9BZF1-2;Q9BZF1	1;1;1;1;1	1;1;1;1;1	1;1;1;1;1	Oxysterol-binding protein;Oxysterol-binding protein-related protein 8	OSBPL8	;;;;	5	1	1	1	0	0	0	1	0	0	0	0	0	1	0	0	0	0	0	1	0	0	1.6	1.6	1.6	79.052	694	694;721;847;874;889	0	7.1311	0	0	0	1.6	0	0	141600	0	0	0	91082	0
F8VTY5;F8VWY2;Q9UBM8;Q9UBM8-2	F8VTY5;F8VWY2;Q9UBM8;Q9UBM8-2	1;1;1;1	1;1;1;1	1;1;1;1	Alpha-1,3-mannosyl-glycoprotein 4-beta-N-acetylglucosaminyltransferase C	MGAT4C	;;;	4	1	1	1	0	0	0	0	0	0	0	0	0	0	0	0	0	0	0	0	0	0	14.4	14.4	14.4	13.172	111	111;397;478;507	1	-2	0	0	0	0	0	0	110990	0	0	0	0	0
G3V448;Q9H3N1	G3V448;Q9H3N1	1;1	1;1	1;1	Thioredoxin-related transmembrane protein 1	TMX1	;	2	1	1	1	0	0	0	0	0	0	0	0	0	0	0	0	0	0	0	0	0	0	11.4	11.4	11.4	11.911	105	105;280	0.0089928	5.9343	0	0	0	0	0	0	110900	0	0	0	0	0
H0YBX0	H0YBX0	1	1	1		DST		1	1	1	1	1	1	1	0	0	0	1	1	1	0	0	0	1	1	1	0	0	0	8.9	8.9	8.9	14.258	123	123	1	-2	8.9	8.9	8.9	0	0	0	1265500	0	650340	615170	0	0
H0YLB7;H0YKU8;Q6JHV3;H0YMI4;Q9Y6I4-2;Q9Y6I4	H0YLB7;H0YKU8;Q6JHV3;H0YMI4;Q9Y6I4-2;Q9Y6I4	1;1;1;1;1;1	1;1;1;1;1;1	1;1;1;1;1;1	Ubiquitin carboxyl-terminal hydrolase;Ubiquitin carboxyl-terminal hydrolase 3	USP3	;;;;;	6	1	1	1	1	0	0	0	0	0	1	0	0	0	0	0	1	0	0	0	0	0	3.2	3.2	3.2	49.058	431	431;443;498;503;476;520	0.0072464	5.9496	3.2	0	0	0	0	0	6867400	5034900	0	0	0	0
H7C3T4;Q13162	H7C3T4;Q13162	1;1	1;1	1;1	Peroxiredoxin-4	PRDX4	;	2	1	1	1	1	0	1	1	1	1	1	0	1	1	1	1	1	0	1	1	1	1	6.8	6.8	6.8	18.214	161	161;271	0	10.953	6.8	0	6.8	6.8	6.8	6.8	3574600	720380	0	533190	761260	228860
O43157-3;O43157-2;O43157	O43157-3;O43157-2;O43157	1;1;1	1;1;1	1;1;1	Plexin-B1	PLXNB1	;;	3	1	1	1	0	0	1	1	1	1	0	0	1	1	1	1	0	0	1	1	1	1	2.3	2.3	2.3	78.394	729	729;1952;2135	0.006012	6.166	0	0	2.3	2.3	2.3	2.3	32105000	0	0	14333000	9123400	6433800
P27797	P27797	1	1	1	Calreticulin	CALR		1	1	1	1	1	0	1	0	1	0	1	0	1	0	1	0	1	0	1	0	1	0	3.1	3.1	3.1	48.141	417	417	0	6.6254	3.1	0	3.1	0	3.1	0	732550	129170	0	260820	0	153110
P35606-2;P35606	P35606-2;P35606	1;1	1;1	1;1	Coatomer subunit beta	COPB2	;	2	1	1	1	0	0	0	0	1	0	0	0	0	0	1	0	0	0	0	0	1	0	1.1	1.1	1.1	99.045	877	877;906	0	7.8851	0	0	0	0	1.1	0	140930	0	0	0	0	75105
P46109	P46109	1	1	1	Crk-like protein	CRKL		1	1	1	1	1	0	0	0	1	0	1	0	0	0	1	0	1	0	0	0	1	0	4	4	4	33.777	303	303	0	7.4638	4	0	0	0	4	0	468870	221960	0	0	0	0
P49006	P49006	1	1	1	MARCKS-related protein	MARCKSL1		1	1	1	1	0	0	0	1	0	0	0	0	0	1	0	0	0	0	0	1	0	0	7.7	7.7	7.7	19.529	195	195	0.007533	6.0313	0	0	0	7.7	0	0	300730	0	0	0	213910	0
P50416-2;P50416	P50416-2;P50416	1;1	1;1	1;1	Carnitine O-palmitoyltransferase 1, liver isoform	CPT1A	;	2	1	1	1	0	1	0	0	1	0	0	1	0	0	1	0	0	1	0	0	1	0	1.7	1.7	1.7	86.238	756	756;773	1	-2	0	1.7	0	0	1.7	0	10125000	0	2925400	0	0	5296100
Q58A45-2	Q58A45-2	1	1	1				1	1	1	1	0	0	0	0	0	0	0	0	0	0	0	0	0	0	0	0	0	0	1.4	1.4	1.4	64.464	575	575	1	-2	0	0	0	0	0	0	39855	0	0	0	0	0
Q7LGA3-3;Q7LGA3	Q7LGA3-3;Q7LGA3	1;1	1;1	1;1	Heparan sulfate 2-O-sulfotransferase 1	HS2ST1	;	2	1	1	1	0	0	0	0	0	0	0	0	0	0	0	0	0	0	0	0	0	0	4.4	4.4	4.4	26.757	229	229;356	1	-2	0	0	0	0	0	0	446220	0	0	0	0	0
Q92575	Q92575	1	1	1	UBX domain-containing protein 4	UBXN4		1	1	1	1	1	0	0	1	0	0	1	0	0	1	0	0	1	0	0	1	0	0	6.7	6.7	6.7	56.777	508	508	0	12.364	6.7	0	0	6.7	0	0	1535200	315910	0	0	814830	0
REV__D6R9B9	REV__D6R9B9	1	1	1				1	1	1	1	0	0	0	0	0	0	0	0	0	0	0	0	0	0	0	0	0	0	0	0	0	21.659	190	190	1	-2	0	0	0	0	0	0	1548800	0	0	0	0	0
V9GY19	V9GY19	1	1	1		SETD7		1	1	1	1	1	0	0	0	0	0	1	0	0	0	0	0	1	0	0	0	0	0	23.9	23.9	23.9	4.9336	46	46	0	6.9106	23.9	0	0	0	0	0	4072600	2114900	0	0	0	0
A0A0U1RQF0;P49327	A0A0U1RQF0;P49327	19;19	19;19	19;19	Fatty acid synthase;[Acyl-carrier-protein] S-acetyltransferase;[Acyl-carrier-protein] S-malonyltransferase;3-oxoacyl-[acyl-carrier-protein] synthase;3-oxoacyl-[acyl-carrier-protein] reductase;3-hydroxyacyl-[acyl-carrier-protein] dehydratase;Enoyl-[acyl-carrier-protein] reductase;Oleoyl-[acyl-carrier-protein] hydrolase	FASN	;	2	19	19	19	1	5	0	3	4	0	1	5	0	3	4	0	1	5	0	3	4	0	9.6	9.6	9.6	273.2	2509	2509;2511	0	203.01	0.5	2.2	0	1.4	1.9	0	14537000	107850	932490	0	627520	1734900
P48681	P48681	31	31	31	Nestin	NES		1	31	31	31	1	22	0	3	24	0	1	22	0	3	24	0	1	22	0	3	24	0	23.9	23.9	23.9	177.44	1621	1621	0	323.31	0.7	17.2	0	2.1	17.7	0	55920000	117260	17677000	0	616780	32541000
P08670;B0YJC4;B0YJC5;Q5JVS8;A0A1B0GUA0;A0A1B0GTT5;H7C5W5;P41219;P41219-2;A0A1B0GVG8;F8W835;CON__Q9DCV7;CON__Q3KNV1;CON__P08729;CON__Q9NSB2;CON__Q6ISB0;E7EMV2;E7ESP9;P08729;Q16352;P07197-2;P07196;Q9NSB2;P07197	P08670;B0YJC4;B0YJC5	21;20;11;7;7;4;3;3;3;2;1;1;1;1;1;1;1;1;1;1;1;1;1;1	21;20;11;7;7;4;3;3;3;2;1;1;1;1;1;1;1;1;1;1;1;1;1;1	18;17;9;7;6;3;2;2;2;2;1;0;0;0;0;0;0;0;0;0;0;0;0;0	Vimentin	VIM	;;	24	21	21	18	12	15	2	15	17	9	12	15	2	15	17	9	11	12	2	13	15	7	43.6	43.6	38	53.651	466	466;431;228;173;176;149;200;470;471;109;207;457;469;469;600;600;698;877;469;499;540;543;600;916	0	323.31	26.4	31.5	5.4	33	34.8	19.3	173020000	11720000	44944000	696920	36120000	61977000
Q14980-2;Q14980;A0A087WY61;Q14980-4;Q14980-3;F5H4J1;F5H6Y5;H0YFY6;Q14980-5;K4DIE0;F5H1L0;F5GZW1;F5H2F3;F5H3L6;F5H0Z7;F5H763;F8W6T3;F5GWK2;F5H073;F5H068;F5H7R5;F5H4Y4;F5GWA2	Q14980-2;Q14980;A0A087WY61;Q14980-4;Q14980-3;F5H4J1	34;34;33;33;33;18;15;12;10;5;4;4;4;4;4;4;3;2;2;2;1;1;1	34;34;33;33;33;18;15;12;10;5;4;4;4;4;4;4;3;2;2;2;1;1;1	34;34;33;33;33;18;15;12;10;5;4;4;4;4;4;4;3;2;2;2;1;1;1	Nuclear mitotic apparatus protein 1	NUMA1	;;;;;	23	34	34	34	3	25	1	5	22	1	3	25	1	5	22	1	3	25	1	5	22	1	21	21	21	236.51	2101	2101;2115;2099;1763;1776;851;691;964;979;353;109;146;159;174;201;220;91;72;75;82;56;59;61	0	323.31	2.4	15.8	0.6	2.8	13.4	0.4	38421000	304960	15437000	0	963400	13269000
P27816-6;P27816;E7EVA0;P27816-2;P27816-5;P27816-4;H7C4C5;H0Y2V1;B5MEG9;F8W9U4;H7C456;P27816-7;A0A0J9YVV8;A0A0J9YW37;P27816-3	P27816-6;P27816;E7EVA0;P27816-2;P27816-5	18;18;16;10;9;8;7;6;6;6;2;2;1;1;1	18;18;16;10;9;8;7;6;6;6;2;2;1;1;1	18;18;16;10;9;8;7;6;6;6;2;2;1;1;1	Microtubule-associated protein 4;Microtubule-associated protein	MAP4	;;;;	15	18	18	18	1	7	0	0	14	0	1	7	0	0	14	0	1	7	0	0	14	0	22.3	22.3	22.3	119.96	1135	1135;1152;2297;979;809;872;493;463;760;828;283;99;76;140;539	0	145.15	1.5	9.3	0	0	17	0	26065000	157820	5414400	0	0	15278000
O43396;K7ER96;K7EML9;K7EKG2;K7EPB7	O43396;K7ER96;K7EML9	6;5;3;1;1	6;5;3;1;1	6;5;3;1;1	Thioredoxin-like protein 1	TXNL1	;;	5	6	6	6	0	1	0	0	4	0	0	1	0	0	4	0	0	1	0	0	4	0	32.2	32.2	32.2	32.251	289	289;281;138;27;69	0	55.566	0	7.6	0	0	23.9	0	10294000	0	2478200	0	0	4713200
B7Z7F3;Q9H6Z4-3;Q9H6Z4-2;Q9H6Z4;K7ESQ0;K7EIJ4;K7EN31	B7Z7F3;Q9H6Z4-3;Q9H6Z4-2;Q9H6Z4;K7ESQ0	4;4;4;4;2;1;1	4;4;4;4;2;1;1	4;4;4;4;2;1;1	Ran-binding protein 3	RANBP3	;;;;	7	4	4	4	0	3	0	0	2	0	0	3	0	0	2	0	0	3	0	0	2	0	11.9	11.9	11.9	52.894	494	494;499;562;567;122;155;171	0	135.11	0	7.9	0	0	5.9	0	3122800	0	1158500	0	0	1026400
P12270;P12270-2	P12270	8;3	8;3	8;3	Nucleoprotein TPR	TPR		2	8	8	8	0	5	0	1	5	0	0	5	0	1	5	0	0	5	0	1	5	0	4.4	4.4	4.4	267.29	2363	2363;726	0	65.709	0	2.4	0	0.5	2.2	0	3270000	0	699950	0	238930	1328900
CON__P00761	CON__P00761	5	5	5				1	5	5	5	5	3	5	4	4	4	5	3	5	4	4	4	5	3	5	4	4	4	31.6	31.6	31.6	24.409	231	231	0	53.917	31.6	16.5	31.6	22.9	22.9	28.1	1187300000	171850000	192090000	259960000	232640000	158080000
Q9ULH7-4;Q9ULH7;Q9ULH7-5;I3L2S3;Q9ULH7-2;Q9ULH7-3	Q9ULH7-4;Q9ULH7;Q9ULH7-5	5;5;5;2;2;2	5;5;5;2;2;2	5;5;5;2;2;2	MKL/myocardin-like protein 2	MKL2	;;	6	5	5	5	0	2	0	1	2	0	0	2	0	1	2	0	0	2	0	1	2	0	8.6	8.6	8.6	114.12	1049	1049;1088;1099;369;378;461	0	55.022	0	2.9	0	1.1	2.9	0	3466700	0	319770	0	365020	557930
P49321-4;P49321;P49321-3;E9PPR5;E9PNB5	P49321-4;P49321;P49321-3;E9PPR5	5;5;5;3;1	5;5;5;3;1	5;5;5;3;1	Nuclear autoantigenic sperm protein	NASP	;;;	5	5	5	5	0	4	0	0	2	0	0	4	0	0	2	0	0	4	0	0	2	0	11.9	11.9	11.9	78.449	724	724;788;790;316;143	0	77.567	0	9.5	0	0	3.3	0	2906800	0	1388500	0	0	469940
B9A041;P40925-2;P40925;P40925-3;B8ZZ51;C9JF79;C9JRL4	B9A041;P40925-2;P40925;P40925-3;B8ZZ51;C9JF79	3;3;3;3;2;2;1	3;3;3;3;2;2;1	3;3;3;3;2;2;1	Malate dehydrogenase, cytoplasmic;Malate dehydrogenase	MDH1	;;;;;	7	3	3	3	3	0	0	0	0	0	3	0	0	0	0	0	3	0	0	0	0	0	23.3	23.3	23.3	23.038	210	210;245;334;352;169;222;119	0	40.993	23.3	0	0	0	0	0	2673300	2220200	0	0	0	0
Q00839-2;Q00839;Q5RI18	Q00839-2;Q00839;Q5RI18	3;3;2	3;3;2	3;3;2	Heterogeneous nuclear ribonucleoprotein U	HNRNPU	;;	3	3	3	3	2	2	0	1	2	1	2	2	0	1	2	1	2	2	0	1	2	1	4.6	4.6	4.6	88.979	806	806;825;241	0	53.792	3.3	3.3	0	1.5	2.7	1.5	3304500	345770	865060	0	792430	677670
P07305;P07305-2	P07305;P07305-2	2;1	2;1	2;1	Histone H1.0;Histone H1.0, N-terminally processed	H1F0	;	2	2	2	2	1	1	2	1	1	1	1	1	2	1	1	1	1	1	2	1	1	1	11.9	11.9	11.9	20.863	194	194;177	0	14.346	5.2	5.2	11.9	5.2	5.2	5.2	2874100	276770	445970	518150	351050	288550
Q00266	Q00266	2	2	2	S-adenosylmethionine synthase isoform type-1	MAT1A		1	2	2	2	1	0	1	0	0	0	1	0	1	0	0	0	1	0	1	0	0	0	5.8	5.8	5.8	43.647	395	395	0	13.765	2	0	3.8	0	0	0	1877200	150500	0	934660	0	0
P04264;CON__P04264;CON__Q6IFZ6	P04264;CON__P04264	25;24;4	22;21;2	15;14;0	Keratin, type II cytoskeletal 1	KRT1	;	3	25	22	15	22	8	19	23	15	12	19	7	17	20	13	10	13	4	11	13	8	6	44.3	41.1	31.5	66.038	644	644;644;572	0	323.31	40.4	13	34	37.7	29.8	22	397900000	68950000	6028100	60373000	160810000	26870000
CON__Q922U2;CON__Q5XQN5	CON__Q922U2;CON__Q5XQN5	11;11	1;1	0;0			;	2	11	1	0	7	0	3	7	2	3	0	0	0	0	0	0	0	0	0	0	0	0	15.3	1.6	0	61.766	580	580;601	1	-2	10.2	0	5.3	8.6	3.8	3.8	91991	0	0	0	0	0
P49792;J3KQ37;J3KNE0;Q7Z3J3;A6NKT7;Q99666;O14715;F8WBP7;H7BZ48;F8VYC4;P0DJD0;P0DJD1	P49792	9;2;2;2;2;2;2;1;1;1;1;1	9;2;2;2;2;2;2;1;1;1;1;1	9;2;2;2;2;2;2;1;1;1;1;1	E3 SUMO-protein ligase RanBP2	RANBP2		12	9	9	9	1	6	0	2	5	0	1	6	0	2	5	0	1	6	0	2	5	0	4.2	4.2	4.2	358.2	3224	3224;1625;1760;1758;1758;1765;1765;51;202;1756;1748;1756	0	145.62	0.5	3.3	0	1.6	2.7	0	3299200	105250	1066700	0	333020	969520
Q16643;Q16643-3;Q16643-2;D6R9W4;D6R9Q9;D6RFI1	Q16643;Q16643-3;Q16643-2;D6R9W4	9;9;8;6;3;2	9;9;8;6;3;2	9;9;8;6;3;2	Drebrin	DBN1	;;;	6	9	9	9	0	9	0	1	6	0	0	9	0	1	6	0	0	9	0	1	6	0	21.3	21.3	21.3	71.428	649	649;695;651;317;391;124	0	106.92	0	21.3	0	1.4	16.9	0	7763400	0	4974700	0	0	1897100
O60664-4;O60664-3;O60664;K7ERZ3;K7EL96;K7ER39;O60664-2	O60664-4;O60664-3;O60664;K7ERZ3;K7EL96	7;7;7;6;5;3;2	7;7;7;6;5;3;2	7;7;7;6;5;3;2	Perilipin-3	PLIN3	;;;;	7	7	7	7	0	6	0	1	4	0	0	6	0	1	4	0	0	6	0	1	4	0	27	27	27	45.803	422	422;433;434;292;172;168;251	0	180.31	0	21.1	0	2.8	13.3	0	8311800	0	2473100	0	108590	2281100
P10809;C9JL25;E7EXB4;E7ESH4;P10809-2	P10809	6;1;1;1;1	6;1;1;1;1	6;1;1;1;1	60 kDa heat shock protein, mitochondrial	HSPD1		5	6	6	6	4	2	1	2	2	2	4	2	1	2	2	2	4	2	1	2	2	2	15.5	15.5	15.5	61.054	573	573;175;221;234;158	0	41.743	10.1	4.2	2.1	3.7	4.2	3.7	5980800	1087900	511720	243110	1585700	672490
H3BPE1;H3BQK9;Q9UPN3;Q9UPN3-5;H0Y390;Q9UPN3-4;Q9UPN3-3;Q9UPN3-2;H0Y6T5;H0Y4F5;H0Y314;E9PLY5;E9PNZ4	H3BPE1;H3BQK9;Q9UPN3;Q9UPN3-5	5;5;5;4;2;2;2;2;1;1;1;1;1	5;5;5;4;2;2;2;2;1;1;1;1;1	5;5;5;4;2;2;2;2;1;1;1;1;1	Microtubule-actin cross-linking factor 1, isoforms 1/2/3/5	MACF1	;;;	13	5	5	5	0	0	0	0	0	0	0	0	0	0	0	0	0	0	0	0	0	0	0.8	0.8	0.8	856.87	7555	7555;7592;7388;5938;4434;5300;5374;5430;368;455;543;1375;2028	0	34.301	0	0	0	0	0	0	450340	0	0	0	0	0
P22307-6;P22307-2;P22307-4;P22307-7;P22307-8;P22307;H0YF61	P22307-6;P22307-2;P22307-4;P22307-7;P22307-8;P22307;H0YF61	5;5;5;5;5;5;4	5;5;5;5;5;5;4	5;5;5;5;5;5;4	Non-specific lipid-transfer protein	SCP2	;;;;;;	7	5	5	5	3	0	2	2	1	2	3	0	2	2	1	2	3	0	2	2	1	2	29.3	29.3	29.3	15.079	140	140;143;466;503;523;547;140	0	38.246	22.9	0	8.6	13.6	8.6	8.6	5319000	2061900	0	570220	596060	621820
P33176;A0A0G2JMZ6;J3KNA1;O60282;Q12840	P33176	4;1;1;1;1	4;1;1;1;1	4;1;1;1;1	Kinesin-1 heavy chain	KIF5B		5	4	4	4	1	2	0	4	4	0	1	2	0	4	4	0	1	2	0	4	4	0	5.9	5.9	5.9	109.68	963	963;860;943;957;1032	0	315.31	1.7	2.8	0	5.9	5.9	0	2339500	54507	401930	0	885360	719100
P10412;P16403;P16402	P10412;P16403;P16402	4;3;3	4;3;3	4;3;3	Histone H1.4;Histone H1.2;Histone H1.3	HIST1H1E;HIST1H1C;HIST1H1D	;;	3	4	4	4	1	1	0	1	0	0	1	1	0	1	0	0	1	1	0	1	0	0	17.4	17.4	17.4	21.865	219	219;213;221	0	24.127	5.5	5.5	0	7.3	0	0	1389900	223250	548260	0	341980	0
P10599-2;P10599	P10599-2;P10599	3;3	3;3	3;3	Thioredoxin	TXN	;	2	3	3	3	1	1	0	1	2	0	1	1	0	1	2	0	1	1	0	1	2	0	38.8	38.8	38.8	9.4519	85	85;105	0	21.618	15.3	15.3	0	12.9	23.5	0	3963400	601580	680890	0	607370	1479600
C9JYS8;Q15233-2;Q15233;H7C367;C9J4X2;C9IZL7	C9JYS8;Q15233-2;Q15233;H7C367	3;3;3;2;1;1	3;3;3;2;1;1	3;3;3;2;1;1	Non-POU domain-containing octamer-binding protein	NONO	;;;	6	3	3	3	0	1	0	0	1	0	0	1	0	0	1	0	0	1	0	0	1	0	8.5	8.5	8.5	29.508	247	247;382;471;234;124;207	0	21.539	0	4.9	0	0	4.9	0	218810	0	0	0	0	0
H7BY16;P19338	H7BY16;P19338	3;3	3;3	3;3	Nucleolin	NCL	;	2	3	3	3	0	3	0	0	3	0	0	3	0	0	3	0	0	3	0	0	3	0	11.5	11.5	11.5	32.389	296	296;710	0	33.556	0	11.5	0	0	11.5	0	3072700	0	1249400	0	0	1073900
P00505;P00505-2	P00505;P00505-2	3;2	3;2	3;2	Aspartate aminotransferase, mitochondrial	GOT2	;	2	3	3	3	2	0	1	1	0	1	2	0	1	1	0	1	2	0	1	1	0	1	9.5	9.5	9.5	47.517	430	430;387	0	72.028	6.3	0	3.3	3.3	0	3.3	2641400	1085600	0	500760	349830	0
P54868-2;P54868;P54868-3;Q01581	P54868-2;P54868;P54868-3	3;3;2;1	3;3;2;1	3;3;2;1	Hydroxymethylglutaryl-CoA synthase, mitochondrial	HMGCS2	;;	4	3	3	3	2	0	2	1	0	0	2	0	2	1	0	0	2	0	2	1	0	0	6	6	6	52.481	466	466;508;453;520	0	17.582	3.6	0	3.6	2.4	0	0	1186400	527690	0	516360	0	0
Q15652-3;Q15652;Q15652-2;H7BXU7	Q15652-3;Q15652;Q15652-2	3;3;2;1	3;3;2;1	3;3;2;1	Probable JmjC domain-containing histone demethylation protein 2C	JMJD1C	;;	4	3	3	3	0	1	0	0	2	0	0	1	0	0	2	0	0	1	0	0	2	0	1.5	1.5	1.5	263.15	2358	2358;2540;1480;956	0	42.328	0	0.6	0	0	1	0	1156100	0	264740	0	0	562360
P00966;Q5T6L5;Q5T6L6	P00966;Q5T6L5;Q5T6L6	2;1;1	2;1;1	2;1;1	Argininosuccinate synthase	ASS1	;;	3	2	2	2	1	0	0	0	1	1	1	0	0	0	1	1	1	0	0	0	1	1	3.9	3.9	3.9	46.53	412	412;179;198	0	13.474	1.9	0	0	0	1.9	1.9	2695500	371320	0	0	0	229300
P40926-2;P40926;G3XAL0	P40926-2;P40926;G3XAL0	2;2;1	2;2;1	2;2;1	Malate dehydrogenase, mitochondrial;Malate dehydrogenase	MDH2	;;	3	2	2	2	0	1	0	0	0	0	0	1	0	0	0	0	0	1	0	0	0	0	7.8	7.8	7.8	30.875	296	296;338;231	0	11.797	0	4.4	0	0	0	0	402810	0	0	0	0	0
Q5JUP1;A6PVM9;Q5JUP3;Q9BQI0-4;Q9BQI0-3;Q9BQI0;Q9BQI0-2	Q5JUP1;A6PVM9;Q5JUP3;Q9BQI0-4;Q9BQI0-3;Q9BQI0;Q9BQI0-2	2;2;1;1;1;1;1	2;2;1;1;1;1;1	2;2;1;1;1;1;1	Allograft inflammatory factor 1-like	AIF1L	;;;;;;	7	2	2	2	0	0	0	0	0	0	0	0	0	0	0	0	0	0	0	0	0	0	69.6	69.6	69.6	5.2501	46	46;94;97;102;142;150;176	0	11.093	0	0	0	0	0	0	1163100	0	0	0	0	0
F8WD59;C9J9K3;A0A0C4DG17;P08865	F8WD59;C9J9K3;A0A0C4DG17;P08865	2;2;2;2	2;2;2;2	2;2;2;2	40S ribosomal protein SA	RPSA	;;;	4	2	2	2	1	1	0	1	0	0	1	1	0	1	0	0	1	1	0	1	0	0	25.9	25.9	25.9	12.647	116	116;263;300;295	0	14.498	11.2	14.7	0	11.2	0	0	1482400	513890	114950	0	486740	0
H3BMT0;H3BTV5;H3BU16;A6NGP5;H3BMV3;Q9H910-2;Q9H910;Q9H910-3	H3BMT0;H3BTV5;H3BU16;A6NGP5;H3BMV3;Q9H910-2;Q9H910;Q9H910-3	2;2;2;2;2;2;2;2	2;2;2;2;2;2;2;2	2;2;2;2;2;2;2;2	Hematological and neurological expressed 1-like protein	HN1L	;;;;;;;	8	2	2	2	0	0	0	0	0	0	0	0	0	0	0	0	0	0	0	0	0	0	24.3	24.3	24.3	12.23	115	115;116;167;178;190;174;190;218	0	11.694	0	0	0	0	0	0	629580	0	0	0	0	0
C9JHW1;E7ESB6;I1E4Y6;Q6Y7W6-4;Q6Y7W6-5;Q6Y7W6;C9J7G1;B8ZZD2;Q6Y7W6-3	C9JHW1;E7ESB6;I1E4Y6;Q6Y7W6-4;Q6Y7W6-5;Q6Y7W6;C9J7G1;B8ZZD2;Q6Y7W6-3	2;2;2;2;2;2;1;1;1	2;2;2;2;2;2;1;1;1	2;2;2;2;2;2;1;1;1	PERQ amino acid-rich with GYF domain-containing protein 2	GIGYF2	;;;;;;;;	9	2	2	2	0	0	0	0	0	0	0	0	0	0	0	0	0	0	0	0	0	0	5.6	5.6	5.6	81.788	720	720;836;1321;1286;1293;1299;143;176;1320	0	12.687	0	0	0	0	0	0	2716600	0	0	0	0	0
E7EPK0;E9PDJ9;H0Y8P3;D6RD46;G5EA03;Q9UPQ0-9;Q9UPQ0-8;Q9UPQ0-6;Q9UPQ0-5;Q9UPQ0-10;Q9UPQ0-2;Q9UPQ0-4;Q9UPQ0;Q9UPQ0-3	E7EPK0;E9PDJ9;H0Y8P3;D6RD46;G5EA03;Q9UPQ0-9;Q9UPQ0-8;Q9UPQ0-6;Q9UPQ0-5;Q9UPQ0-10;Q9UPQ0-2;Q9UPQ0-4;Q9UPQ0;Q9UPQ0-3	2;2;2;2;2;2;2;2;2;2;2;2;2;2	2;2;2;2;2;2;2;2;2;2;2;2;2;2	2;2;2;2;2;2;2;2;2;2;2;2;2;2	LIM and calponin homology domains-containing protein 1	LIMCH1	;;;;;;;;;;;;;	14	2	2	2	0	0	0	0	0	0	0	0	0	0	0	0	0	0	0	0	0	0	2.7	2.7	2.7	101.8	897	897;916;917;980;1467;890;897;902;910;1056;1057;1069;1083;1467	0	13.738	0	0	0	0	0	0	516670	0	0	0	0	0
M0R165;Q9UBC2-3;Q9UBC2;Q9UBC2-2;M0R3I1;M0R2S2;Q9UBC2-4	M0R165;Q9UBC2-3;Q9UBC2;Q9UBC2-2;M0R3I1;M0R2S2;Q9UBC2-4	2;2;2;2;1;1;1	2;2;2;2;1;1;1	2;2;2;2;1;1;1	Epidermal growth factor receptor substrate 15-like 1	EPS15L1	;;;;;;	7	2	2	2	0	1	0	1	1	0	0	1	0	1	1	0	0	1	0	1	1	0	3.7	3.7	3.7	83.474	756	756;754;864;910;213;447;601	0	15.994	0	2.4	0	1.3	1.3	0	486210	0	85216	0	188110	0
P00167-2;P00167-3;P00167	P00167-2;P00167-3;P00167	2;2;2	2;2;2	2;2;2	Cytochrome b5	CYB5A	;;	3	2	2	2	2	0	2	0	1	0	2	0	2	0	1	0	2	0	2	0	1	0	30.6	30.6	30.6	11.268	98	98;124;134	0	15.723	30.6	0	30.6	0	9.2	0	2561200	1194700	0	861910	0	335440
P62913-2;P62913;Q5VVC9;Q5VVC8	P62913-2;P62913;Q5VVC9;Q5VVC8	2;2;1;1	2;2;1;1	2;2;1;1	60S ribosomal protein L11	RPL11	;;;	4	2	2	2	1	1	0	0	1	0	1	1	0	0	1	0	1	1	0	0	1	0	13	13	13	20.124	177	177;178;131;174	0	75.596	7.9	7.9	0	0	7.9	0	1318600	295360	454870	0	0	461670
Q13409-6;Q13409-3;Q13409-7;Q13409-2;Q13409-5;Q13409;E9PGG1;E7EUM4;E7ERR6;E7ERH4;E7ET01;E7ETL8;E7EQU2;E7ESD3;E7EMU4;E7EV09;E7EQL5	Q13409-6;Q13409-3;Q13409-7;Q13409-2;Q13409-5;Q13409;E9PGG1;E7EUM4;E7ERR6;E7ERH4;E7ET01;E7ETL8;E7EQU2;E7ESD3;E7EMU4;E7EV09;E7EQL5	2;2;2;2;2;2;1;1;1;1;1;1;1;1;1;1;1	2;2;2;2;2;2;1;1;1;1;1;1;1;1;1;1;1	2;2;2;2;2;2;1;1;1;1;1;1;1;1;1;1;1	Cytoplasmic dynein 1 intermediate chain 2	DYNC1I2	;;;;;;;;;;;;;;;;	17	2	2	2	0	0	0	0	2	0	0	0	0	0	2	0	0	0	0	0	2	0	5.1	5.1	5.1	68.297	611	611;612;630;632;637;638;110;137;139;151;173;184;185;187;214;250;305	0	18.434	0	0	0	0	5.1	0	273480	0	0	0	0	181270
Q8WW12;Q8WW12-3;Q8WW12-2	Q8WW12;Q8WW12-3;Q8WW12-2	2;1;1	2;1;1	2;1;1	PEST proteolytic signal-containing nuclear protein	PCNP	;;	3	2	2	2	0	1	0	0	0	0	0	1	0	0	0	0	0	1	0	0	0	0	14.6	14.6	14.6	18.925	178	178;55;130	0	37.863	0	8.4	0	0	0	0	316590	0	0	0	0	0
Q5SYV2;A0A0A0MT55;Q9UL12-2;Q9UL12	Q5SYV2;A0A0A0MT55;Q9UL12-2;Q9UL12	1;1;1;1	1;1;1;1	1;1;1;1	Sarcosine dehydrogenase, mitochondrial	SARDH	;;;	4	1	1	1	1	0	0	0	0	0	1	0	0	0	0	0	1	0	0	0	0	0	3	3	3	40.16	368	368;602;750;918	0	7.8571	3	0	0	0	0	0	621880	0	0	0	0	0
Q5SXH7-4;Q5SXH7-3;Q5SXH7-2;Q5SXH7;Q5SXH7-5	Q5SXH7-4;Q5SXH7-3;Q5SXH7-2;Q5SXH7;Q5SXH7-5	1;1;1;1;1	1;1;1;1;1	1;1;1;1;1	Pleckstrin homology domain-containing family S member 1	PLEKHS1	;;;;	5	1	1	1	0	0	0	0	0	0	0	0	0	0	0	0	0	0	0	0	0	0	2.5	2.5	2.5	40.982	363	363;366;448;462;465	1	-2	0	0	0	0	0	0	0	0	0	0	0	0
Q7Z319	Q7Z319	1	1	1		DKFZp686E14208		1	1	1	1	0	0	0	0	0	0	0	0	0	0	0	0	0	0	0	0	0	0	3	3	3	36.556	329	329	1	-2	0	0	0	0	0	0	0	0	0	0	0	0
J3QKN1;E9PJ02;A0A0A6YYL5;A0A087WZ82;Q9H0Q3;Q9H0Q3-2	J3QKN1;E9PJ02;A0A0A6YYL5;A0A087WZ82;Q9H0Q3;Q9H0Q3-2	1;1;1;1;1;1	1;1;1;1;1;1	1;1;1;1;1;1	FXYD domain-containing ion transport regulator 6	FXYD6;FXYD6-FXYD2	;;;;;	6	1	1	1	0	0	0	0	0	0	0	0	0	0	0	0	0	0	0	0	0	0	26.7	26.7	26.7	10.102	90	90;90;112;144;95;112	1	-2	0	0	0	0	0	0	0	0	0	0	0	0
J3KPC0;Q86XD8	J3KPC0;Q86XD8	1;1	1;1	1;1	AN1-type zinc finger protein 4	ZFAND4	;	2	1	1	1	0	0	0	0	0	0	0	0	0	0	0	0	0	0	0	0	0	0	1.4	1.4	1.4	71.519	653	653;727	1	-2	0	0	0	0	0	0	0	0	0	0	0	0
J3KSU3	J3KSU3	1	1	1		CCDC178		1	1	1	1	0	0	0	0	0	0	0	0	0	0	0	0	0	0	0	0	0	0	2.5	2.5	2.5	43.227	364	364	1	-2	0	0	0	0	0	0	0	0	0	0	0	0
G3V4F7;P61011-2;P61011	G3V4F7;P61011-2;P61011	1;1;1	1;1;1	1;1;1	Signal recognition particle 54 kDa protein	SRP54	;;	3	1	1	1	0	0	0	0	0	0	0	0	0	0	0	0	0	0	0	0	0	0	2.7	2.7	2.7	48.67	440	440;455;504	1	-2	0	0	0	0	0	0	0	0	0	0	0	0
E1CKY7;A0A0A0MS24;O60237-4;O60237-3;O60237	E1CKY7;A0A0A0MS24;O60237-4;O60237-3;O60237	1;1;1;1;1	1;1;1;1;1	1;1;1;1;1	Protein phosphatase 1 regulatory subunit 12B	sm-M20;PPP1R12B	;;;;	5	1	1	1	0	0	0	0	0	0	0	0	0	0	0	0	0	0	0	0	0	0	4.8	4.8	4.8	21.367	186	186;1043;208;224;982	1	-2	0	0	0	0	0	0	0	0	0	0	0	0
F8WEH4;F8WB84;C9JC48	F8WEH4;F8WB84;C9JC48	1;1;1	1;1;1	1;1;1		SHH	;;	3	1	1	1	0	0	0	0	0	0	0	0	0	0	0	0	0	0	0	0	0	0	13.8	13.8	13.8	13.506	123	123;126;169	1	-2	0	0	0	0	0	0	0	0	0	0	0	0
H3BTR7	H3BTR7	1	1	1		FBXO22		1	1	1	1	0	0	0	0	0	0	0	0	0	0	0	0	0	0	0	0	0	0	9	9	9	8.726	78	78	1	-2	0	0	0	0	0	0	0	0	0	0	0	0
A0A075B6E5;A0A0U1RRM6;Q9UI08;Q8N8S7-3;Q8N8S7-2;Q8N8S7	A0A075B6E5;A0A0U1RRM6;Q9UI08;Q8N8S7-3;Q8N8S7-2;Q8N8S7	1;1;1;1;1;1	1;1;1;1;1;1	1;1;1;1;1;1	Ena/VASP-like protein;Protein enabled homolog	ENAH;EVL	;;;;;	6	1	1	1	0	0	0	1	0	1	0	0	0	1	0	1	0	0	0	1	0	1	4.7	4.7	4.7	24.92	213	213;802;416;533;570;591	0.007619	6.0439	0	0	0	4.7	0	4.7	4872100	0	0	0	1151200	0
A0A0A0MSN7;O60678-2;O60678	A0A0A0MSN7;O60678-2;O60678	1;1;1	1;1;1	1;1;1	Protein arginine N-methyltransferase 3	PRMT3	;;	3	1	1	1	0	0	0	0	0	0	0	0	0	0	0	0	0	0	0	0	0	0	2.8	2.8	2.8	52.901	469	469;469;531	1	-2	0	0	0	0	0	0	4472200	0	0	0	0	0
A0A0C4DG98	A0A0C4DG98	1	1	1		THOC2		1	1	1	1	0	0	0	0	0	0	0	0	0	0	0	0	0	0	0	0	0	0	0.7	0.7	0.7	169.58	1478	1478	1	-2	0	0	0	0	0	0	374060	0	0	0	0	0
A0A0U1RQS1	A0A0U1RQS1	1	1	1				1	1	1	1	0	0	0	0	0	0	0	0	0	0	0	0	0	0	0	0	0	0	11.3	11.3	11.3	6.2921	62	62	1	-2	0	0	0	0	0	0	202910	0	0	0	0	0
C9JVL0;F2Z2W8;F8WCR4;H0Y532;Q13228-3;Q13228;Q13228-4	C9JVL0;F2Z2W8;F8WCR4;H0Y532;Q13228-3;Q13228;Q13228-4	1;1;1;1;1;1;1	1;1;1;1;1;1;1	1;1;1;1;1;1;1	Selenium-binding protein 1	SELENBP1	;;;;;;	7	1	1	1	1	1	0	0	0	0	1	1	0	0	0	0	1	1	0	0	0	0	22.5	22.5	22.5	9.0372	80	80;123;165;305;410;472;514	0	22.55	22.5	22.5	0	0	0	0	877950	375100	310970	0	0	0
E5RGE1;E5RIR4;E9PD24;E7EVZ2;E7ESK7;E7EX29;P63104	E5RGE1;E5RIR4;E9PD24;E7EVZ2;E7ESK7;E7EX29;P63104	1;1;1;1;1;1;1	1;1;1;1;1;1;1	1;1;1;1;1;1;1	14-3-3 protein zeta/delta	YWHAZ	;;;;;;	7	1	1	1	1	1	0	1	1	1	1	1	0	1	1	1	1	1	0	1	1	1	27.5	27.5	27.5	5.7634	51	51;75;92;98;137;246;245	0	103.16	27.5	27.5	0	27.5	27.5	27.5	1740400	358040	336070	0	402140	328400
Q5JW84;Q5JW85;Q7RTV2;Q16772;P09210;P08263	Q5JW84;Q5JW85;Q7RTV2;Q16772;P09210;P08263	1;1;1;1;1;1	1;1;1;1;1;1	1;1;1;1;1;1	Glutathione S-transferase;Glutathione S-transferase A5;Glutathione S-transferase A3;Glutathione S-transferase A2;Glutathione S-transferase A1;Glutathione S-transferase A1, N-terminally processed	GSTA3;GSTA5;GSTA2;GSTA1	;;;;;	6	1	1	1	1	1	0	1	0	1	1	1	0	1	0	1	1	1	0	1	0	1	8.3	8.3	8.3	12.529	108	108;172;222;222;222;222	0	7.1798	8.3	8.3	0	8.3	0	8.3	9397700	2687600	953450	0	2130300	0
Q04760-2;Q04760	Q04760-2;Q04760	1;1	1;1	1;1	Lactoylglutathione lyase	GLO1	;	2	1	1	1	0	0	0	0	0	0	0	0	0	0	0	0	0	0	0	0	0	0	5.9	5.9	5.9	19.043	169	169;184	0	6.9512	0	0	0	0	0	0	88225	0	0	0	0	0
Q14651	Q14651	1	1	1	Plastin-1	PLS1		1	1	1	1	0	0	0	0	0	1	0	0	0	0	0	1	0	0	0	0	0	1	2.2	2.2	2.2	70.253	629	629	1	-2	0	0	0	0	0	2.2	98007	0	0	0	0	0
Q2TAM9	Q2TAM9	1	1	1	Tumor suppressor candidate gene 1 protein	TUSC1		1	1	1	1	0	0	0	0	0	0	0	0	0	0	0	0	0	0	0	0	0	0	6.1	6.1	6.1	23.39	212	212	1	-2	0	0	0	0	0	0	0	0	0	0	0	0
Q8N6M5-2	Q8N6M5-2	1	1	1				1	1	1	1	0	0	0	0	0	0	0	0	0	0	0	0	0	0	0	0	0	0	5.6	5.6	5.6	18.305	162	162	1	-2	0	0	0	0	0	0	0	0	0	0	0	0
CON__P13645;P13645;CON__P02535-1;CON__Q7Z3Z0;CON__Q7Z3Y8;CON__Q148H6;CON__Q7Z3Y7;Q7Z3Z0;Q7Z3Y8;Q7Z3Y7;CON__Q2M2I5;Q2M2I5	CON__P13645;P13645	22;22;5;2;2;2;2;2;2;2;1;1	22;22;5;2;2;2;2;2;2;2;1;1	19;19;3;1;1;1;1;1;1;1;0;0	Keratin, type I cytoskeletal 10	KRT10	;	12	22	22	19	19	3	13	20	12	8	19	3	13	20	12	8	16	3	11	18	10	6	50.1	50.1	45.5	59.51	593	593;584;570;450;459;464;486;450;459;464;525;525	0	323.31	42.5	5.7	31.7	48.7	28.5	19.1	272390000	99201000	1294800	25870000	113580000	13729000
CON__P04259;F8W0C6;CON__Q8VED5	CON__P04259	22;6;5	16;3;1	0;0;0				3	22	16	0	10	0	6	9	4	3	5	0	4	3	1	0	0	0	0	0	0	0	39.9	33	0	59.998	564	564;178;531	0	159.77	15.8	0	10.1	13.3	7.1	3.4	41564000	806960	0	1491300	2671700	144740
CON__P02538;P02538	CON__P02538;P02538	21;21	1;1	1;1	Keratin, type II cytoskeletal 6A	KRT6A	;	2	21	1	1	10	0	6	9	4	3	0	0	0	0	0	0	0	0	0	0	0	0	38.1	1.8	1.8	60.044	564	564;564	1	-2	15.8	0	10.1	13.3	7.1	3.4	1266800	0	0	0	0	0
CON__P48668;P48668	CON__P48668;P48668	21;21	1;1	0;0	Keratin, type II cytoskeletal 6C	KRT6C	;	2	21	1	0	10	0	6	9	4	3	0	0	0	0	0	0	0	0	0	0	0	0	37.2	3	0	60.024	564	564;564	0	12.811	15.8	0	10.1	13.3	7.1	3.4	2111200	0	0	0	0	0
CON__P08779;P08779;K7ENW6;CON__Q9Z2K1;CON__Q3ZAW8;CON__P08727;P08727;C9JM50;K7EMS3	CON__P08779;P08779	19;19;7;7;7;4;4;3;2	17;17;7;6;6;3;3;2;2	12;12;6;4;4;1;1;1;1	Keratin, type I cytoskeletal 16	KRT16	;	9	19	17	12	6	0	4	5	3	1	4	0	3	4	2	0	1	0	1	1	0	0	45.5	42.1	30.2	51.267	473	473;473;162;469;474;400;400;196;181	0	254.33	13.7	0	9.7	12.3	7	1.9	53358000	2452700	0	1946000	3674400	530120
CON__P02533;P02533;CON__Q6IFX2;CON__Q9QWL7;CON__P19012;CON__A2A4G1;P19012;CON__Q61782;K7EPJ9;CON__P19001;K7ESE1;A8MT21;P19012-2;K7ENV3;C9JTG5;CON__Q8N1A0;CON__P35900;CON__Q9D312;CON__Q7Z3Y9;Q8N1A0-2;Q8N1A0;P35900;Q7Z3Y9	CON__P02533;P02533	15;15;7;6;4;4;4;3;3;3;2;2;2;1;1;1;1;1;1;1;1;1;1	8;8;4;3;0;0;0;2;1;0;2;0;0;0;0;0;0;0;0;0;0;0;0	5;5;3;0;0;0;0;1;0;0;0;0;0;0;0;0;0;0;0;0;0;0;0	Keratin, type I cytoskeletal 14	KRT14	;	23	15	8	5	10	0	4	8	4	1	5	0	1	4	1	0	2	0	0	2	1	0	36.2	21	13.8	51.621	472	472;472;452;433;456;456;456;93;231;403;95;291;251;48;220;295;424;431;468;255;295;424;468	0	323.31	23.1	0	9.3	19.5	10.2	1.9	8047900	936660	0	0	1722900	146590
P11142;E9PKE3;P11142-2;E9PN89;E9PNE6;E9PLF4;E9PQQ4;E9PQK7;E9PK54;A8K7Q2;E9PI65;P54652;E9PN25;E9PPY6;E9PS65;E9PM13	P11142;E9PKE3;P11142-2;E9PN89;E9PNE6;E9PLF4	14;13;12;10;9;7;6;6;6;6;5;5;4;4;2;1	14;13;12;10;9;7;6;6;6;6;5;5;4;4;2;1	11;10;9;8;7;5;5;5;5;5;3;2;3;3;2;1	Heat shock cognate 71 kDa protein	HSPA8	;;;;;	16	14	14	11	5	10	0	8	10	2	5	10	0	8	10	2	3	8	0	5	8	1	27.6	27.6	21.7	70.897	646	646;627;493;312;500;187;171;178;183;410;168;639;132;137;223;150	0	323.31	11	20.4	0	15.8	19.8	3.7	39822000	3865500	9097000	0	13975000	12501000
CON__P13647;P13647;H0YIN9;H0YI76;F8VV57	CON__P13647;P13647	13;13;6;5;1	5;5;3;3;1	1;1;0;0;1	Keratin, type II cytoskeletal 5	KRT5	;	5	13	5	1	9	0	3	9	3	2	3	0	0	2	0	0	1	0	0	0	0	0	18.6	8.8	1.9	62.378	590	590;590;196;201;132	0	66.08	13.4	0	4.7	11.7	5.3	1.7	5628900	1988300	0	0	2572900	0
P17661	P17661	11	8	8	Desmin	DES		1	11	8	8	3	9	0	4	6	3	2	6	0	2	4	1	2	6	0	2	4	1	24	18.5	18.5	53.535	470	470	0	323.31	7.4	19.4	0	8.9	14	6.8	8214100	319000	2804000	0	820160	3461400
Q9UBF2-2;Q9UBF2	Q9UBF2-2;Q9UBF2	8;8	8;8	8;8	Coatomer subunit gamma-2	COPG2	;	2	8	8	8	1	4	0	2	6	0	1	4	0	2	6	0	1	4	0	2	6	0	13.4	13.4	13.4	81.482	726	726;871	0	69.963	1.4	5.5	0	2.6	10.6	0	10529000	12773	2308700	0	1449800	4533600
CON__Q04695;Q04695;F5GWP8	CON__Q04695;Q04695;F5GWP8	7;7;6	1;1;1	1;1;1	Keratin, type I cytoskeletal 17	KRT17	;;	3	7	1	1	5	0	3	3	1	0	0	0	1	0	0	0	0	0	1	0	0	0	16.7	3	3	48.105	432	432;432;349	0	15.821	11.6	0	7.6	7.4	2.1	0	970990	0	0	0	0	0
P00558-2;P00558;P07205	P00558-2;P00558	7;7;2	7;7;2	7;7;2	Phosphoglycerate kinase 1	PGK1	;	3	7	7	7	4	3	0	2	2	2	4	3	0	2	2	2	4	3	0	2	2	2	21.3	21.3	21.3	41.428	389	389;417;417	0	70.909	14.7	6.9	0	6.7	6.9	6.9	4551200	1470200	747330	0	1315900	660320
P61978-3;P61978;P61978-2;Q5T6W2;S4R359;S4R457	P61978-3;P61978;P61978-2;Q5T6W2	6;6;6;5;2;1	6;6;6;5;2;1	6;6;6;5;2;1	Heterogeneous nuclear ribonucleoprotein K	HNRNPK	;;;	6	6	6	6	2	1	0	3	4	1	2	1	0	3	4	1	2	1	0	3	4	1	18.4	18.4	18.4	48.562	440	440;463;464;379;100;77	0	76.425	5.2	2.5	0	9.1	12	2.5	8404200	851650	340700	0	2234400	3337400
Q32MZ4-3;Q32MZ4-2;Q32MZ4	Q32MZ4-3;Q32MZ4-2;Q32MZ4	6;6;6	6;6;6	6;6;6	Leucine-rich repeat flightless-interacting protein 1	LRRFIP1	;;	3	6	6	6	0	4	0	0	5	0	0	4	0	0	5	0	0	4	0	0	5	0	10.5	10.5	10.5	82.688	752	752;784;808	0	155.14	0	7.4	0	0	9	0	2063600	0	714830	0	0	708500
A6NEM2;P51610-2;P51610;P51610-4;P51610-3	A6NEM2;P51610-2;P51610;P51610-4	5;5;5;5;2	5;5;5;5;2	5;5;5;5;2	Host cell factor 1;HCF N-terminal chain 1;HCF N-terminal chain 2;HCF N-terminal chain 3;HCF N-terminal chain 4;HCF N-terminal chain 5;HCF N-terminal chain 6;HCF C-terminal chain 1;HCF C-terminal chain 2;HCF C-terminal chain 3;HCF C-terminal chain 4;HCF C-terminal chain 5;HCF C-terminal chain 6	HCFC1	;;;	5	5	5	5	0	3	0	0	2	0	0	3	0	0	2	0	0	3	0	0	2	0	3.5	3.5	3.5	213.47	2080	2080;1966;2035;2079;428	0	35.037	0	2.3	0	0	1.6	0	4145700	0	964520	0	0	1069500
S4R3H4;E7EQT4;Q9UKV3-5;Q9UKV3;G3V3B0;Q9UKV3-3;Q9UKV3-2;A0A087WYN3;G3V3T3	S4R3H4;E7EQT4;Q9UKV3-5;Q9UKV3	5;5;5;5;2;2;2;1;1	5;5;5;5;2;2;2;1;1	5;5;5;5;2;2;2;1;1	Apoptotic chromatin condensation inducer in the nucleus	ACIN1	;;;	9	5	5	5	0	2	0	0	3	0	0	2	0	0	3	0	0	2	0	0	3	0	6.8	6.8	6.8	145.44	1283	1283;1301;1328;1341;582;583;614;82;194	0	63.026	0	3	0	0	5.1	0	2454500	0	938190	0	0	1014700
O75533	O75533	5	5	5	Splicing factor 3B subunit 1	SF3B1		1	5	5	5	0	2	0	0	2	0	0	2	0	0	2	0	0	2	0	0	2	0	5.1	5.1	5.1	145.83	1304	1304	0	195.11	0	2.4	0	0	2.2	0	1452600	0	334780	0	0	402710
P62241;Q5JR95	P62241;Q5JR95	5;4	5;4	5;4	40S ribosomal protein S8	RPS8	;	2	5	5	5	2	2	0	4	2	0	2	2	0	4	2	0	2	2	0	4	2	0	31.7	31.7	31.7	24.205	208	208;188	0	80.214	14.4	13	0	24.5	14.4	0	6292100	648090	469460	0	3820700	1353800
Q702N8;Q702N8-3;Q702N8-2	Q702N8;Q702N8-3	5;3;1	5;3;1	5;3;1	Xin actin-binding repeat-containing protein 1	XIRP1	;	3	5	5	5	0	4	0	0	3	0	0	4	0	0	3	0	0	4	0	0	3	0	3.7	3.7	3.7	198.56	1843	1843;526;1121	0	57.71	0	3	0	0	2.3	0	586610	0	253510	0	0	187110
H3BM38;O00161;H3BNE1;H3BR18;H3BPJ0;O00161-2;H3BV99;H3BP15;H3BQY9;H3BNG6;H3BU94;H3BR99	H3BM38;O00161;H3BNE1;H3BR18;H3BPJ0;O00161-2;H3BV99;H3BP15;H3BQY9	4;4;3;3;3;3;2;2;2;1;1;1	4;4;3;3;3;3;2;2;2;1;1;1	4;4;3;3;3;3;2;2;2;1;1;1	Synaptosomal-associated protein;Synaptosomal-associated protein 23	SNAP23	;;;;;;;;	12	4	4	4	3	0	0	3	0	0	3	0	0	3	0	0	3	0	0	3	0	0	43.2	43.2	43.2	13.905	125	125;211;97;109;127;158;142;149;154;44;53;90	0	48.681	32	0	0	35.2	0	0	5568300	1378800	0	0	4032000	0
P05141;P12236;V9GYG0;P12235	P05141;P12236	4;3;1;1	4;3;1;1	4;3;1;1	ADP/ATP translocase 2;ADP/ATP translocase 2, N-terminally processed;ADP/ATP translocase 3;ADP/ATP translocase 3, N-terminally processed	SLC25A5;SLC25A6	;	4	4	4	4	1	1	0	0	3	0	1	1	0	0	3	0	1	1	0	0	3	0	12.1	12.1	12.1	32.852	298	298;298;208;298	0	23.075	3.4	3.4	0	0	8.7	0	2342100	616800	666580	0	0	907970
P07195;A8MW50;F5H793;C9J7H8;F5H5G7;F5H155;A0A087WUM2;G3XAP5;F5H245;P00338-5;P00338-4;P00338-2;Q6ZMR3;P07864;P00338;P00338-3	P07195;A8MW50;F5H793;C9J7H8	4;3;2;2;1;1;1;1;1;1;1;1;1;1;1;1	4;3;2;2;1;1;1;1;1;1;1;1;1;1;1;1	4;3;2;2;1;1;1;1;1;1;1;1;1;1;1;1	L-lactate dehydrogenase B chain;L-lactate dehydrogenase	LDHB	;;;	16	4	4	4	3	1	1	2	3	1	3	1	1	2	3	1	3	1	1	2	3	1	14.1	14.1	14.1	36.638	334	334;232;102;136;183;225;233;241;318;241;274;274;332;332;332;361	0	40.278	9.3	3.6	3.6	8.4	11.4	3.6	31252000	3006800	4838800	1946400	6856200	8954100
P26038	P26038	4	4	4	Moesin	MSN		1	4	4	4	0	0	1	3	3	1	0	0	1	3	3	1	0	0	1	3	3	1	6.2	6.2	6.2	67.819	577	577	0	73.565	0	0	1.7	4.5	4.5	1.7	2161800	0	0	132260	1291700	439340
E7ESJ3;Q9UPS8;Q9UPS8-3;Q9UPS8-2	E7ESJ3;Q9UPS8;Q9UPS8-3;Q9UPS8-2	4;4;4;2	4;4;4;2	4;4;4;2	Ankyrin repeat domain-containing protein 26	ANKRD26	;;;	4	4	4	4	0	0	0	3	0	1	0	0	0	3	0	1	0	0	0	3	0	1	2.8	2.8	2.8	198.27	1726	1726;1709;1710;1267	0	24.639	0	0	0	2.4	0	0.4	589620	0	0	0	589620	0
A0A087WVQ6;Q00610-2;Q00610;J3KRF5;K7EJJ5;J3KS13	A0A087WVQ6;Q00610-2;Q00610	4;4;4;1;1;1	4;4;4;1;1;1	4;4;4;1;1;1	Clathrin heavy chain;Clathrin heavy chain 1	CLTC	;;	6	4	4	4	0	2	0	2	1	0	0	2	0	2	1	0	0	2	0	2	1	0	3	3	3	192.06	1679	1679;1639;1675;131;222;612	0	24.498	0	1.3	0	1.4	1	0	545320	0	29931	0	321490	193900
CON__ENSEMBL:ENSBTAP00000024146	CON__ENSEMBL:ENSBTAP00000024146	4	4	4				1	4	4	4	0	1	1	0	0	0	0	1	1	0	0	0	0	1	1	0	0	0	3.7	3.7	3.7	164.34	1477	1477	0	43.081	0	0.8	0.9	0	0	0	751250	0	90906	0	0	0
E7EX53;E7EQV9;P61313;E7ENU7;P61313-2	E7EX53;E7EQV9;P61313;E7ENU7;P61313-2	4;4;4;3;3	4;4;4;3;3	4;4;4;3;3	Ribosomal protein L15;60S ribosomal protein L15	RPL15	;;;;	5	4	4	4	1	0	0	3	1	0	1	0	0	3	1	0	1	0	0	3	1	0	29.3	29.3	29.3	15.722	133	133;174;204;175;145	0	34.002	6.8	0	0	29.3	10.5	0	2871900	594830	0	0	1565200	711860
E7EX73;E9PGM1;E7EUU4;Q04637-6;Q04637-7;Q04637-5;Q04637-4;Q04637-3;Q04637;Q04637-8;Q04637-9;C9JF13;C9J6B6;C9J2Z7;C9K073;A0A0A0MSA7;A0A0U1RQK7;O43432-4;O43432;O43432-3	E7EX73;E9PGM1;E7EUU4;Q04637-6;Q04637-7;Q04637-5;Q04637-4;Q04637-3;Q04637;Q04637-8;Q04637-9;C9JF13;C9J6B6	4;4;4;4;4;4;4;4;4;4;4;3;2;1;1;1;1;1;1;1	4;4;4;4;4;4;4;4;4;4;4;3;2;1;1;1;1;1;1;1	4;4;4;4;4;4;4;4;4;4;4;3;2;1;1;1;1;1;1;1	Eukaryotic translation initiation factor 4 gamma 1	EIF4G1	;;;;;;;;;;;;	20	4	4	4	0	4	0	0	2	0	0	4	0	0	2	0	0	4	0	0	2	0	3.2	3.2	3.2	158.64	1436	1436;1513;1560;1403;1404;1435;1512;1559;1599;1600;1606;903;757;833;869;1621;1774;1305;1585;1591	0	37.953	0	3.2	0	0	1.7	0	694490	0	525530	0	0	73344
F8W6I7;P09651-3;P09651-2;P09651;F8VZ49;F8VYN5;F8VTQ5;H0YH80;Q32P51;F8W646	F8W6I7;P09651-3;P09651-2;P09651;F8VZ49;F8VYN5;F8VTQ5;H0YH80;Q32P51	4;4;4;4;3;2;2;2;2;1	4;4;4;4;3;2;2;2;2;1	4;4;4;4;3;2;2;2;2;1	Heterogeneous nuclear ribonucleoprotein A1;Heterogeneous nuclear ribonucleoprotein A1, N-terminally processed;Heterogeneous nuclear ribonucleoprotein A1-like 2	HNRNPA1;HNRNPA1L2	;;;;;;;;	10	4	4	4	1	2	2	1	4	0	1	2	2	1	4	0	1	2	2	1	4	0	16.6	16.6	16.6	33.155	307	307;267;320;372;231;113;145;191;320;156	0	57.801	5.9	9.8	9.8	3.9	16.6	0	4296200	152400	940650	358590	387910	2315000
G3V203;H0YHA7;J3QQ67;Q07020-2;Q07020;F8VUA6;F8VYV2;A0A075B7A0	G3V203;H0YHA7;J3QQ67;Q07020-2;Q07020;F8VUA6;F8VYV2;A0A075B7A0	4;4;4;4;4;3;2;2	4;4;4;4;4;3;2;2	4;4;4;4;4;3;2;2	60S ribosomal protein L18	RPL18	;;;;;;;	8	4	4	4	0	1	0	2	1	0	0	1	0	2	1	0	0	1	0	2	1	0	27.4	27.4	27.4	18.756	164	164;167;190;159;188;130;133;138	0	51.687	0	6.7	0	12.8	7.9	0	1448000	0	0	0	547880	900130
P07737;K7EJ44;CON__P02584;I3L3D5	P07737;K7EJ44	4;3;1;1	4;3;1;1	4;3;1;1	Profilin-1	PFN1	;	4	4	4	4	3	0	1	3	2	2	3	0	1	3	2	2	3	0	1	3	2	2	35	35	35	15.054	140	140;104;140;165	0	51.67	25	0	11.4	28.6	18.6	18.6	18562000	1853800	0	1299100	10700000	2817300
P09874	P09874	4	4	4	Poly [ADP-ribose] polymerase 1	PARP1		1	4	4	4	0	1	0	0	3	0	0	1	0	0	3	0	0	1	0	0	3	0	5.4	5.4	5.4	113.08	1014	1014	0	41.33	0	1.5	0	0	3.9	0	1100300	0	327480	0	0	772800
P62937;P62937-2;F8WE65;C9J5S7	P62937;P62937-2;F8WE65;C9J5S7	4;3;2;2	4;3;2;2	4;3;2;2	Peptidyl-prolyl cis-trans isomerase A;Peptidyl-prolyl cis-trans isomerase A, N-terminally processed;Peptidyl-prolyl cis-trans isomerase	PPIA	;;;	4	4	4	4	2	2	1	4	2	3	2	2	1	4	2	3	2	2	1	4	2	3	24.2	24.2	24.2	18.012	165	165;105;120;121	0	32.453	10.9	12.1	5.5	24.2	10.9	17.6	11755000	1113100	1800500	250970	4977600	1416300
Q02878;F8VZA3;F8VWR1;F8VU16;F8VZ45;U3KQR5	Q02878	4;1;1;1;1;1	4;1;1;1;1;1	4;1;1;1;1;1	60S ribosomal protein L6	RPL6		6	4	4	4	2	3	0	2	3	1	2	3	0	2	3	1	2	3	0	2	3	1	14.2	14.2	14.2	32.728	288	288;105;118;120;159;160	0	97.699	6.9	11.1	0	8.3	11.1	3.8	5144300	521020	821650	0	2263600	1538000
Q5T5P2-4;Q5T5P2-8;Q5T5P2-6;Q5T5P2-9;Q5T5P2-2;Q5T5P2-7;Q5T5P2-3;Q5T5P2;Q5T5P2-10;Q5T5P0;Q5T5P1	Q5T5P2-4;Q5T5P2-8;Q5T5P2-6;Q5T5P2-9;Q5T5P2-2;Q5T5P2-7;Q5T5P2-3;Q5T5P2;Q5T5P2-10;Q5T5P0;Q5T5P1	4;4;4;4;4;4;4;4;3;2;2	4;4;4;4;4;4;4;4;3;2;2	4;4;4;4;4;4;4;4;3;2;2	Sickle tail protein homolog	KIAA1217	;;;;;;;;;;	11	4	4	4	4	0	0	2	0	0	4	0	0	2	0	0	4	0	0	2	0	0	7.5	7.5	7.5	95.122	866	866;906;932;1264;1344;1349;1465;1943;1374;783;933	0	157.98	7.5	0	0	4.5	0	0	1419200	398540	0	0	1020700	0
Q92598-2;Q92598-3;Q92598;A0A0A0MSM0;Q92598-4;R4GN69;Q5TBM3	Q92598-2;Q92598-3;Q92598;A0A0A0MSM0;Q92598-4	4;4;4;3;3;1;1	4;4;4;3;3;1;1	3;3;3;2;2;1;1	Heat shock protein 105 kDa	HSPH1	;;;;	7	4	4	3	0	4	0	0	2	0	0	4	0	0	2	0	0	3	0	0	2	0	6.6	6.6	4.9	92.115	814	814;817;858;782;860;115;115	0	53.154	0	6.6	0	0	3.4	0	1663500	0	896340	0	0	767200
Q9C0C2;Q9C0C2-2	Q9C0C2	4;1	4;1	4;1	182 kDa tankyrase-1-binding protein	TNKS1BP1		2	4	4	4	1	1	0	3	0	0	1	1	0	3	0	0	1	1	0	3	0	0	3.2	3.2	3.2	181.79	1729	1729;778	0	40.203	0.6	0.6	0	2.5	0	0	778870	58489	0	0	720380	0
Q9UNZ2-4;Q9UNZ2;Q9UNZ2-5;F2Z2K0;Q9UNZ2-6;R4GNE6	Q9UNZ2-4;Q9UNZ2;Q9UNZ2-5;F2Z2K0;Q9UNZ2-6	4;4;4;2;2;1	4;4;4;2;2;1	4;4;4;2;2;1	NSFL1 cofactor p47	NSFL1C	;;;;	6	4	4	4	0	2	0	0	1	0	0	2	0	0	1	0	0	2	0	0	1	0	14.5	14.5	14.5	37.325	339	339;370;372;274;259;105	0	29.666	0	8.6	0	0	5	0	1345000	0	435320	0	0	395500
Q9UQ80-2;Q9UQ80;F8VR77;H0YIN7;F8W0A3;F8VZ69	Q9UQ80-2;Q9UQ80;F8VR77;H0YIN7;F8W0A3	4;4;3;2;2;1	4;4;3;2;2;1	4;4;3;2;2;1	Proliferation-associated protein 2G4	PA2G4	;;;;	6	4	4	4	1	3	0	3	3	1	1	3	0	3	3	1	1	3	0	3	3	1	15.9	15.9	15.9	38.059	340	340;394;284;160;187;64	0	50.418	5.3	12.6	0	10.9	12.6	5.3	3091700	0	976580	0	897550	1115000
CON__Q9H552	CON__Q9H552	3	1	1				1	3	1	1	0	1	0	1	0	0	0	0	0	0	0	0	0	0	0	0	0	0	5.4	2	2	55.151	499	499	0.0061475	6.2099	0	1.6	0	1.8	0	0	174220	0	0	0	0	0
E9PP50;P23528;E9PS23;G3V1A4;E9PK25;E9PLJ3;E9PQB7	E9PP50;P23528;E9PS23;G3V1A4;E9PK25	3;3;2;2;2;1;1	3;3;2;2;2;1;1	3;3;2;2;2;1;1	Cofilin-1	CFL1	;;;;	7	3	3	3	1	0	0	1	2	0	1	0	0	1	2	0	1	0	0	1	2	0	27.7	27.7	27.7	17.777	159	159;166;90;149;204;79;122	0	112.21	7.5	0	0	12.6	20.1	0	7173600	332830	0	0	4726100	1900200
Q99832;Q99832-3;F8WBP8;F8WAM2;Q99832-2;Q99832-4	Q99832;Q99832-3	3;2;1;1;1;1	3;2;1;1;1;1	3;2;1;1;1;1	T-complex protein 1 subunit eta	CCT7	;	6	3	3	3	1	1	0	2	1	0	1	1	0	2	1	0	1	1	0	2	1	0	6.1	6.1	6.1	59.366	543	543;499;83;98;339;456	0	17.198	1.8	2.4	0	3.7	1.8	0	3868800	1428000	0	0	1358600	1082200
A0A087WTP3;Q92945;M0QYG1;M0R0C6;M0R0I5	A0A087WTP3;Q92945	3;3;1;1;1	3;3;1;1;1	3;3;1;1;1	Far upstream element-binding protein 2	KHSRP	;	5	3	3	3	0	1	0	1	2	0	0	1	0	1	2	0	0	1	0	1	2	0	8.3	8.3	8.3	73.027	711	711;711;114;176;279	0	20.674	0	4.2	0	1.5	6.8	0	396650	0	127960	0	56974	211710
A0A087X0H9;Q5T8P6-5;Q5T8P6-4;Q5T8P6-3;Q5T8P6-2;Q5T8P6;E2PSN0;U3KPZ7;Q9P2N5	A0A087X0H9;Q5T8P6-5;Q5T8P6-4;Q5T8P6-3;Q5T8P6-2;Q5T8P6	3;3;3;3;3;3;1;1;1	3;3;3;3;3;3;1;1;1	3;3;3;3;3;3;1;1;1	RNA-binding protein 26	RBM26	;;;;;	9	3	3	3	0	1	0	0	0	0	0	1	0	0	0	0	0	1	0	0	0	0	3.7	3.7	3.7	113.79	1009	1009;534;558;980;983;1007;171;1027;1060	0	18.353	0	1.2	0	0	0	0	213850	0	94145	0	0	0
CON__P05784	CON__P05784	3	2	2				1	3	2	2	2	0	0	0	0	1	1	0	0	0	0	1	1	0	0	0	0	1	8.5	6.9	6.9	47.538	423	423	0	18.029	6.4	0	0	0	0	2.1	261840	261840	0	0	0	0
E9PMS6;E9PMT2;F8WD26;J3KP06;Q8WWI1-3;Q8WWI1;A0A0A0MTE2;Q8WWI1-5;Q8WWI1-4;Q8WWI1-2;H0YDQ3;E9PMP7;H0Y424	E9PMS6;E9PMT2;F8WD26;J3KP06;Q8WWI1-3;Q8WWI1;A0A0A0MTE2;Q8WWI1-5;Q8WWI1-4;Q8WWI1-2	3;3;3;3;3;3;2;2;2;2;1;1;1	3;3;3;3;3;3;2;2;2;2;1;1;1	3;3;3;3;3;3;2;2;2;2;1;1;1	LIM domain only protein 7	LMO7	;;;;;;;;;	13	3	3	3	0	2	0	1	2	0	0	2	0	1	2	0	0	2	0	1	2	0	3.7	3.7	3.7	145.42	1275	1275;1398;1631;1668;1349;1683;1385;1385;1614;1670;292;1045;1055	0	40.929	0	2.5	0	1.1	2.6	0	274760	0	47109	0	42604	185040
O75891-2;O75891;O75891-3	O75891-2;O75891;O75891-3	3;3;3	3;3;3	3;3;3	Cytosolic 10-formyltetrahydrofolate dehydrogenase	ALDH1L1	;;	3	3	3	3	2	0	0	0	0	0	2	0	0	0	0	0	2	0	0	0	0	0	5.1	5.1	5.1	87.601	801	801;902;912	0	20.926	3.4	0	0	0	0	0	434530	382770	0	0	0	0
P04792;F8WE04;C9J3N8	P04792;F8WE04	3;2;1	3;2;1	3;2;1	Heat shock protein beta-1	HSPB1	;	3	3	3	3	0	1	0	0	1	0	0	1	0	0	1	0	0	1	0	0	1	0	21	21	21	22.782	205	205;186;37	0	17.69	0	8.3	0	0	7.8	0	646640	0	106590	0	0	386520
P39023;F8WCR1;H7C3M2;B5MCW2;H7C422;G5E9G0	P39023;F8WCR1;H7C3M2;B5MCW2;H7C422;G5E9G0	3;2;2;2;2;2	3;2;2;2;2;2	3;2;2;2;2;2	60S ribosomal protein L3	RPL3	;;;;;	6	3	3	3	2	2	1	3	2	1	2	2	1	3	2	1	2	2	1	3	2	1	8.2	8.2	8.2	46.108	403	403;180;261;272;305;351	0	51.289	6	6	3	8.2	6	3	7994200	1266500	964550	169470	4011900	1357700
P51991-2;P51991;H7C1J8	P51991-2;P51991	3;3;1	3;3;1	3;3;1	Heterogeneous nuclear ribonucleoprotein A3	HNRNPA3	;	3	3	3	3	1	1	1	1	2	1	1	1	1	1	2	1	1	1	1	1	2	1	13.2	13.2	13.2	37.029	356	356;378;115	0	57.835	6.2	6.2	6.2	3.7	9.6	6.2	1533800	133420	212780	181550	324270	545120
P62753;A2A3R5;A2A3R7	P62753;A2A3R5	3;2;1	3;2;1	3;2;1	40S ribosomal protein S6	RPS6	;	3	3	3	3	1	2	0	1	1	0	1	2	0	1	1	0	1	2	0	1	1	0	12	12	12	28.68	249	249;218;91	0	18.489	3.2	8	0	4.8	4.8	0	2328700	255250	888360	0	658010	483770
Q01518-2;Q01518;Q5T0R7;Q5T0R6;Q5T0R5;Q5T0R4;Q5T0R3;Q5T0R2;Q5T0R1;Q5T0R9	Q01518-2;Q01518;Q5T0R7;Q5T0R6;Q5T0R5;Q5T0R4;Q5T0R3;Q5T0R2;Q5T0R1;Q5T0R9	3;3;2;2;2;2;2;2;2;2	3;3;2;2;2;2;2;2;2;2	3;3;2;2;2;2;2;2;2;2	Adenylyl cyclase-associated protein 1;Adenylyl cyclase-associated protein	CAP1	;;;;;;;;;	10	3	3	3	0	1	0	0	3	0	0	1	0	0	3	0	0	1	0	0	3	0	8.2	8.2	8.2	51.83	474	474;475;174;176;179;201;203;208;215;262	0	108.58	0	3.4	0	0	8.2	0	1410100	0	221910	0	0	1188200
Q08211	Q08211	3	3	3	ATP-dependent RNA helicase A	DHX9		1	3	3	3	0	3	0	1	2	0	0	3	0	1	2	0	0	3	0	1	2	0	2.8	2.8	2.8	140.96	1270	1270	0	24.87	0	2.8	0	1.3	2	0	1389100	0	491600	0	302070	595440
Q9ULV4;Q9ULV4-2;Q9ULV4-3;H0YHL7;B4E3S0;F8W1H8;F8VUX3;F8VSA4;F8VRE9;F8VTT6;F8VVB7	Q9ULV4;Q9ULV4-2;Q9ULV4-3;H0YHL7;B4E3S0	3;3;3;2;2;1;1;1;1;1;1	3;3;3;2;2;1;1;1;1;1;1	3;3;3;2;2;1;1;1;1;1;1	Coronin-1C;Coronin	CORO1C	;;;;	11	3	3	3	2	1	0	2	2	0	2	1	0	2	2	0	2	1	0	2	2	0	6.5	6.5	6.5	53.248	474	474;480;527;165;369;151;159;162;163;169;181	0	40.667	4.4	2.5	0	4.4	4.6	0	2440300	402700	374230	0	1089600	390600
Q9Y570-2;Q9Y570;Q9Y570-4	Q9Y570-2;Q9Y570;Q9Y570-4	3;2;2	3;2;2	3;2;2	Protein phosphatase methylesterase 1	PPME1	;;	3	3	3	3	1	0	1	0	0	0	1	0	1	0	0	0	1	0	1	0	0	0	18.6	18.6	18.6	22.461	199	199;386;400	0	18.303	5.5	0	7	0	0	0	1273900	142390	0	875450	0	0
G3V226;G3V361;Q96HY3;E7ETZ0;H0Y7A7;E7EMB3;P62158	G3V226;G3V361;Q96HY3;E7ETZ0;H0Y7A7;E7EMB3;P62158	2;2;2;2;2;2;2	2;2;2;2;2;2;2	2;2;2;2;2;2;2	Calmodulin	CALM1;CALM2	;;;;;;	7	2	2	2	0	1	0	0	0	0	0	1	0	0	0	0	0	1	0	0	0	0	15.8	15.8	15.8	8.9119	76	76;98;113;150;187;196;149	0	13.038	0	15.8	0	0	0	0	197570	0	0	0	0	0
F8VWH9;Q8N6T3-4;Q8N6T3-5;Q8N6T3;Q8N6T3-2;H0YIQ0;E5RHH7;E5RHT6;E5RHC5;F8W1U7;Q8N6T3-3	F8VWH9;Q8N6T3-4;Q8N6T3-5;Q8N6T3;Q8N6T3-2;H0YIQ0;E5RHH7;E5RHT6;E5RHC5;F8W1U7;Q8N6T3-3	2;2;2;2;2;1;1;1;1;1;1	2;2;2;2;2;1;1;1;1;1;1	2;2;2;2;2;1;1;1;1;1;1	ADP-ribosylation factor GTPase-activating protein 1	ARFGAP1	;;;;;;;;;;	11	2	2	2	0	1	0	1	0	0	0	1	0	1	0	0	0	1	0	1	0	0	8.8	8.8	8.8	37.109	340	340;293;361;406;414;104;153;244;261;271;403	0	11.73	0	4.7	0	4.1	0	0	347260	0	0	0	176990	0
X6RM00;G8JLD3;X6RLX0;Q8IUD2-5;Q8IUD2-4;Q8IUD2-2;Q8IUD2-3;Q8IUD2;K7EPD6;A0A0U1RQN0	X6RM00;G8JLD3;X6RLX0;Q8IUD2-5;Q8IUD2-4;Q8IUD2-2;Q8IUD2-3;Q8IUD2;K7EPD6;A0A0U1RQN0	2;2;2;2;2;2;2;2;1;1	2;2;2;2;2;2;2;2;1;1	2;2;2;2;2;2;2;2;1;1	ELKS/Rab6-interacting/CAST family member 1	ERC1	;;;;;;;;;	10	2	2	2	0	0	0	1	0	0	0	0	0	1	0	0	0	0	0	1	0	0	2.3	2.3	2.3	111.97	976	976;1086;1120;720;948;992;1088;1116;285;285	0	11.363	0	0	0	1.1	0	0	107190	0	0	0	57196	0
P30041	P30041	2	2	2	Peroxiredoxin-6	PRDX6		1	2	2	2	0	1	1	2	1	2	0	1	1	2	1	2	0	1	1	2	1	2	11.2	11.2	11.2	25.035	224	224	0	35.298	0	5.8	5.8	11.2	5.8	11.2	3934500	0	242350	72081	1818300	327080
P30101;H7BZJ3	P30101;H7BZJ3	2;1	2;1	2;1	Protein disulfide-isomerase A3	PDIA3	;	2	2	2	2	0	0	0	1	0	0	0	0	0	1	0	0	0	0	0	1	0	0	5	5	5	56.782	505	505;123	0	13.565	0	0	0	2.6	0	0	471320	0	0	0	269830	0
Q86UP2-2;Q86UP2-3;Q86UP2-4;Q86UP2;G3V5P0;B7Z6P3;G3V4Y7	Q86UP2-2;Q86UP2-3;Q86UP2-4;Q86UP2;G3V5P0;B7Z6P3;G3V4Y7	2;2;2;2;1;1;1	2;2;2;2;1;1;1	2;2;2;2;1;1;1	Kinectin	KTN1	;;;;;;	7	2	2	2	0	0	0	1	0	0	0	0	0	1	0	0	0	0	0	1	0	0	2	2	2	149.61	1300	1300;1306;1329;1357;160;334;595	0	12.251	0	0	0	1	0	0	83174	0	0	0	41131	0
Q9UPU7-2;Q9UPU7;C9JW56;Q9UPU7-3	Q9UPU7-2;Q9UPU7;C9JW56;Q9UPU7-3	2;2;1;1	2;2;1;1	2;2;1;1	TBC1 domain family member 2B	TBC1D2B	;;;	4	2	2	2	0	0	0	1	0	0	0	0	0	1	0	0	0	0	0	1	0	0	3.6	3.6	3.6	103.92	914	914;963;291;312	0	11.619	0	0	0	1.3	0	0	6165600	0	0	0	107610	0
O00443	O00443	2	2	2	Phosphatidylinositol 4-phosphate 3-kinase C2 domain-containing subunit alpha	PIK3C2A		1	2	2	2	0	0	1	0	1	0	0	0	1	0	1	0	0	0	1	0	1	0	1	1	1	190.68	1686	1686	0	11.29	0	0	0.5	0	0.7	0	0	0	0	0	0	0
F8W6C0;F8WB37;H7C0L4;Q7Z674;H7C434;G3V0F5;Q9UHY8;Q9UHY8-2	F8W6C0;F8WB37;H7C0L4;Q7Z674;H7C434;G3V0F5;Q9UHY8;Q9UHY8-2	2;1;1;1;1;1;1;1	2;1;1;1;1;1;1;1	2;1;1;1;1;1;1;1	Fasciculation and elongation protein zeta-2	FEZ2;DKFZp779C2259	;;;;;;;	8	2	2	2	0	0	1	1	0	0	0	0	1	1	0	0	0	0	1	1	0	0	7.8	7.8	7.8	28.157	245	245;63;138;182;183;305;353;380	0	11.166	0	0	4.5	3.3	0	0	0	0	0	0	0	0
O14617-4;O14617;O14617-5;O14617-3;O14617-2	O14617-4;O14617;O14617-5;O14617-3;O14617-2	2;2;2;1;1	2;2;2;1;1	2;2;2;1;1	AP-3 complex subunit delta-1	AP3D1	;;;;	5	2	2	2	0	1	0	0	0	1	0	1	0	0	0	1	0	1	0	0	0	1	2.3	2.3	2.3	114.71	1021	1021;1153;1215;984;1112	0	11.035	0	1.5	0	0	0	0.8	0	0	0	0	0	0
H9KV81;Q8N0Z6	H9KV81;Q8N0Z6	2;2	2;2	2;2	Tetratricopeptide repeat protein 5	TTC5	;	2	2	2	2	0	0	0	0	1	1	0	0	0	0	1	1	0	0	0	0	1	1	11.7	11.7	11.7	14.368	128	128;440	0	11.098	0	0	0	0	11.7	10.9	0	0	0	0	0	0
A0A087X1N7;P20929-4;P20929;P20929-3;P20929-2;H7C2D0;H7C2B3;H7C2Z5;H0Y3P5;H0Y786	A0A087X1N7;P20929-4;P20929;P20929-3;P20929-2;H7C2D0;H7C2B3;H7C2Z5;H0Y3P5;H0Y786	2;2;2;2;2;1;1;1;1;1	2;2;2;2;2;1;1;1;1;1	2;2;2;2;2;1;1;1;1;1	Nebulin	NEB	;;;;;;;;;	10	2	2	2	0	1	0	0	0	2	0	1	0	0	0	2	0	1	0	0	0	2	0.3	0.3	0.3	990.84	8560	8560;6669;6669;8525;8525;250;255;401;659;3007	0	12.568	0	0.1	0	0	0	0.3	275370000	0	92324000	0	0	0
A0A0U1RQV4;Q13464	A0A0U1RQV4;Q13464	2;2	2;2	2;2	Rho-associated protein kinase 1	ROCK1	;	2	2	2	2	0	0	1	1	0	0	0	0	1	1	0	0	0	0	1	1	0	0	1.8	1.8	1.8	133.07	1137	1137;1354	0	11.574	0	0	0.9	1	0	0	57005	0	0	0	57005	0
O95831-3;O95831;E9PMA0;O95831-6;O95831-5;O95831-4;O95831-2	O95831-3;O95831;E9PMA0;O95831-6;O95831-5;O95831-4;O95831-2	2;2;1;1;1;1;1	2;2;1;1;1;1;1	2;2;1;1;1;1;1	Apoptosis-inducing factor 1, mitochondrial	AIFM1	;;;;;;	7	2	2	2	1	0	0	1	0	0	1	0	0	1	0	0	1	0	0	1	0	0	4.4	4.4	4.4	66.294	609	609;613;274;237;261;324;326	0	11.354	2.6	0	0	2.6	0	0	58568	0	0	0	0	0
J3QRU1;P07947	J3QRU1;P07947	2;1	2;1	2;1	Non-specific protein-tyrosine kinase;Tyrosine-protein kinase Yes	YES1	;	2	2	2	2	1	0	0	0	1	0	1	0	0	0	1	0	1	0	0	0	1	0	4.4	4.4	4.4	61.386	548	548;543	0	11.055	2.2	0	0	0	2.2	0	116110	116110	0	0	0	0
A0A075B6E9;Q96NW7-2;Q96NW7	A0A075B6E9;Q96NW7-2;Q96NW7	2;2;2	2;2;2	2;2;2	Leucine-rich repeat-containing protein 7	LRRC7	;;	3	2	2	2	1	0	0	1	0	0	1	0	0	1	0	0	1	0	0	1	0	0	3.2	3.2	3.2	167.99	1495	1495;1490;1537	0	11.439	2.7	0	0	0.5	0	0	1928500	348600	0	0	1579900	0
A0A087WUY2;H7BXY1;C9J582;P49796-2;P49796-7;P49796-8;P49796-1;P49796-9;P49796-4;P49796-6;P49796	A0A087WUY2;H7BXY1;C9J582;P49796-2;P49796-7;P49796-8;P49796-1;P49796-9;P49796-4;P49796-6;P49796	2;1;1;1;1;1;1;1;1;1;1	2;1;1;1;1;1;1;1;1;1;1	2;1;1;1;1;1;1;1;1;1;1	Regulator of G-protein signaling 3	RGS3	;;;;;;;;;;	11	2	2	2	1	0	0	0	1	0	1	0	0	0	1	0	1	0	0	0	1	0	12	12	12	22.358	192	192;168;247;206;311;319;519;591;917;1094;1198	0	11.18	7.3	0	0	0	7.3	0	1734300	969530	0	0	0	0
A0A087WYC1;P34932;A0A087WTS8;D6RJ96;E9PDE8;O95757	A0A087WYC1;P34932;A0A087WTS8;D6RJ96;E9PDE8;O95757	2;2;1;1;1;1	1;1;0;0;0;0	1;1;0;0;0;0	Heat shock 70 kDa protein 4;Heat shock 70 kDa protein 4L	HSPA4;HSPA4L	;;;;;	6	2	1	1	0	2	0	1	1	0	0	1	0	1	1	0	0	1	0	1	1	0	4	2	2	78.605	699	699;840;475;531;813;839	0	16.732	0	4	0	2	2	0	172480	0	52637	0	59788	60056
A0A087X2D0;P84103-2;P84103;A0A0B4J1Z1;C9JAB2;Q16629-3;Q16629-2;Q16629-4;Q16629	A0A087X2D0;P84103-2;P84103;A0A0B4J1Z1;C9JAB2;Q16629-3;Q16629-2;Q16629-4;Q16629	2;2;2;1;1;1;1;1;1	2;2;2;1;1;1;1;1;1	2;2;2;1;1;1;1;1;1	Serine/arginine-rich splicing factor 3;Serine/arginine-rich splicing factor 7	SRSF3;SRSF7	;;;;;;;;	9	2	2	2	0	0	0	2	2	1	0	0	0	2	2	1	0	0	0	2	2	1	27.4	27.4	27.4	10.32	95	95;124;164;137;235;132;135;226;238	0	15.766	0	0	0	27.4	27.4	14.7	4334300	0	0	0	1917600	1802300
A0A087X2D8;O60271-5;O60271-3;O60271-9;O60271-4;O60271-2;O60271	A0A087X2D8;O60271-5;O60271-3;O60271-9;O60271-4;O60271-2;O60271	2;2;2;2;2;2;2	2;2;2;2;2;2;2	2;2;2;2;2;2;2	C-Jun-amino-terminal kinase-interacting protein 4	SPAG9	;;;;;;	7	2	2	2	0	1	0	0	0	0	0	1	0	0	0	0	0	1	0	0	0	0	2	2	2	145.17	1312	1312;931;945;1177;1307;1311;1321	0	13.324	0	1.1	0	0	0	0	115190	0	0	0	0	0
A0A0B4J1R4;P32754-2;P32754	A0A0B4J1R4;P32754-2;P32754	2;2;2	2;2;2	2;2;2	4-hydroxyphenylpyruvate dioxygenase	HPD	;;	3	2	2	2	2	0	0	0	0	0	2	0	0	0	0	0	2	0	0	0	0	0	6.6	6.6	6.6	44.964	393	393;354;393	0	11.242	6.6	0	0	0	0	0	943520	943520	0	0	0	0
A0A0C4DG89;Q7L014;H0Y9U3	A0A0C4DG89;Q7L014;H0Y9U3	2;2;1	2;2;1	2;2;1	Probable ATP-dependent RNA helicase DDX46	DDX46	;;	3	2	2	2	0	0	0	0	2	0	0	0	0	0	2	0	0	0	0	0	2	0	2.1	2.1	2.1	117.46	1032	1032;1031;70	0	18.031	0	0	0	0	2.1	0	743580	0	0	0	0	531510
F5GWX5;A0A0C4DGG9;Q14839;Q14839-2;K7EMY3;Q8TDI0;Q12873-2;Q12873;Q12873-3	F5GWX5;A0A0C4DGG9;Q14839;Q14839-2;K7EMY3;Q8TDI0;Q12873-2;Q12873;Q12873-3	2;2;2;2;1;1;1;1;1	2;2;2;2;1;1;1;1;1	2;2;2;2;1;1;1;1;1	Chromodomain-helicase-DNA-binding protein 4;Chromodomain-helicase-DNA-binding protein 5;Chromodomain-helicase-DNA-binding protein 3	CHD4;CHD5;CHD3	;;;;;;;;	9	2	2	2	0	0	0	0	0	0	0	0	0	0	0	0	0	0	0	0	0	0	1.3	1.3	1.3	217.1	1905	1905;1937;1912;1940;1060;1954;1966;2000;2059	0	12.833	0	0	0	0	0	0	378150	0	0	0	0	0
A0A0J9YWF7;A0A1B0GTY9;A0A140T9V3;A0A1B0GUA1;A0A1B0GTG2;A0A1B0GW82;A0A1B0GW77;P49419-4;P49419-2;P49419;F8WDY6;F8VVF2;H0YHM6;A0A1B0GUY0;A0A1B0GV49;A0A1B0GTJ4	A0A0J9YWF7;A0A1B0GTY9;A0A140T9V3;A0A1B0GUA1;A0A1B0GTG2;A0A1B0GW82;A0A1B0GW77;P49419-4;P49419-2;P49419;F8WDY6;F8VVF2;H0YHM6;A0A1B0GUY0;A0A1B0GV49;A0A1B0GTJ4	2;2;2;2;2;2;2;2;2;2;1;1;1;1;1;1	2;2;2;2;2;2;2;2;2;2;1;1;1;1;1;1	2;2;2;2;2;2;2;2;2;2;1;1;1;1;1;1	Alpha-aminoadipic semialdehyde dehydrogenase	ALDH7A1	;;;;;;;;;;;;;;;	16	2	2	2	2	1	0	0	0	0	2	1	0	0	0	0	2	1	0	0	0	0	10.5	10.5	10.5	32.085	294	294;479;502;521;536;545;554;475;511;539;136;193;239;348;472;499	0	22.581	10.5	4.8	0	0	0	0	269950	188260	81688	0	0	0
A0A0U1RQJ2;E7ERU0;E9PHM6;F6QMI7;F8W9J4;Q03001-8;Q03001	A0A0U1RQJ2;E7ERU0;E9PHM6;F6QMI7;F8W9J4;Q03001-8;Q03001	2;1;1;1;1;1;1	2;1;1;1;1;1;1	2;1;1;1;1;1;1	Dystonin	DST	;;;;;;	7	2	2	2	0	0	0	2	0	0	0	0	0	2	0	0	0	0	0	2	0	0	1.4	1.4	1.4	190.35	1674	1674;5375;5497;5537;7461;5171;7570	0	11.676	0	0	0	1.4	0	0	149480	0	0	0	149480	0
A6NJA2;P54578-2;P54578-3;P54578	A6NJA2;P54578-2;P54578-3;P54578	2;2;2;2	2;2;2;2	2;2;2;2	Ubiquitin carboxyl-terminal hydrolase;Ubiquitin carboxyl-terminal hydrolase 14	USP14	;;;	4	2	2	2	1	2	0	1	2	0	1	2	0	1	2	0	1	2	0	1	2	0	5.6	5.6	5.6	51.086	448	448;459;483;494	0	26.333	2.5	5.6	0	2.5	5.6	0	1271800	58603	671680	0	188510	227990
B1AK87;B1AK88;P47756-2;P47756;B1AK85	B1AK87;B1AK88;P47756-2;P47756;B1AK85	2;2;2;2;1	2;2;2;2;1	2;2;2;2;1	F-actin-capping protein subunit beta	CAPZB	;;;;	5	2	2	2	1	1	0	1	0	0	1	1	0	1	0	0	1	1	0	1	0	0	8.8	8.8	8.8	29.295	260	260;301;272;277;260	0	14.899	5	5	0	3.8	0	0	182290	96428	85858	0	0	0
H0Y7C1;B1AKY9;P05023-3;P50993;P05023-4;P05023;M0R116;A0A0A0MT26;P13637;P13637-2;P13637-3;Q13733;P54707;P54707-2	H0Y7C1;B1AKY9;P05023-3;P50993;P05023-4;P05023;M0R116;A0A0A0MT26;P13637;P13637-2;P13637-3;Q13733;P54707;P54707-2	2;2;2;2;2;2;1;1;1;1;1;1;1;1	2;2;2;2;2;2;1;1;1;1;1;1;1;1	2;2;2;2;2;2;1;1;1;1;1;1;1;1	Sodium/potassium-transporting ATPase subunit alpha-1;Sodium/potassium-transporting ATPase subunit alpha-2;Sodium/potassium-transporting ATPase subunit alpha-3;Sodium/potassium-transporting ATPase subunit alpha-4;Potassium-transporting ATPase alpha chain 2	ATP1A2;ATP1A1;ATP1A3;ATP1A4;ATP12A	;;;;;;;;;;;;;	14	2	2	2	1	0	0	1	0	0	1	0	0	1	0	0	1	0	0	1	0	0	2.7	2.7	2.7	78.796	714	714;1009;992;1020;1023;1023;983;1226;1013;1024;1026;1029;1039;1045	0	11.637	1.4	0	0	1.3	0	0	0	0	0	0	0	0
K7EMV3;B4DEB1;K7EK07;K7ES00;Q71DI3;Q16695;P84243;P68431;K7EP01;Q5TEC6;Q6NXT2	K7EMV3;B4DEB1;K7EK07;K7ES00;Q71DI3;Q16695;P84243;P68431;K7EP01;Q5TEC6;Q6NXT2	2;2;2;2;2;2;2;2;1;1;1	2;2;2;2;2;2;2;2;1;1;1	2;2;2;2;2;2;2;2;1;1;1	Histone H3;Histone H3.2;Histone H3.1t;Histone H3.3;Histone H3.1;Histone H3.3C	H3F3B;H3F3A;HIST2H3A;HIST3H3;HIST1H3A;HIST2H3PS2;H3F3C	;;;;;;;;;;	11	2	2	2	1	1	0	1	0	0	1	1	0	1	0	0	1	1	0	1	0	0	15.2	15.2	15.2	10.334	92	92;123;132;151;136;136;136;136;113;136;135	0	11.603	7.6	7.6	0	7.6	0	0	8607000	4787800	689600	0	3129700	0
B5MDF5;J3KQE5;P62826;H0YFC6;B4DV51;F5H018	B5MDF5;J3KQE5;P62826;H0YFC6;B4DV51;F5H018	2;2;2;1;1;1	2;2;2;1;1;1	2;2;2;1;1;1	GTP-binding nuclear protein Ran	RAN	;;;;;	6	2	2	2	1	0	0	2	0	1	1	0	0	2	0	1	1	0	0	2	0	1	10.3	10.3	10.3	26.224	233	233;234;216;103;128;198	0	12.433	4.7	0	0	10.3	0	4.7	5662000	901030	0	0	2738300	0
B8ZZQ6;P06454-2;P06454;B8ZZA1;B8ZZW7;H7C2N1	B8ZZQ6;P06454-2;P06454;B8ZZA1;B8ZZW7;H7C2N1	2;2;2;1;1;1	2;2;2;1;1;1	2;2;2;1;1;1	Prothymosin alpha;Prothymosin alpha, N-terminally processed;Thymosin alpha-1	PTMA	;;;;;	6	2	2	2	0	0	0	0	0	0	0	0	0	0	0	0	0	0	0	0	0	0	25.2	25.2	25.2	11.758	107	107;110;111;131;136;148	0	12.863	0	0	0	0	0	0	40166	0	0	0	0	0
CON__Q7RTS7;CON__Q32MB2;F8W1S1;Q7RTS7;Q86Y46;H0YIG3;CON__Q3SY84;Q86Y46-2;Q3SY84	CON__Q7RTS7;CON__Q32MB2;F8W1S1;Q7RTS7;Q86Y46;H0YIG3;CON__Q3SY84;Q86Y46-2;Q3SY84	2;2;2;2;2;1;1;1;1	1;1;1;1;1;1;1;1;1	0;0;0;0;0;0;0;0;0	Keratin, type II cytoskeletal 74;Keratin, type II cytoskeletal 73;Keratin, type II cytoskeletal 71	KRT74;KRT73;KRT72;KRT71	;;;;;;;;	9	2	1	0	2	0	0	1	0	0	1	0	0	0	0	0	0	0	0	0	0	0	3.8	2.3	0	57.865	529	529;540;543;529;540;192;523;381;523	0	11.263	3.8	0	0	1.5	0	0	653250	653250	0	0	0	0
CON__Q5D862;Q5D862	CON__Q5D862;Q5D862	2;2	2;2	2;2	Filaggrin-2	FLG2	;	2	2	2	2	0	0	0	2	0	0	0	0	0	2	0	0	0	0	0	2	0	0	1.3	1.3	1.3	248.07	2391	2391;2391	0	20.682	0	0	0	1.3	0	0	704560	0	0	0	704560	0
E7EQJ0;D6RAM1;D6R9T0;D6RFM3;D6RIT2;D6RIU0;D6RDU3;D6RJ04;D6RIH9;D6RBM0;E9PCY7;G8JLB6;P31943;D6RF17;D6RDL0;E5RGH4;H0YAQ2;E5RGV0;E7EN40;P55795	E7EQJ0;D6RAM1;D6R9T0;D6RFM3;D6RIT2;D6RIU0;D6RDU3;D6RJ04;D6RIH9;D6RBM0;E9PCY7;G8JLB6;P31943;D6RF17;D6RDL0;E5RGH4;H0YAQ2;E5RGV0;E7EN40;P55795	2;2;2;2;2;2;2;2;2;2;2;2;2;1;1;1;1;1;1;1	2;2;2;2;2;2;2;2;2;2;2;2;2;1;1;1;1;1;1;1	2;2;2;2;2;2;2;2;2;2;2;2;2;1;1;1;1;1;1;1	Heterogeneous nuclear ribonucleoprotein H;Heterogeneous nuclear ribonucleoprotein H, N-terminally processed;Heterogeneous nuclear ribonucleoprotein H2	HNRNPH1;HNRNPH2	;;;;;;;;;;;;;;;;;;;	20	2	2	2	1	1	0	1	2	1	1	1	0	1	2	1	1	1	0	1	2	1	21.7	21.7	21.7	12.974	115	115;130;161;163;164;168;171;172;184;212;429;472;449;49;84;100;131;155;166;449	0	31.251	13.9	13.9	0	13.9	21.7	13.9	6402700	0	1498600	0	1807000	1821900
D6RGI3;D6RER5;Q9NVA2;Q9NVA2-2;H0Y9G8;D6RDP1;D6R9Y6;H0Y961;D6RDU5	D6RGI3;D6RER5;Q9NVA2;Q9NVA2-2;H0Y9G8;D6RDP1;D6R9Y6;H0Y961;D6RDU5	2;2;2;2;1;1;1;1;1	2;2;2;2;1;1;1;1;1	2;2;2;2;1;1;1;1;1	Septin-11	2011-09-01	;;;;;;;;	9	2	2	2	2	0	0	2	1	0	2	0	0	2	1	0	2	0	0	2	1	0	6.8	6.8	6.8	49.005	425	425;432;429;439;82;126;136;160;372	0	253.97	6.8	0	0	6.8	2.4	0	888850	181310	0	0	626440	81097
E9PFW8;E7EMC7;Q13501-2;Q13501;C9JRJ8;E3W990	E9PFW8;E7EMC7;Q13501-2;Q13501;C9JRJ8;E3W990	2;2;2;2;1;1	2;2;2;2;1;1	2;2;2;2;1;1	Sequestosome-1	SQSTM1	;;;;;	6	2	2	2	0	1	0	1	2	0	0	1	0	1	2	0	0	1	0	1	2	0	19.8	19.8	19.8	18.379	167	167;378;356;440;140;190	0	51.493	0	7.2	0	7.2	19.8	0	1289800	0	204540	0	125840	959460
E7ERF2;P17987;F5H7Y1;F5H136;F5GZ03;F5H282;E7EQR6	E7ERF2;P17987;F5H7Y1;F5H136;F5GZ03;F5H282;E7EQR6	2;2;1;1;1;1;1	2;2;1;1;1;1;1	2;2;1;1;1;1;1	T-complex protein 1 subunit alpha	TCP1	;;;;;;	7	2	2	2	0	0	0	0	2	0	0	0	0	0	2	0	0	0	0	0	2	0	6.2	6.2	6.2	46.91	433	433;556;59;136;221;332;401	0	13.644	0	0	0	0	6.2	0	369530	0	0	0	0	369530
J3KQ96;E7ETY2;Q13428-2;Q13428-8;Q13428-6;Q13428-7;Q13428;Q13428-3;Q13428-4;H0YA99;Q13428-5	J3KQ96;E7ETY2;Q13428-2;Q13428-8;Q13428-6;Q13428-7;Q13428;Q13428-3;Q13428-4;H0YA99;Q13428-5	2;2;2;2;2;2;2;2;2;1;1	2;2;2;2;2;2;2;2;2;1;1	2;2;2;2;2;2;2;2;2;1;1	Treacle protein	TCOF1	;;;;;;;;;;	11	2	2	2	0	0	0	0	0	0	0	0	0	0	0	0	0	0	0	0	0	0	2	2	2	144.12	1414	1414;1488;1411;1412;1450;1451;1488;1489;1524;188;958	0	12.406	0	0	0	0	0	0	86085	0	0	0	0	0
E7ETY4;E9PC69;Q7KZI7-10;Q7KZI7-13;Q7KZI7-7;Q7KZI7-2;Q7KZI7-15;Q7KZI7-5;Q7KZI7-16;Q7KZI7-4;Q7KZI7-9;Q7KZI7-12;Q7KZI7-14;Q7KZI7-3;Q7KZI7-6;Q7KZI7-11;Q7KZI7-8;Q7KZI7	E7ETY4;E9PC69;Q7KZI7-10;Q7KZI7-13;Q7KZI7-7;Q7KZI7-2;Q7KZI7-15;Q7KZI7-5;Q7KZI7-16;Q7KZI7-4;Q7KZI7-9;Q7KZI7-12;Q7KZI7-14;Q7KZI7-3;Q7KZI7-6;Q7KZI7-11;Q7KZI7-8;Q7KZI7	2;2;2;2;2;2;2;2;2;2;2;2;2;2;2;2;2;2	2;2;2;2;2;2;2;2;2;2;2;2;2;2;2;2;2;2	2;2;2;2;2;2;2;2;2;2;2;2;2;2;2;2;2;2	Serine/threonine-protein kinase MARK2	MARK2	;;;;;;;;;;;;;;;;;	18	2	2	2	0	0	0	2	0	0	0	0	0	2	0	0	0	0	0	2	0	0	4.4	4.4	4.4	78.452	699	699;778;686;691;692;701;709;719;724;725;734;740;745;746;755;773;779;788	0	13.449	0	0	0	4.4	0	0	970870	0	0	0	970870	0
H0Y931;H0Y8Y2;E9PCH6;I6L894;Q01484-7;Q01484-5;Q01484-2;Q01484	H0Y931;H0Y8Y2;E9PCH6;I6L894;Q01484-7;Q01484-5;Q01484-2;Q01484	2;2;2;2;2;2;2;2	2;2;2;2;2;2;2;2	2;2;2;2;2;2;2;2	Ankyrin-2	ANK2	;;;;;;;	8	2	2	2	0	0	0	0	1	0	0	0	0	0	1	0	0	0	0	0	1	0	2.4	2.4	2.4	108.62	966	966;1028;1048;3924;555;1863;1872;3957	0	11.929	0	0	0	0	1	0	227670	0	0	0	0	128350
E9PJD9;E9PLL6;P46776;E9PLX7	E9PJD9;E9PLL6;P46776;E9PLX7	2;2;2;1	2;2;2;1	2;2;2;1	60S ribosomal protein L27a	RPL27A	;;;	4	2	2	2	0	1	0	1	2	0	0	1	0	1	2	0	0	1	0	1	2	0	25.3	25.3	25.3	10.127	91	91;108;148;113	0	12.898	0	13.2	0	12.1	25.3	0	2676500	0	543220	0	617610	1515700
E9PKZ0;P62917;E9PP36;G3V1A1;E9PKU4	E9PKZ0;P62917;E9PP36;G3V1A1;E9PKU4	2;2;1;1;1	2;2;1;1;1	2;2;1;1;1	60S ribosomal protein L8	RPL8	;;;;	5	2	2	2	1	1	0	1	2	0	1	1	0	1	2	0	1	1	0	1	2	0	13.2	13.2	13.2	22.389	205	205;257;148;167;235	0	29.74	5.4	7.8	0	7.8	13.2	0	2489500	354970	327610	0	263480	1543400
E9PQ61;O75152;E9PBY7;A0A1B0GTU1;A0A1B0GUI2	E9PQ61;O75152;E9PBY7;A0A1B0GTU1;A0A1B0GUI2	2;2;1;1;1	2;2;1;1;1	2;2;1;1;1	Zinc finger CCCH domain-containing protein 11A	ZC3H11A	;;;;	5	2	2	2	0	1	0	0	1	0	0	1	0	0	1	0	0	1	0	0	1	0	5.7	5.7	5.7	72.531	652	652;810;515;805;810	0	12.561	0	2.3	0	0	3.4	0	296750	0	103090	0	0	38484
H0Y2V6;Q5SW79-2;Q5SW79-3;Q5SW79	H0Y2V6;Q5SW79-2;Q5SW79-3;Q5SW79	2;2;2;2	2;2;2;2	2;2;2;2	Centrosomal protein of 170 kDa	CEP170	;;;	4	2	2	2	0	0	0	0	0	0	0	0	0	0	0	0	0	0	0	0	0	0	1.6	1.6	1.6	171.97	1558	1558;1460;1486;1584	0	16.385	0	0	0	0	0	0	185700	0	0	0	0	0
H0Y449;P67809	H0Y449;P67809	2;2	2;2	2;2	Nuclease-sensitive element-binding protein 1	YBX1	;	2	2	2	2	0	1	0	1	1	0	0	1	0	1	1	0	0	1	0	1	1	0	11.2	11.2	11.2	41.905	374	374;324	0	14.482	0	6.1	0	6.1	5.1	0	269240	0	59049	0	64880	102070
H0YEN5;P15880;I3L404;E9PPT0;E9PM36;E9PMM9;E9PQD7	H0YEN5;P15880;I3L404;E9PPT0;E9PM36;E9PMM9;E9PQD7	2;2;1;1;1;1;1	2;2;1;1;1;1;1	2;2;1;1;1;1;1	40S ribosomal protein S2	RPS2	;;;;;;	7	2	2	2	1	1	1	2	1	0	1	1	1	2	1	0	1	1	1	2	1	0	10.8	10.8	10.8	21.154	195	195;293;155;197;209;218;235	0	17.403	5.1	5.1	5.1	10.8	5.1	0	963530	116360	136310	143810	413560	153480
J3KPS3;P04075;P04075-2;H3BR68;H3BMQ8;H3BUH7;H3BR04;H3BPS8;H3BQN4	J3KPS3;P04075;P04075-2;H3BR68;H3BMQ8;H3BUH7;H3BR04;H3BPS8;H3BQN4	2;2;2;1;1;1;1;1;1	2;2;2;1;1;1;1;1;1	2;2;2;1;1;1;1;1;1	Fructose-bisphosphate aldolase;Fructose-bisphosphate aldolase A	ALDOA	;;;;;;;;	9	2	2	2	1	1	0	2	1	0	1	1	0	2	1	0	1	1	0	2	1	0	6.5	6.5	6.5	39.817	368	368;364;418;130;140;155;162;278;361	0	21.912	3.5	3.5	0	6.5	3.5	0	499820	0	0	0	398130	101690
M0R080;P25685-2;P25685;M0R1D6;M0QZD0;M0QYT3;M0QXK0;Q9UDY4	M0R080;P25685-2;P25685;M0R1D6;M0QZD0;M0QYT3;M0QXK0;Q9UDY4	2;2;2;1;1;1;1;1	2;2;2;1;1;1;1;1	2;2;2;1;1;1;1;1	DnaJ homolog subfamily B member 1;DnaJ homolog subfamily B member 4	DNAJB1;DNAJB4	;;;;;;;	8	2	2	2	0	1	0	0	1	0	0	1	0	0	1	0	0	1	0	0	1	0	15.3	15.3	15.3	20.497	183	183;240;340;91;107;116;162;337	0	14.064	0	6.6	0	0	6.6	0	1044000	0	173660	0	0	374190
O43707-2;O43707;H7C144;F5GXS2;O43707-3	O43707-2;O43707;H7C144;F5GXS2;O43707-3	2;2;1;1;1	2;2;1;1;1	1;1;1;1;1	Alpha-actinin-4	ACTN4	;;;;	5	2	2	1	0	1	0	0	1	0	0	1	0	0	1	0	0	1	0	0	0	0	4.5	4.5	2.3	79.912	692	692;911;342;521;521	0	11.339	0	2.3	0	0	2.2	0	493660	0	79418	0	0	414240
O94842-3;O94842-2;O94842;O94900;O15405-2;O15405	O94842-3;O94842-2;O94842;O94900;O15405-2;O15405	2;2;2;1;1;1	2;2;2;1;1;1	2;2;2;1;1;1	TOX high mobility group box family member 4;Thymocyte selection-associated high mobility group box protein TOX;TOX high mobility group box family member 3	TOX4;TOX;TOX3	;;;;;	6	2	2	2	0	0	0	0	1	0	0	0	0	0	1	0	0	0	0	0	1	0	4	4	4	63.594	595	595;598;621;526;571;576	0	14.554	0	0	0	0	1.8	0	629840	0	0	0	0	265070
P00352;Q5SYQ7;Q5SYQ9;Q5SYQ8	P00352;Q5SYQ7;Q5SYQ9;Q5SYQ8	2;1;1;1	1;1;1;1	1;1;1;1	Retinal dehydrogenase 1	ALDH1A1	;;;	4	2	1	1	1	1	1	1	1	1	1	1	1	1	1	1	1	1	1	1	1	1	3.6	2	2	54.861	501	501;203;230;238	0	10.818	2	2	2	2	2	2	3160100	606720	519020	518630	349680	272820
P05089;P05089-2;P05089-3	P05089;P05089-2;P05089-3	2;2;1	2;2;1	2;2;1	Arginase-1	ARG1	;;	3	2	2	2	2	0	1	1	0	0	2	0	1	1	0	0	2	0	1	1	0	0	6.8	6.8	6.8	34.735	322	322;330;236	0	12.828	6.8	0	3.4	3.4	0	0	1312900	534380	0	358610	342220	0
P05198	P05198	2	2	2	Eukaryotic translation initiation factor 2 subunit 1	EIF2S1		1	2	2	2	1	1	0	2	1	0	1	1	0	2	1	0	1	1	0	2	1	0	9.2	9.2	9.2	36.112	315	315	0	14.959	3.8	3.8	0	9.2	5.4	0	331370	126570	0	0	82050	84481
P06748-3;P06748-2;P06748;E5RGW4	P06748-3;P06748-2;P06748;E5RGW4	2;2;2;1	2;2;2;1	2;2;2;1	Nucleophosmin	NPM1	;;;	4	2	2	2	1	2	0	1	2	0	1	2	0	1	2	0	1	2	0	1	2	0	8.5	8.5	8.5	28.4	259	259;265;294;59	0	173.57	5	8.5	0	5	8.5	0	4688300	0	2474700	0	0	1465100
P14625;H0YIV0	P14625;H0YIV0	2;1	2;1	2;1	Endoplasmin	HSP90B1	;	2	2	2	2	1	0	0	0	2	0	1	0	0	0	2	0	1	0	0	0	2	0	3.1	3.1	3.1	92.468	803	803;147	0	14.043	1.4	0	0	0	3.1	0	504670	78102	0	0	0	426570
P14866;B4DVF8;M0QYL7;M0R1W6;M0QXS5;P14866-2	P14866;B4DVF8;M0QYL7;M0R1W6;M0QXS5;P14866-2	2;1;1;1;1;1	2;1;1;1;1;1	2;1;1;1;1;1	Heterogeneous nuclear ribonucleoprotein L	HNRNPL	;;;;;	6	2	2	2	1	1	1	1	2	0	1	1	1	1	2	0	1	1	1	1	2	0	7.8	7.8	7.8	64.132	589	589;179;198;220;530;456	0	15.185	1.9	1.9	1.9	5.9	7.8	0	1808100	439310	338540	0	171480	858730
P23246;P23246-2	P23246;P23246-2	2;1	2;1	2;1	Splicing factor, proline- and glutamine-rich	SFPQ	;	2	2	2	2	0	1	0	0	1	0	0	1	0	0	1	0	0	1	0	0	1	0	3.7	3.7	3.7	76.149	707	707;669	0	13.078	0	2.1	0	0	2.1	0	943520	0	342770	0	0	324990
P25054-2;P25054	P25054-2;P25054	2;2	2;2	2;2	Adenomatous polyposis coli protein	APC	;	2	2	2	2	0	0	0	2	0	0	0	0	0	2	0	0	0	0	0	2	0	0	1.1	1.1	1.1	300.44	2742	2742;2843	0	12.553	0	0	0	1.1	0	0	151330	0	0	0	151330	0
P30050-2;P30050	P30050-2;P30050	2;2	2;2	2;2	60S ribosomal protein L12	RPL12	;	2	2	2	2	1	2	0	2	2	0	1	2	0	2	2	0	1	2	0	2	2	0	26.5	26.5	26.5	14.199	132	132;165	0	20.648	14.4	26.5	0	26.5	26.5	0	4338300	228070	802390	0	2126200	1181600
P35241-4;P35241;P35241-5;P35241-2	P35241-4;P35241;P35241-5;P35241-2	2;2;2;1	2;2;2;1	2;2;2;1	Radixin	RDX	;;;	4	2	2	2	1	0	0	0	1	0	1	0	0	0	1	0	1	0	0	0	1	0	4.3	4.3	4.3	52.678	447	447;583;604;257	0	11.235	2.2	0	0	0	2	0	364020	267870	0	0	0	96150
P36578;H3BTP7;H3BU31;H3BM89	P36578;H3BTP7;H3BU31;H3BM89	2;1;1;1	2;1;1;1	2;1;1;1	60S ribosomal protein L4	RPL4	;;;	4	2	2	2	1	1	0	1	2	0	1	1	0	1	2	0	1	1	0	1	2	0	5.9	5.9	5.9	47.697	427	427;170;171;333	0	19.388	2.6	2.6	0	2.6	5.9	0	1572000	97341	234520	0	452540	787600
P46013-2;P46013	P46013-2;P46013	2;2	2;2	2;2	Antigen KI-67	MKI67	;	2	2	2	2	0	0	0	2	1	0	0	0	0	2	1	0	0	0	0	2	1	0	1.3	1.3	1.3	319.44	2896	2896;3256	0	12.475	0	0	0	1.3	0.5	0	12438000	0	0	0	12415000	23523
P46821	P46821	2	2	2	Microtubule-associated protein 1B;MAP1B heavy chain;MAP1 light chain LC1	MAP1B		1	2	2	2	0	2	0	0	1	0	0	2	0	0	1	0	0	2	0	0	1	0	1.5	1.5	1.5	270.63	2468	2468	0	23.995	0	1.5	0	0	0.9	0	503710	0	227980	0	0	275730
P49207	P49207	2	2	2	60S ribosomal protein L34	RPL34		1	2	2	2	0	0	1	1	1	0	0	0	1	1	1	0	0	0	1	1	1	0	14.5	14.5	14.5	13.293	117	117	0	15.335	0	0	7.7	6.8	7.7	0	883750	0	0	232450	0	651300
P51148;P51148-2;K7EIP6	P51148;P51148-2;K7EIP6	2;2;1	2;2;1	2;2;1	Ras-related protein Rab-5C	RAB5C	;;	3	2	2	2	0	0	0	2	2	0	0	0	0	2	2	0	0	0	0	2	2	0	11.1	11.1	11.1	23.482	216	216;249;27	0	15.668	0	0	0	11.1	11.1	0	637770	0	0	0	408480	229290
P61006;P61006-2	P61006;P61006-2	2;1	2;1	2;1	Ras-related protein Rab-8A	RAB8A	;	2	2	2	2	1	0	0	0	1	0	1	0	0	0	1	0	1	0	0	0	1	0	12.6	12.6	12.6	23.668	207	207;207	0	12.018	5.8	0	0	0	6.8	0	30779	0	0	0	0	30779
P68036-2;P68036;P68036-3;A0A1B0GUS4	P68036-2;P68036;P68036-3;A0A1B0GUS4	2;2;2;1	2;2;2;1	2;2;2;1	Ubiquitin-conjugating enzyme E2 L3	UBE2L3	;;;	4	2	2	2	0	1	0	1	0	0	0	1	0	1	0	0	0	1	0	1	0	0	14.8	14.8	14.8	14.121	122	122;154;212;154	0	11.327	0	7.4	0	7.4	0	0	574070	0	574070	0	0	0
Q14749	Q14749	2	2	2	Glycine N-methyltransferase	GNMT		1	2	2	2	2	0	0	0	0	0	2	0	0	0	0	0	2	0	0	0	0	0	10.2	10.2	10.2	32.742	295	295	0	12.719	10.2	0	0	0	0	0	2242600	2242600	0	0	0	0
Q15149-7;Q15149-8;Q15149-9;Q15149-5;Q15149-4;Q15149-6;Q15149-3;Q15149-2;Q15149;E9PMV1	Q15149-7;Q15149-8;Q15149-9;Q15149-5;Q15149-4;Q15149-6;Q15149-3;Q15149-2;Q15149;E9PMV1	2;2;2;2;2;2;2;2;2;1	2;2;2;2;2;2;2;2;2;1	2;2;2;2;2;2;2;2;2;1	Plectin	PLEC	;;;;;;;;;	10	2	2	2	0	0	0	0	1	0	0	0	0	0	1	0	0	0	0	0	1	0	0.5	0.5	0.5	512.6	4515	4515;4525;4533;4547;4547;4551;4570;4574;4684;703	0	11.269	0	0	0	0	0.2	0	50913	0	0	0	0	0
Q5JUW8;Q92796-2;Q92796	Q5JUW8;Q92796-2;Q92796	2;2;2	1;1;1	1;1;1	Disks large homolog 3	DLG3	;;	3	2	1	1	1	0	0	2	0	0	0	0	0	1	0	0	0	0	0	1	0	0	2.5	1.4	1.4	93.605	849	849;512;817	0.0076482	6.0468	1.1	0	0	2.5	0	0	67119	0	0	0	67119	0
Q5M775-5;Q5M775-3;Q5M775-2;Q5M775-4;Q5M775	Q5M775-5;Q5M775-3;Q5M775-2;Q5M775-4;Q5M775	2;2;2;2;2	2;2;2;2;2	2;2;2;2;2	Cytospin-B	SPECC1	;;;;	5	2	2	2	2	0	0	1	0	0	2	0	0	1	0	0	2	0	0	1	0	0	3.6	3.6	3.6	79.014	703	703;709;790;987;1068	0	12.73	3.6	0	0	1.4	0	0	369990	52425	0	0	317560	0
Q5SWC8;X6RGJ2;Q5SSJ5-3;Q5SSJ5-2;Q5SSJ5;B0QZK4	Q5SWC8;X6RGJ2;Q5SSJ5-3;Q5SSJ5-2;Q5SSJ5;B0QZK4	2;2;2;2;2;1	2;2;2;2;2;1	2;2;2;2;2;1	Heterochromatin protein 1-binding protein 3	HP1BP3	;;;;;	6	2	2	2	0	0	0	0	1	0	0	0	0	0	1	0	0	0	0	0	1	0	7.9	7.9	7.9	31.47	278	278;327;401;515;553;253	0	12.129	0	0	0	0	4	0	112510	0	0	0	0	0
Q68CZ2-2;Q68CZ2;H0Y4U1;E9PCX8;F8VV64;A0A087WWW7;E9PGF5;E9PF55;Q63HR2-5;Q63HR2-2;Q63HR2-6;Q63HR2;Q63HR2-4;Q9HBL0	Q68CZ2-2;Q68CZ2;H0Y4U1;E9PCX8;F8VV64;A0A087WWW7;E9PGF5;E9PF55;Q63HR2-5;Q63HR2-2;Q63HR2-6;Q63HR2;Q63HR2-4;Q9HBL0	2;2;1;1;1;1;1;1;1;1;1;1;1;1	2;2;1;1;1;1;1;1;1;1;1;1;1;1	2;2;1;1;1;1;1;1;1;1;1;1;1;1	Tensin-3;Tensin-2;Tensin-1	TNS3;TNS1;TNS2	;;;;;;;;;;;;;	14	2	2	2	1	0	0	1	0	0	1	0	0	1	0	0	1	0	0	1	0	0	2.2	2.2	2.2	129.06	1205	1205;1445;846;1249;1344;1365;1714;1721;1285;1312;1407;1409;1419;1735	0	13.416	1.2	0	0	1.1	0	0	224330	52852	0	0	171480	0
Q8IYB5-3;Q8IYB5-2;Q8IYB5;A0A087X1X9	Q8IYB5-3;Q8IYB5-2;Q8IYB5;A0A087X1X9	2;2;2;1	2;2;2;1	2;2;2;1	Stromal membrane-associated protein 1	SMAP1	;;;	4	2	2	2	0	1	0	0	1	0	0	1	0	0	1	0	0	1	0	0	1	0	5.3	5.3	5.3	47.861	436	436;440;467;457	0	12.804	0	2.8	0	0	2.5	0	795520	0	233490	0	0	127640
Q8WWM7-6;Q8WWM7-8;Q8WWM7-5;Q8WWM7-4;Q8WWM7-9;Q8WWM7-2;Q8WWM7;Q8WWM7-3;H3BUF6	Q8WWM7-6;Q8WWM7-8;Q8WWM7-5;Q8WWM7-4;Q8WWM7-9;Q8WWM7-2;Q8WWM7;Q8WWM7-3;H3BUF6	2;2;2;2;2;2;2;2;1	2;2;2;2;2;2;2;2;1	2;2;2;2;2;2;2;2;1	Ataxin-2-like protein	ATXN2L	;;;;;;;;	9	2	2	2	0	0	0	0	0	0	0	0	0	0	0	0	0	0	0	0	0	0	4.1	4.1	4.1	102.89	968	968;1044;1044;1044;1062;1062;1075;1097;1068	0	11.5	0	0	0	0	0	0	656340	0	0	0	0	0
Q8WYP5;Q8WYP5-3;Q8WYP5-2	Q8WYP5;Q8WYP5-3;Q8WYP5-2	2;2;2	2;2;2	2;2;2	Protein ELYS	AHCTF1	;;	3	2	2	2	0	1	0	1	0	0	0	1	0	1	0	0	0	1	0	1	0	0	1.1	1.1	1.1	252.5	2266	2266;2275;2301	0	20.978	0	0.6	0	0.6	0	0	295030	0	66206	0	39131	0
Q96JH7	Q96JH7	2	2	2	Deubiquitinating protein VCIP135	VCPIP1		1	2	2	2	0	2	0	0	2	0	0	2	0	0	2	0	0	2	0	0	2	0	2.4	2.4	2.4	134.32	1222	1222	0	44.152	0	2.4	0	0	2.4	0	759520	0	321810	0	0	274480
Q96K76;Q96K76-2;Q96K76-4	Q96K76;Q96K76-2;Q96K76-4	2;1;1	2;1;1	2;1;1	Ubiquitin carboxyl-terminal hydrolase 47	USP47	;;	3	2	2	2	0	0	0	1	0	0	0	0	0	1	0	0	0	0	0	1	0	0	1.7	1.7	1.7	157.31	1375	1375;1287;1355	0	14.33	0	0	0	0.7	0	0	391670	0	0	0	368650	0
Q9BW62;Q5T558;A2A3H2	Q9BW62;Q5T558;A2A3H2	2;1;1	2;1;1	2;1;1	Katanin p60 ATPase-containing subunit A-like 1	KATNAL1	;;	3	2	2	2	0	0	0	1	0	1	0	0	0	1	0	1	0	0	0	1	0	1	5.7	5.7	5.7	55.392	490	490;150;153	0	10.994	0	0	0	2.9	0	2.9	4475900	0	0	0	363780	0
Q9UK76;J3KT51;Q9UK76-3;Q9UK76-2	Q9UK76;J3KT51;Q9UK76-3;Q9UK76-2	2;1;1;1	2;1;1;1	2;1;1;1	Hematological and neurological expressed 1 protein;Hematological and neurological expressed 1 protein, N-terminally processed	HN1	;;;	4	2	2	2	0	0	0	1	0	0	0	0	0	1	0	0	0	0	0	1	0	0	42.9	42.9	42.9	16.014	154	154;104;108;181	0	15.665	0	0	0	27.3	0	0	821620	0	0	0	488720	0
Q9Y266	Q9Y266	2	2	2	Nuclear migration protein nudC	NUDC		1	2	2	2	0	1	0	0	1	0	0	1	0	0	1	0	0	1	0	0	1	0	6	6	6	38.242	331	331	0	16.712	0	3.3	0	0	3.3	0	1355700	0	314550	0	0	395460
Q9Y2W1	Q9Y2W1	2	2	2	Thyroid hormone receptor-associated protein 3	THRAP3		1	2	2	2	0	1	0	0	2	0	0	1	0	0	2	0	0	1	0	0	2	0	2.7	2.7	2.7	108.66	955	955	0	32.015	0	1.4	0	0	2.7	0	1204900	0	333620	0	0	471170
Q9P1Z9;Q9P1Z9-2	Q9P1Z9;Q9P1Z9-2	1;1	1;1	1;1	Coiled-coil domain-containing protein 180	CCDC180	;	2	1	1	1	0	0	0	0	0	0	0	0	0	0	0	0	0	0	0	0	0	0	0.5	0.5	0.5	191.1	1646	1646;1701	1	-2	0	0	0	0	0	0	0	0	0	0	0	0
Q49AC9	Q49AC9	1	1	1	Protein-tyrosine-phosphatase	PTPRM		1	1	1	1	0	0	0	0	0	0	0	0	0	0	0	0	0	0	0	0	0	0	4.7	4.7	4.7	32.28	279	279	1	-2	0	0	0	0	0	0	0	0	0	0	0	0
Q9Y5K3-2;Q9Y5K3-4;Q9Y5K3-3;Q9Y5K3	Q9Y5K3-2;Q9Y5K3-4;Q9Y5K3-3;Q9Y5K3	1;1;1;1	1;1;1;1	1;1;1;1	Choline-phosphate cytidylyltransferase B	PCYT1B	;;;	4	1	1	1	0	0	0	0	0	0	0	0	0	0	0	0	0	0	0	0	0	0	2.7	2.7	2.7	38.086	330	330;351;351;369	1	-2	0	0	0	0	0	0	0	0	0	0	0	0
B2RPK0	B2RPK0	1	1	1	Putative high mobility group protein B1-like 1	HMGB1P1		1	1	1	1	0	0	0	0	0	0	0	0	0	0	0	0	0	0	0	0	0	0	4.7	4.7	4.7	24.238	211	211	1	-2	0	0	0	0	0	0	0	0	0	0	0	0
H0YDB9;A0A1B0GW36;Q9H0J4-3;Q9H0J4	H0YDB9;A0A1B0GW36;Q9H0J4-3;Q9H0J4	1;1;1;1	1;1;1;1	1;1;1;1	Glutamine-rich protein 2	QRICH2	;;;	4	1	1	1	1	1	0	1	1	0	1	1	0	1	1	0	1	1	0	1	1	0	5	5	5	31.356	280	280;1829;507;1663	1	-2	5	5	0	5	5	0	0	0	0	0	0	0
H0YMJ1;Q9H672-2;Q9H672	H0YMJ1;Q9H672-2;Q9H672	1;1;1	1;1;1	1;1;1	Ankyrin repeat and SOCS box protein 7	ASB7	;;	3	1	1	1	0	0	0	1	0	0	0	0	0	1	0	0	0	0	0	1	0	0	10.3	10.3	10.3	13.391	116	116;274;318	1	-2	0	0	0	10.3	0	0	0	0	0	0	0	0
D6RIA3	D6RIA3	1	1	1		LOC285556		1	1	1	1	0	0	0	0	0	0	0	0	0	0	0	0	0	0	0	0	0	0	0.6	0.6	0.6	190.07	1793	1793	0.007767	6.0871	0	0	0	0	0	0	0	0	0	0	0	0
F5H1D4;Q86XL3-3	F5H1D4;Q86XL3-3	1;1	1;1	1;1		ANKLE2	;	2	1	1	1	0	0	0	0	0	0	0	0	0	0	0	0	0	0	0	0	0	0	2.7	2.7	2.7	28.383	258	258;293	1	-2	0	0	0	0	0	0	0	0	0	0	0	0
A0A087WZS4;A0A087X1V2;A0A087WVU1;A0A0D9SF98;A0A087WWJ5;H7BYX6;A0A087WTE4;A0A087WTF6;A0A087WX77;A0A087WWD4;A0A087WV75;P13591-4;P13591-3;P13591-1;P13591	A0A087WZS4;A0A087X1V2;A0A087WVU1;A0A0D9SF98;A0A087WWJ5;H7BYX6;A0A087WTE4;A0A087WTF6;A0A087WX77;A0A087WWD4;A0A087WV75;P13591-4;P13591-3;P13591-1;P13591	1;1;1;1;1;1;1;1;1;1;1;1;1;1;1	1;1;1;1;1;1;1;1;1;1;1;1;1;1;1	1;1;1;1;1;1;1;1;1;1;1;1;1;1;1	Neural cell adhesion molecule 1	NCAM1	;;;;;;;;;;;;;;	15	1	1	1	0	0	0	0	0	0	0	0	0	0	0	0	0	0	0	0	0	0	9.6	9.6	9.6	14.688	135	135;228;305;357;372;725;761;848;858;884;884;726;761;848;858	0	6.6797	0	0	0	0	0	0	54034	0	0	0	0	0
A0A0U1RRM8;H0YJ34;Q96AC1-2;Q96AC1;Q96AC1-3	A0A0U1RRM8;H0YJ34;Q96AC1-2;Q96AC1;Q96AC1-3	1;1;1;1;1	1;1;1;1;1	1;1;1;1;1	Fermitin family homolog 2	FERMT2	;;;;	5	1	1	1	0	0	0	0	0	0	0	0	0	0	0	0	0	0	0	0	0	0	1.7	1.7	1.7	61.796	545	545;640;633;680;687	0	7.3503	0	0	0	0	0	0	119700	0	0	0	0	0
A0A1B0GV53	A0A1B0GV53	1	1	1				1	1	1	1	0	1	0	0	1	1	0	1	0	0	1	1	0	1	0	0	1	1	5.4	5.4	5.4	21.431	186	186	0.007286	5.9612	0	5.4	0	0	5.4	5.4	15121000	0	4375800	0	0	2542600
H7C463;C9J406;B9A067;Q16891-3;Q16891-2;Q16891-4;Q16891	H7C463;C9J406;B9A067;Q16891-3;Q16891-2;Q16891-4;Q16891	1;1;1;1;1;1;1	1;1;1;1;1;1;1	1;1;1;1;1;1;1	MICOS complex subunit MIC60	IMMT	;;;;;;	7	1	1	1	0	1	0	0	0	1	0	1	0	0	0	1	0	1	0	0	0	1	2	2	2	68.064	613	613;659;711;726;747;757;758	0.0078278	6.1013	0	2	0	0	0	2	1140800000	0	244900	0	0	0
C9JJ71	C9JJ71	1	1	1		QTRTD1		1	1	1	1	0	0	0	1	0	0	0	0	0	1	0	0	0	0	0	1	0	0	8.4	8.4	8.4	18.371	167	167	0.0077369	6.0713	0	0	0	8.4	0	0	10747000	0	0	0	10619000	0
E5RFF9;Q9BRT9	E5RFF9;Q9BRT9	1;1	1;1	1;1	DNA replication complex GINS protein SLD5;DNA replication complex GINS protein SLD5;DNA replication complex GINS protein SLD5, N-terminally processed	GINS4	;	2	1	1	1	0	0	0	0	0	0	0	0	0	0	0	0	0	0	0	0	0	0	5.7	5.7	5.7	22.653	192	192;223	0.0021645	6.4666	0	0	0	0	0	0	309970	0	0	0	0	0
E9PS41	E9PS41	1	1	1		WDR74		1	1	1	1	0	0	0	0	0	0	0	0	0	0	0	0	0	0	0	0	0	0	2.4	2.4	2.4	36.405	328	328	1	-2	0	0	0	0	0	0	0	0	0	0	0	0
F2Z388;P42766	F2Z388;P42766	1;1	1;1	1;1	60S ribosomal protein L35	RPL35	;	2	1	1	1	0	0	1	0	1	1	0	0	1	0	1	1	0	0	1	0	1	1	10.4	10.4	10.4	10.645	96	96;123	0	8.3803	0	0	10.4	0	10.4	10.4	909690	0	0	216890	0	265320
H7C1K5;Q9NQW6-2;Q9NQW6	H7C1K5;Q9NQW6-2;Q9NQW6	1;1;1	1;1;1	1;1;1	Actin-binding protein anillin	ANLN	;;	3	1	1	1	0	1	0	1	0	0	0	1	0	1	0	0	0	1	0	1	0	0	4.3	4.3	4.3	30.756	276	276;1087;1124	0.0059524	6.1214	0	4.3	0	4.3	0	0	143460	0	61648	0	0	0
K7ESL7	K7ESL7	1	1	1		EML2		1	1	1	1	1	0	1	0	0	1	1	0	1	0	0	1	1	0	1	0	0	1	9.2	9.2	9.2	15.212	141	141	1	-2	9.2	0	9.2	0	0	9.2	1691300000	296130	0	1589900000	0	0
Q14739	Q14739	1	1	1	Lamin-B receptor	LBR		1	1	1	1	0	0	0	0	0	0	0	0	0	0	0	0	0	0	0	0	0	0	1.8	1.8	1.8	70.702	615	615	0	7.1389	0	0	0	0	0	0	147610	0	0	0	0	0
Q49A88-3	Q49A88-3	1	1	1				1	1	1	1	0	0	1	0	0	0	0	0	1	0	0	0	0	0	1	0	0	0	1.4	1.4	1.4	88.233	793	793	1	-2	0	0	1.4	0	0	0	0	0	0	0	0	0
Q5JPT2;Q96B97-3;Q96B97-2;Q96B97	Q5JPT2;Q96B97-3;Q96B97-2;Q96B97	1;1;1;1	1;1;1;1	1;1;1;1	SH3 domain-containing kinase-binding protein 1	SH3KBP1	;;;	4	1	1	1	0	0	0	0	0	0	0	0	0	0	0	0	0	0	0	0	0	0	1.4	1.4	1.4	70.443	645	645;427;628;665	1	-2	0	0	0	0	0	0	242390	0	0	0	0	0
Q7KZF4	Q7KZF4	1	1	1	Staphylococcal nuclease domain-containing protein 1	SND1		1	1	1	1	1	0	0	0	0	0	1	0	0	0	0	0	1	0	0	0	0	0	1	1	1	102	910	910	0	7.4372	1	0	0	0	0	0	215300	165230	0	0	0	0
Q9H6T0-2;Q9H6T0	Q9H6T0-2;Q9H6T0	1;1	1;1	1;1	Epithelial splicing regulatory protein 2	ESRP2	;	2	1	1	1	0	0	0	0	0	0	0	0	0	0	0	0	0	0	0	0	0	0	1.3	1.3	1.3	77.363	717	717;727	1	-2	0	0	0	0	0	0	2172300	0	0	0	0	0
Q9HCS5	Q9HCS5	1	1	1	Band 4.1-like protein 4A	EPB41L4A		1	1	1	1	0	0	0	0	0	0	0	0	0	0	0	0	0	0	0	0	0	0	2.2	2.2	2.2	79.058	686	686	0.0073394	5.9757	0	0	0	0	0	0	22226	0	0	0	0	0
REV__C9JA31;REV__C9J5S0;REV__C9J4S5;REV__E7ETS9;REV__C9J3R8;REV__O60513	REV__C9JA31;REV__C9J5S0;REV__C9J4S5;REV__E7ETS9;REV__C9J3R8;REV__O60513	1;1;1;1;1;1	1;1;1;1;1;1	1;1;1;1;1;1			;;;;;	6	1	1	1	1	1	1	1	1	0	1	1	1	1	1	0	1	1	1	1	1	0	0	0	0	6.9711	62	62;118;136;246;301;344	0.0022026	6.5808	0	0	0	0	0	0	692680000	1224300	166400000	154730000	61988000	136360000
A6QL64	A6QL64	1	1	1	Ankyrin repeat domain-containing protein 36A	ANKRD36		1	1	1	1	0	1	0	0	0	0	0	1	0	0	0	0	0	1	0	0	0	0	0.9	0.9	0.9	217.46	1941	1941	1	-2	0	0.9	0	0	0	0	0	0	0	0	0	0
B8ZZZ5;Q8NDX1-2;Q8NDX1	B8ZZZ5;Q8NDX1-2;Q8NDX1	1;1;1	1;1;1	1;1;1	PH and SEC7 domain-containing protein 4	PSD4	;;	3	1	1	1	0	1	0	0	0	0	0	1	0	0	0	0	0	1	0	0	0	0	5.1	5.1	5.1	19.927	178	178;1027;1056	1	-2	0	5.1	0	0	0	0	0	0	0	0	0	0
Q96EV8-3	Q96EV8-3	1	1	1				1	1	1	1	0	0	0	1	0	0	0	0	0	1	0	0	0	0	0	1	0	0	3.3	3.3	3.3	30.386	270	270	1	-2	0	0	0	3.3	0	0	0	0	0	0	0	0
REV__H0YD19;REV__Q8TBN0-2;REV__Q8TBN0	REV__H0YD19;REV__Q8TBN0-2;REV__Q8TBN0	1;1;1	1;1;1	1;1;1			;;	3	1	1	1	0	0	0	0	0	0	0	0	0	0	0	0	0	0	0	0	0	0	0	0	0	7.3644	65	65;356;382	1	-2	0	0	0	0	0	0	0	0	0	0	0	0
H0YM59;Q6IQ21	H0YM59;Q6IQ21	1;1	1;1	1;1	Zinc finger protein 770	ZNF770	;	2	1	1	1	0	0	0	1	0	0	0	0	0	1	0	0	0	0	0	1	0	0	14.4	14.4	14.4	15.851	132	132;691	1	-2	0	0	0	14.4	0	0	0	0	0	0	0	0
P0DJH9	P0DJH9	1	1	1	Protein RD3-like	RD3L		1	1	1	1	0	0	0	1	0	0	0	0	0	1	0	0	0	0	0	1	0	0	8.1	8.1	8.1	23.209	198	198	1	-2	0	0	0	8.1	0	0	0	0	0	0	0	0
R4GMW5;R4GMN1;Q8NHP6-2;Q8NHP6	R4GMW5;R4GMN1;Q8NHP6-2;Q8NHP6	1;1;1;1	1;1;1;1	1;1;1;1	Motile sperm domain-containing protein 2	MOSPD2	;;;	4	1	1	1	0	0	0	0	0	1	0	0	0	0	0	1	0	0	0	0	0	1	10.8	10.8	10.8	17.383	157	157;486;455;518	1	-2	0	0	0	0	0	10.8	0	0	0	0	0	0
C9JJ38;Q9Y6D9	C9JJ38;Q9Y6D9	1;1	1;1	1;1	Mitotic spindle assembly checkpoint protein MAD1	MAD1L1	;	2	1	1	1	0	0	0	1	0	0	0	0	0	1	0	0	0	0	0	1	0	0	6.4	6.4	6.4	18.164	157	157;718	1	-2	0	0	0	6.4	0	0	0	0	0	0	0	0
O75940	O75940	1	1	1	Survival of motor neuron-related-splicing factor 30	SMNDC1		1	1	1	1	0	0	0	1	0	0	0	0	0	1	0	0	0	0	0	1	0	0	5.5	5.5	5.5	26.711	238	238	1	-2	0	0	0	5.5	0	0	0	0	0	0	0	0
O60333-3	O60333-3	1	1	1				1	1	1	1	0	0	0	0	0	0	0	0	0	0	0	0	0	0	0	0	0	0	0.8	0.8	0.8	130.36	1153	1153	1	-2	0	0	0	0	0	0	0	0	0	0	0	0
Q9NV56	Q9NV56	1	1	1	MRG/MORF4L-binding protein	MRGBP		1	1	1	1	0	0	1	0	0	0	0	0	1	0	0	0	0	0	1	0	0	0	6.9	6.9	6.9	22.417	204	204	1	-2	0	0	6.9	0	0	0	0	0	0	0	0	0
C9JNH8	C9JNH8	1	1	1		RAD50		1	1	1	1	0	0	0	0	0	0	0	0	0	0	0	0	0	0	0	0	0	0	9	9	9	11.378	100	100	1	-2	0	0	0	0	0	0	0	0	0	0	0	0
Q92478	Q92478	1	1	1	C-type lectin domain family 2 member B	CLEC2B		1	1	1	1	0	0	0	0	1	0	0	0	0	0	1	0	0	0	0	0	1	0	4.7	4.7	4.7	17.307	149	149	1	-2	0	0	0	0	4.7	0	0	0	0	0	0	0
Q8N3X1;Q8N3X1-2	Q8N3X1;Q8N3X1-2	1;1	1;1	1;1	Formin-binding protein 4	FNBP4	;	2	1	1	1	0	1	0	0	0	0	0	1	0	0	0	0	0	1	0	0	0	0	1	1	1	110.26	1017	1017;1019	1	-2	0	1	0	0	0	0	0	0	0	0	0	0
J3QL61;E7EMD6;O43572	J3QL61;E7EMD6;O43572	1;1;1	1;1;1	1;1;1	A-kinase anchor protein 10, mitochondrial	AKAP10	;;	3	1	1	1	0	0	0	0	0	0	0	0	0	0	0	0	0	0	0	0	0	0	15.4	15.4	15.4	8.8123	78	78;604;662	1	-2	0	0	0	0	0	0	0	0	0	0	0	0
J3KTL8	J3KTL8	1	1	1		SMCHD1		1	1	1	1	0	0	0	0	0	0	0	0	0	0	0	0	0	0	0	0	0	0	0.6	0.6	0.6	155.65	1388	1388	1	-2	0	0	0	0	0	0	0	0	0	0	0	0
Q6ZUT3-2;Q6ZUT3	Q6ZUT3-2;Q6ZUT3	1;1	1;1	1;1	FERM domain-containing protein 7	FRMD7	;	2	1	1	1	0	0	0	0	1	0	0	0	0	0	1	0	0	0	0	0	1	0	2	2	2	79.792	699	699;714	1	-2	0	0	0	0	2	0	0	0	0	0	0	0
P22413	P22413	1	1	1	Ectonucleotide pyrophosphatase/phosphodiesterase family member 1;Alkaline phosphodiesterase I;Nucleotide pyrophosphatase	ENPP1		1	1	1	1	0	0	0	1	1	0	0	0	0	1	1	0	0	0	0	1	1	0	1	1	1	104.92	925	925	0.0077821	6.0872	0	0	0	1	1	0	0	0	0	0	0	0
Q9UBC0;O60422;O95948	Q9UBC0;O60422;O95948	1;1;1	1;1;1	1;1;1	Hepatocyte nuclear factor 6;One cut domain family member 3;One cut domain family member 2	ONECUT1;ONECUT3;ONECUT2	;;	3	1	1	1	0	0	0	0	1	0	0	0	0	0	1	0	0	0	0	0	1	0	1.5	1.5	1.5	51.023	465	465;494;504	1	-2	0	0	0	0	1.5	0	0	0	0	0	0	0
A0A1B0GVR7	A0A1B0GVR7	1	1	1				1	1	1	1	0	0	0	1	0	0	0	0	0	1	0	0	0	0	0	1	0	0	12.6	12.6	12.6	10.833	95	95	0.0077973	6.0902	0	0	0	12.6	0	0	0	0	0	0	0	0
D6RBX5;Q96PL1	D6RBX5;Q96PL1	1;1	1;1	1;1	Secretoglobin family 3A member 2	SCGB3A2	;	2	1	1	1	0	0	0	0	0	1	0	0	0	0	0	1	0	0	0	0	0	1	31.2	31.2	31.2	5.2352	48	48;93	1	-2	0	0	0	0	0	31.2	0	0	0	0	0	0
F5H4U6;Q96GR2	F5H4U6;Q96GR2	1;1	1;1	1;1	Long-chain-fatty-acid--CoA ligase ACSBG1	ACSBG1	;	2	1	1	1	0	1	0	0	0	0	0	1	0	0	0	0	0	1	0	0	0	0	2.1	2.1	2.1	53.929	482	482;724	1	-2	0	2.1	0	0	0	0	0	0	0	0	0	0
Q5VWG9	Q5VWG9	1	1	1	Transcription initiation factor TFIID subunit 3	TAF3		1	1	1	1	0	1	0	0	0	0	0	1	0	0	0	0	0	1	0	0	0	0	0.9	0.9	0.9	103.58	929	929	1	-2	0	0.9	0	0	0	0	0	0	0	0	0	0
Q52LR7	Q52LR7	1	1	1	Enhancer of polycomb homolog 2	EPC2		1	1	1	1	0	0	0	0	0	1	0	0	0	0	0	1	0	0	0	0	0	1	1.9	1.9	1.9	91.094	807	807	1	-2	0	0	0	0	0	1.9	0	0	0	0	0	0
O94993-2;O94993	O94993-2;O94993	1;1	1;1	1;1	Transcription factor SOX-30	SOX30	;	2	1	1	1	0	1	0	0	0	0	0	1	0	0	0	0	0	1	0	0	0	0	2.8	2.8	2.8	54.29	501	501;753	1	-2	0	2.8	0	0	0	0	0	0	0	0	0	0
E7EQI7;Q12768	E7EQI7;Q12768	1;1	1;1	1;1	WASH complex subunit strumpellin	KIAA0196	;	2	1	1	1	1	1	0	0	0	0	1	1	0	0	0	0	1	1	0	0	0	0	1.3	1.3	1.3	117.06	1011	1011;1159	1	-2	1.3	1.3	0	0	0	0	0	0	0	0	0	0
A0A0G2JLS1;Q8IYG6	A0A0G2JLS1;Q8IYG6	1;1	1;1	1;1	Leucine-rich repeat-containing protein 56	LRRC56	;	2	1	1	1	0	1	0	0	0	0	0	1	0	0	0	0	0	1	0	0	0	0	2.6	2.6	2.6	58.637	542	542;542	1	-2	0	2.6	0	0	0	0	0	0	0	0	0	0
Q9HDC5	Q9HDC5	1	1	1	Junctophilin-1	JPH1		1	1	1	1	0	0	0	0	1	0	0	0	0	0	1	0	0	0	0	0	1	0	1.7	1.7	1.7	71.685	661	661	1	-2	0	0	0	0	1.7	0	0	0	0	0	0	0
C9JG87;Q9NYK5;Q9NYK5-2	C9JG87;Q9NYK5;Q9NYK5-2	1;1;1	1;1;1	1;1;1	39S ribosomal protein L39, mitochondrial	MRPL39	;;	3	1	1	1	0	0	0	0	0	0	0	0	0	0	0	0	0	0	0	0	0	0	3	3	3	34.032	297	297;338;353	1	-2	0	0	0	0	0	0	0	0	0	0	0	0
A0A087X0P0;Q02224-3;Q02224-2;Q02224	A0A087X0P0;Q02224-3;Q02224-2;Q02224	1;1;1;1	1;1;1;1	1;1;1;1	Kinesin-like protein;Centromere-associated protein E	CENPE	;;;	4	1	1	1	0	0	1	0	0	1	0	0	1	0	0	1	0	0	1	0	0	1	0.5	0.5	0.5	312.1	2664	2664;2580;2665;2701	0.0021739	6.4679	0	0	0.5	0	0	0.5	0	0	0	0	0	0
Q13316-2;Q13316	Q13316-2;Q13316	1;1	1;1	1;1	Dentin matrix acidic phosphoprotein 1	DMP1	;	2	1	1	1	0	0	1	0	0	0	0	0	1	0	0	0	0	0	1	0	0	0	1.8	1.8	1.8	54.114	497	497;513	1	-2	0	0	1.8	0	0	0	0	0	0	0	0	0
Q8NHS2	Q8NHS2	1	1	1	Putative aspartate aminotransferase, cytoplasmic 2	GOT1L1		1	1	1	1	0	1	1	1	0	1	0	1	1	1	0	1	0	1	1	1	0	1	1.9	1.9	1.9	47.304	421	421	1	-2	0	1.9	1.9	1.9	0	1.9	0	0	0	0	0	0
E9PKM3;Q04609-6	E9PKM3;Q04609-6	1;1	1;1	1;1		FOLH1	;	2	1	1	1	0	0	1	0	0	0	0	0	1	0	0	0	0	0	1	0	0	0	14.1	14.1	14.1	7.5035	64	64;693	1	-2	0	0	14.1	0	0	0	0	0	0	0	0	0
Q5T7I8	Q5T7I8	1	1	1		SHC3		1	1	1	1	1	0	0	0	0	0	1	0	0	0	0	0	1	0	0	0	0	0	7.6	7.6	7.6	11.517	105	105	1	-2	7.6	0	0	0	0	0	0	0	0	0	0	0
C9J0C0;C9JBA0;B1AJU2	C9J0C0;C9JBA0;B1AJU2	1;1;1	1;1;1	1;1;1		TRAF3IP3	;;	3	1	1	1	0	0	0	0	1	0	0	0	0	0	1	0	0	0	0	0	1	0	11.2	11.2	11.2	11.636	98	98;156;182	1	-2	0	0	0	0	11.2	0	0	0	0	0	0	0
A0A1B0GUZ7	A0A1B0GUZ7	1	1	1				1	1	1	1	0	0	0	0	0	1	0	0	0	0	0	1	0	0	0	0	0	1	1.7	1.7	1.7	96.13	848	848	1	-2	0	0	0	0	0	1.7	0	0	0	0	0	0
Q9UKY1	Q9UKY1	1	1	1	Zinc fingers and homeoboxes protein 1	ZHX1		1	1	1	1	0	1	0	0	0	0	0	1	0	0	0	0	0	1	0	0	0	0	1.1	1.1	1.1	98.096	873	873	1	-2	0	1.1	0	0	0	0	0	0	0	0	0	0
W0S4B9;P16591-3;P16591-2;P16591	W0S4B9;P16591-3;P16591-2;P16591	1;1;1;1	1;1;1;1	1;1;1;1	Non-specific protein-tyrosine kinase;Tyrosine-protein kinase Fer	Pe1Fe10;FER	;;;	4	1	1	1	0	0	0	0	0	0	0	0	0	0	0	0	0	0	0	0	0	0	3.2	3.2	3.2	46.954	411	411;453;647;822	1	-2	0	0	0	0	0	0	0	0	0	0	0	0
Q96LI6-2	Q96LI6-2	1	1	1				1	1	1	1	1	1	1	1	1	1	1	1	1	1	1	1	1	1	1	1	1	1	3.9	3.9	3.9	23.37	203	203	1	-2	3.9	3.9	3.9	3.9	3.9	3.9	0	0	0	0	0	0
A0A087WZ12;A0A087WT34;A0A087X1H1;A0A0A0MTS6;K7EIE8;O95983-2;O95983	A0A087WZ12;A0A087WT34;A0A087X1H1;A0A0A0MTS6;K7EIE8;O95983-2;O95983	1;1;1;1;1;1;1	1;1;1;1;1;1;1	1;1;1;1;1;1;1	Methyl-CpG-binding domain protein 3	MBD3	;;;;;;	7	1	1	1	0	1	0	0	0	0	0	1	0	0	0	0	0	1	0	0	0	0	29.4	29.4	29.4	4.0867	34	34;130;147;185;235;259;291	1	-2	0	29.4	0	0	0	0	0	0	0	0	0	0
D6RJC2;P30307-3;P30307	D6RJC2;P30307-3;P30307	1;1;1	1;1;1	1;1;1	M-phase inducer phosphatase 3	CDC25C	;;	3	1	1	1	0	0	0	0	0	1	0	0	0	0	0	1	0	0	0	0	0	1	9.2	9.2	9.2	27.326	249	249;430;473	1	-2	0	0	0	0	0	9.2	0	0	0	0	0	0
E9PG19;O94868	E9PG19;O94868	1;1	1;1	1;1	F-BAR and double SH3 domains protein 2	FCHSD2	;	2	1	1	1	0	0	0	1	0	0	0	0	0	1	0	0	0	0	0	1	0	0	2	2	2	86.813	764	764;740	1	-2	0	0	0	2	0	0	0	0	0	0	0	0
H0Y9S7;H0Y9V7;B4E2Q0;P98194-2;P98194-4;P98194;P98194-3;P98194-5;P98194-8;P98194-9;P98194-6;P98194-7	H0Y9S7;H0Y9V7;B4E2Q0;P98194-2;P98194-4;P98194;P98194-3;P98194-5;P98194-8;P98194-9;P98194-6;P98194-7	1;1;1;1;1;1;1;1;1;1;1;1	1;1;1;1;1;1;1;1;1;1;1;1	1;1;1;1;1;1;1;1;1;1;1;1	Calcium-transporting ATPase;Calcium-transporting ATPase type 2C member 1	ATP2C1	;;;;;;;;;;;	12	1	1	1	0	0	1	0	0	0	0	0	1	0	0	0	0	0	1	0	0	0	2.9	2.9	2.9	34.765	314	314;903;953;888;903;919;923;939;944;949;959;973	1	-2	0	0	2.9	0	0	0	0	0	0	0	0	0
Q13029-5;Q13029-3;Q13029-2;Q13029	Q13029-5;Q13029-3;Q13029-2;Q13029	1;1;1;1	1;1;1;1	1;1;1;1	PR domain zinc finger protein 2	PRDM2	;;;	4	1	1	1	0	0	1	0	0	0	0	0	1	0	0	0	0	0	1	0	0	0	0.9	0.9	0.9	162.11	1481	1481;1517;1682;1718	0.009009	5.9388	0	0	0.9	0	0	0	0	0	0	0	0	0
O15480	O15480	1	1	1	Melanoma-associated antigen B3	MAGEB3		1	1	1	1	0	0	0	1	0	0	0	0	0	1	0	0	0	0	0	1	0	0	3.8	3.8	3.8	39.21	346	346	1	-2	0	0	0	3.8	0	0	0	0	0	0	0	0
Q9ULL1	Q9ULL1	1	1	1	Pleckstrin homology domain-containing family G member 1	PLEKHG1		1	1	1	1	1	0	0	0	0	0	1	0	0	0	0	0	1	0	0	0	0	0	0.6	0.6	0.6	155.44	1385	1385	1	-2	0.6	0	0	0	0	0	0	0	0	0	0	0
Q9NU22	Q9NU22	1	1	1	Midasin	MDN1		1	1	1	1	0	0	0	0	1	0	0	0	0	0	1	0	0	0	0	0	1	0	0.3	0.3	0.3	632.81	5596	5596	1	-2	0	0	0	0	0.3	0	0	0	0	0	0	0
F8W9L0;A8MYV6;Q16665-2;Q16665;Q16665-3	F8W9L0;A8MYV6;Q16665-2;Q16665;Q16665-3	1;1;1;1;1	1;1;1;1;1	1;1;1;1;1	Hypoxia-inducible factor 1-alpha	HIF1A	;;;;	5	1	1	1	0	0	0	1	0	0	0	0	0	1	0	0	0	0	0	1	0	0	1.3	1.3	1.3	86.067	767	767;827;735;826;850	1	-2	0	0	0	1.3	0	0	0	0	0	0	0	0
Q7Z3Z4-3;Q7Z3Z4-2;Q7Z3Z4	Q7Z3Z4-3;Q7Z3Z4-2;Q7Z3Z4	1;1;1	1;1;1	1;1;1	Piwi-like protein 4	PIWIL4	;;	3	1	1	1	0	0	0	0	0	0	0	0	0	0	0	0	0	0	0	0	0	0	2.6	2.6	2.6	52.174	453	453;495;852	1	-2	0	0	0	0	0	0	0	0	0	0	0	0
E9PIY2	E9PIY2	1	1	1		CCDC67		1	1	1	1	1	0	0	0	0	0	1	0	0	0	0	0	1	0	0	0	0	0	2.2	2.2	2.2	65.213	553	553	1	-2	2.2	0	0	0	0	0	0	0	0	0	0	0
E9PML7;E9PPM8;Q9Y315	E9PML7;E9PPM8;Q9Y315	1;1;1	1;1;1	1;1;1	Deoxyribose-phosphate aldolase	DERA	;;	3	1	1	1	0	0	0	0	0	1	0	0	0	0	0	1	0	0	0	0	0	1	6.8	6.8	6.8	26.028	236	236;275;318	1	-2	0	0	0	0	0	6.8	0	0	0	0	0	0
A6NKC6;Q8IWN7	A6NKC6;Q8IWN7	1;1	1;1	1;1	Retinitis pigmentosa 1-like 1 protein	RP1L1	;	2	1	1	1	0	0	0	1	0	0	0	0	0	1	0	0	0	0	0	1	0	0	0.6	0.6	0.6	252.29	2400	2400;2480	1	-2	0	0	0	0.6	0	0	0	0	0	0	0	0
A0A075B6F5;F5GXR6;Q8IUG5-2;Q8IUG5	A0A075B6F5;F5GXR6;Q8IUG5-2;Q8IUG5	1;1;1;1	1;1;1;1	1;1;1;1	Unconventional myosin-XVIIIb	MYO18B	;;;	4	1	1	1	0	0	1	0	0	0	0	0	1	0	0	0	0	0	1	0	0	0	0.6	0.6	0.6	285.21	2567	2567;2568;2080;2567	0.0060606	6.1962	0	0	0.6	0	0	0	0	0	0	0	0	0
CON__Q2UVX4	CON__Q2UVX4	1	1	1				1	1	1	1	0	1	0	0	0	0	0	1	0	0	0	0	0	1	0	0	0	0	0.7	0.7	0.7	187.37	1662	1662	1	-2	0	0.7	0	0	0	0	0	0	0	0	0	0
Q8NEV4	Q8NEV4	1	1	1	Myosin-IIIa	MYO3A		1	1	1	1	0	1	0	0	0	0	0	1	0	0	0	0	0	1	0	0	0	0	0.7	0.7	0.7	186.21	1616	1616	1	-2	0	0.7	0	0	0	0	0	0	0	0	0	0
Q86SQ4-2;Q86SQ4;Q86SQ4-4;Q86SQ4-3	Q86SQ4-2;Q86SQ4;Q86SQ4-4;Q86SQ4-3	1;1;1;1	1;1;1;1	1;1;1;1	G-protein coupled receptor 126	GPR126	;;;	4	1	1	1	0	0	0	0	0	1	0	0	0	0	0	1	0	0	0	0	0	1	1.8	1.8	1.8	133.67	1193	1193;1221;1222;1250	1	-2	0	0	0	0	0	1.8	0	0	0	0	0	0
Q9UKF2-2;Q9UKF2	Q9UKF2-2;Q9UKF2	1;1	1;1	1;1	Disintegrin and metalloproteinase domain-containing protein 30	ADAM30	;	2	1	1	1	0	1	0	0	0	0	0	1	0	0	0	0	0	1	0	0	0	0	1.2	1.2	1.2	87.98	781	781;790	1	-2	0	1.2	0	0	0	0	0	0	0	0	0	0
A0A087X256;Q2M389-2;Q2M389	A0A087X256;Q2M389-2;Q2M389	1;1;1	1;1;1	1;1;1	WASH complex subunit 7	KIAA1033	;;	3	1	1	1	0	0	0	1	0	0	0	0	0	1	0	0	0	0	0	1	0	0	1.4	1.4	1.4	136.5	1174	1174;851;1173	1	-2	0	0	0	1.4	0	0	0	0	0	0	0	0
A4D1B5	A4D1B5	1	1	1	Gamma-secretase-activating protein;Gamma-secretase-activating protein 16 kDa C-terminal form	GSAP		1	1	1	1	1	0	0	0	0	0	1	0	0	0	0	0	1	0	0	0	0	0	1.3	1.3	1.3	97.8	854	854	1	-2	1.3	0	0	0	0	0	0	0	0	0	0	0
Q8NFW9-5;Q8NFW9-4;Q8NFW9-3;Q8NFW9-6;Q8NFW9-2;Q8NFW9	Q8NFW9-5;Q8NFW9-4;Q8NFW9-3;Q8NFW9-6;Q8NFW9-2;Q8NFW9	1;1;1;1;1;1	1;1;1;1;1;1	1;1;1;1;1;1	Rab effector MyRIP	MYRIP	;;;;;	6	1	1	1	0	1	0	0	0	0	0	1	0	0	0	0	0	1	0	0	0	0	1.7	1.7	1.7	71.136	637	637;672;757;770;794;859	1	-2	0	1.7	0	0	0	0	0	0	0	0	0	0
H7C1X5;E7EUA2;A6NHU9;A0A0A0MSQ6;Q9UPX8-4;Q9UPX8;Q9UPX8-3	H7C1X5;E7EUA2;A6NHU9;A0A0A0MSQ6;Q9UPX8-4;Q9UPX8;Q9UPX8-3	1;1;1;1;1;1;1	1;1;1;1;1;1;1	1;1;1;1;1;1;1	SH3 and multiple ankyrin repeat domains protein 2	SHANK2	;;;;;;	7	1	1	1	0	0	0	0	1	0	0	0	0	0	1	0	0	0	0	0	1	0	1.1	1.1	1.1	121.22	1128	1128;1253;1261;1261;1254;1470;1849	1	-2	0	0	0	0	1.1	0	0	0	0	0	0	0
D6RGC4;Q8TCQ1-2;Q8TCQ1	D6RGC4;Q8TCQ1-2;Q8TCQ1	1;1;1	1;1;1	1;1;1	E3 ubiquitin-protein ligase MARCH1	2001-03-01	;;	3	1	1	1	0	1	0	0	0	0	0	1	0	0	0	0	0	1	0	0	0	0	2.8	2.8	2.8	61.699	545	545;272;289	0.006237	6.2841	0	2.8	0	0	0	0	0	0	0	0	0	0
Q15058	Q15058	1	1	1	Kinesin-like protein KIF14	KIF14		1	1	1	1	0	0	0	1	0	0	0	0	0	1	0	0	0	0	0	1	0	0	0.6	0.6	0.6	186.49	1648	1648	1	-2	0	0	0	0.6	0	0	0	0	0	0	0	0
A0A087WUD7;Q8WU76-2;Q8WU76	A0A087WUD7;Q8WU76-2;Q8WU76	1;1;1	1;1;1	1;1;1	Sec1 family domain-containing protein 2	SCFD2	;;	3	1	1	1	0	0	0	0	1	0	0	0	0	0	1	0	0	0	0	0	1	0	2.5	2.5	2.5	47.84	440	440;639;684	1	-2	0	0	0	0	2.5	0	0	0	0	0	0	0
A2RTY3-5;A2RTY3-4	A2RTY3-5;A2RTY3-4	1;1	1;1	1;1			;	2	1	1	1	0	0	0	0	0	1	0	0	0	0	0	1	0	0	0	0	0	1	3.5	3.5	3.5	39.208	340	340;380	1	-2	0	0	0	0	0	3.5	0	0	0	0	0	0
Q8N4S0-2	Q8N4S0-2	1	1	1				1	1	1	1	1	0	0	1	1	0	1	0	0	1	1	0	1	0	0	1	1	0	2.9	2.9	2.9	40.027	344	344	1	-2	2.9	0	0	2.9	2.9	0	0	0	0	0	0	0
Q86YF9-2;Q86YF9	Q86YF9-2;Q86YF9	1;1	1;1	1;1	Zinc finger protein DZIP1	DZIP1	;	2	1	1	1	0	0	0	0	0	1	0	0	0	0	0	1	0	0	0	0	0	1	2.1	2.1	2.1	96.697	848	848;867	0	6.6379	0	0	0	0	0	2.1	0	0	0	0	0	0
Q96CN5	Q96CN5	1	1	1	Leucine-rich repeat-containing protein 45	LRRC45		1	1	1	1	0	0	0	1	0	0	0	0	0	1	0	0	0	0	0	1	0	0	1.6	1.6	1.6	75.95	670	670	1	-2	0	0	0	1.6	0	0	0	0	0	0	0	0
Q99959-2;Q99959	Q99959-2;Q99959	1;1	1;1	1;1	Plakophilin-2	PKP2	;	2	1	1	1	0	0	0	0	0	0	0	0	0	0	0	0	0	0	0	0	0	0	2.6	2.6	2.6	92.755	837	837;881	1	-2	0	0	0	0	0	0	0	0	0	0	0	0
H0YI14;E9PNV5;H0YHA8;A0A0A0MTL4;A0A0A0MTE8;Q8IVL1-6;Q8IVL1-5;Q8IVL0-3;Q8IVL0-2;Q8IVL1-4;Q8IVL0;Q8IVL1-8;Q8IVL1-9;Q8IVL1-10;Q8IVL1-13;Q8IVL1-12;Q8IVL1-11;Q8IVL1-3;Q8IVL1-2;Q8IVL1	H0YI14;E9PNV5;H0YHA8;A0A0A0MTL4;A0A0A0MTE8;Q8IVL1-6;Q8IVL1-5;Q8IVL0-3;Q8IVL0-2;Q8IVL1-4;Q8IVL0;Q8IVL1-8;Q8IVL1-9;Q8IVL1-10;Q8IVL1-13;Q8IVL1-12;Q8IVL1-11;Q8IVL1-3;Q8IVL1-2;Q8IVL1	1;1;1;1;1;1;1;1;1;1;1;1;1;1;1;1;1;1;1;1	1;1;1;1;1;1;1;1;1;1;1;1;1;1;1;1;1;1;1;1	1;1;1;1;1;1;1;1;1;1;1;1;1;1;1;1;1;1;1;1	Neuron navigator 2;Neuron navigator 3	NAV3;NAV2	;;;;;;;;;;;;;;;;;;;	20	1	1	1	0	0	0	0	0	1	0	0	0	0	0	1	0	0	0	0	0	1	1.4	1.4	1.4	87.176	799	799;815;1258;2433;2489;874;1493;2186;2363;2365;2385;2408;2414;2417;2419;2424;2425;2429;2432;2488	1	-2	0	0	0	0	0	1.4	0	0	0	0	0	0
O95202-2;O95202-3;O95202	O95202-2;O95202-3;O95202	1;1;1	1;1;1	1;1;1	LETM1 and EF-hand domain-containing protein 1, mitochondrial	LETM1	;;	3	1	1	1	1	0	0	0	0	0	1	0	0	0	0	0	1	0	0	0	0	0	6.3	6.3	6.3	29.291	254	254;294;739	1	-2	6.3	0	0	0	0	0	0	0	0	0	0	0
Q9NZ63	Q9NZ63	1	1	1	Uncharacterized protein C9orf78	C9orf78		1	1	1	1	0	0	0	0	0	0	0	0	0	0	0	0	0	0	0	0	0	0	7.3	7.3	7.3	33.688	289	289	1	-2	0	0	0	0	0	0	0	0	0	0	0	0
Q86UV5-4;Q86UV5-7;Q86UV5-3;Q86UV5-2;Q86UV5;Q86UV5-8	Q86UV5-4;Q86UV5-7;Q86UV5-3;Q86UV5-2;Q86UV5;Q86UV5-8	1;1;1;1;1;1	1;1;1;1;1;1	1;1;1;1;1;1	Ubiquitin carboxyl-terminal hydrolase 48	USP48	;;;;;	6	1	1	1	1	1	0	1	1	0	1	1	0	1	1	0	1	1	0	1	1	0	3.1	3.1	3.1	45.48	392	392;485;703;983;1035;1047	1	-2	3.1	3.1	0	3.1	3.1	0	0	0	0	0	0	0
Q01970-2;Q01970	Q01970-2;Q01970	1;1	1;1	1;1	1-phosphatidylinositol 4,5-bisphosphate phosphodiesterase beta-3	PLCB3	;	2	1	1	1	1	0	0	0	0	0	1	0	0	0	0	0	1	0	0	0	0	0	1.3	1.3	1.3	131.2	1167	1167;1234	0.006	6.1558	1.3	0	0	0	0	0	0	0	0	0	0	0
B4DSF6;Q8IZS8-3;Q8IZS8-2;Q8IZS8	B4DSF6;Q8IZS8-3;Q8IZS8-2;Q8IZS8	1;1;1;1	1;1;1;1	1;1;1;1	Voltage-dependent calcium channel subunit alpha-2/delta-3;Voltage-dependent calcium channel subunit alpha-2-3;Voltage-dependent calcium channel subunit delta-3	CACNA2D3	;;;	4	1	1	1	0	0	0	0	0	1	0	0	0	0	0	1	0	0	0	0	0	1	2.5	2.5	2.5	60.192	525	525;519;997;1091	1	-2	0	0	0	0	0	2.5	0	0	0	0	0	0
Q4G0N4-2;Q4G0N4	Q4G0N4-2;Q4G0N4	1;1	1;1	1;1	NAD kinase 2, mitochondrial	NADK2	;	2	1	1	1	1	0	0	0	0	0	1	0	0	0	0	0	1	0	0	0	0	0	4.9	4.9	4.9	45.972	410	410;442	1	-2	4.9	0	0	0	0	0	0	0	0	0	0	0
Q96DG6	Q96DG6	1	1	1	Carboxymethylenebutenolidase homolog	CMBL		1	1	1	1	0	0	1	0	0	0	0	0	1	0	0	0	0	0	1	0	0	0	7.8	7.8	7.8	28.048	245	245	0.0061856	6.2364	0	0	7.8	0	0	0	0	0	0	0	0	0
Q9H939-2;Q9H939	Q9H939-2;Q9H939	1;1	1;1	1;1	Proline-serine-threonine phosphatase-interacting protein 2	PSTPIP2	;	2	1	1	1	0	0	0	0	1	0	0	0	0	0	1	0	0	0	0	0	1	0	5.4	5.4	5.4	36.445	312	312;334	1	-2	0	0	0	0	5.4	0	0	0	0	0	0	0
Q9BVE2;A0A087X209;Q14004-2;Q14004	Q9BVE2;A0A087X209;Q14004-2;Q14004	1;1;1;1	1;1;1;1	1;1;1;1	Cyclin-dependent kinase 13	CDK13	;;;	4	1	1	1	0	1	0	0	0	0	0	1	0	0	0	0	0	1	0	0	0	0	3.4	3.4	3.4	37.339	324	324;418;1452;1512	1	-2	0	3.4	0	0	0	0	0	0	0	0	0	0
Q86WV1-2;Q86WV1	Q86WV1-2;Q86WV1	1;1	1;1	1;1	Src kinase-associated phosphoprotein 1	SKAP1	;	2	1	1	1	0	0	1	0	0	0	0	0	1	0	0	0	0	0	1	0	0	0	2.5	2.5	2.5	41.333	358	358;359	0	7.4787	0	0	2.5	0	0	0	0	0	0	0	0	0
H0YH86;Q8NEU8-2;Q8NEU8;Q8NEU8-3	H0YH86;Q8NEU8-2;Q8NEU8;Q8NEU8-3	1;1;1;1	1;1;1;1	1;1;1;1	DCC-interacting protein 13-beta	APPL2	;;;	4	1	1	1	0	0	0	1	0	0	0	0	0	1	0	0	0	0	0	1	0	0	8.5	8.5	8.5	21.16	188	188;621;664;670	1	-2	0	0	0	8.5	0	0	0	0	0	0	0	0
A0A1B0GUE0;Q96N16-6;Q96N16-7;Q96N16;Q96N16-5;Q96N16-2	A0A1B0GUE0;Q96N16-6;Q96N16-7;Q96N16;Q96N16-5;Q96N16-2	1;1;1;1;1;1	1;1;1;1;1;1	1;1;1;1;1;1	Janus kinase and microtubule-interacting protein 1	JAKMIP1	;;;;;	6	1	1	1	0	1	0	0	1	0	0	1	0	0	1	0	0	1	0	0	1	0	2.8	2.8	2.8	46.957	399	399;391;461;626;646;831	1	-2	0	2.8	0	0	2.8	0	0	0	0	0	0	0
P43320	P43320	1	1	1	Beta-crystallin B2	CRYBB2		1	1	1	1	0	0	0	0	0	1	0	0	0	0	0	1	0	0	0	0	0	1	5.9	5.9	5.9	23.38	205	205	1	-2	0	0	0	0	0	5.9	0	0	0	0	0	0
F8W6D9;Q9GZR1-2;Q9GZR1	F8W6D9;Q9GZR1-2;Q9GZR1	1;1;1	1;1;1	1;1;1	Sentrin-specific protease 6	SENP6	;;	3	1	1	1	0	0	0	0	0	1	0	0	0	0	0	1	0	0	0	0	0	1	1.9	1.9	1.9	76.917	685	685;1105;1112	1	-2	0	0	0	0	0	1.9	0	0	0	0	0	0
H3BPU8;Q92874-2;Q92874	H3BPU8;Q92874-2;Q92874	1;1;1	1;1;1	1;1;1	Deoxyribonuclease-1-like 2	DNASE1L2	;;	3	1	1	1	0	0	0	0	0	1	0	0	0	0	0	1	0	0	0	0	0	1	3.5	3.5	3.5	27.855	254	254;278;299	1	-2	0	0	0	0	0	3.5	0	0	0	0	0	0
H0YIB5;A0A1B0GU80;Q96N23-2;Q96N23	H0YIB5;A0A1B0GU80;Q96N23-2;Q96N23	1;1;1;1	1;1;1;1	1;1;1;1	Cilia- and flagella-associated protein 54	CFAP54	;;;	4	1	1	1	1	0	0	0	0	0	1	0	0	0	0	0	1	0	0	0	0	0	4.2	4.2	4.2	31.177	265	265;2067;2772;3096	1	-2	4.2	0	0	0	0	0	0	0	0	0	0	0
Q8IVM8-2;Q8IVM8	Q8IVM8-2;Q8IVM8	1;1	1;1	1;1	Solute carrier family 22 member 9	SLC22A9	;	2	1	1	1	0	0	1	0	0	0	0	0	1	0	0	0	0	0	1	0	0	0	5.5	5.5	5.5	26.523	238	238;553	1	-2	0	0	5.5	0	0	0	0	0	0	0	0	0
Q13231-4	Q13231-4	1	1	1				1	1	1	1	0	0	0	1	0	0	0	0	0	1	0	0	0	0	0	1	0	0	2.9	2.9	2.9	49.612	447	447	1	-2	0	0	0	2.9	0	0	0	0	0	0	0	0
D6RA44;A0A0A0MSJ6;F5H6Z0;Q07002;Q07002-2;Q07002-3;Q00537-2;Q00537	D6RA44;A0A0A0MSJ6;F5H6Z0;Q07002;Q07002-2;Q07002-3;Q00537-2;Q00537	1;1;1;1;1;1;1;1	1;1;1;1;1;1;1;1	1;1;1;1;1;1;1;1	Cyclin-dependent kinase 18;Cyclin-dependent kinase 17	CDK18;CDK17	;;;;;;;	8	1	1	1	0	1	0	0	0	0	0	1	0	0	0	0	0	1	0	0	0	0	6.7	6.7	6.7	20.824	180	180;283;470;472;474;504;523;523	0.0062762	6.3128	0	6.7	0	0	0	0	0	0	0	0	0	0
G3V3J3;G3V3P9;P32243;P32243-2;P32242	G3V3J3;G3V3P9;P32243;P32243-2;P32242	1;1;1;1;1	1;1;1;1;1	1;1;1;1;1	Homeobox protein OTX2;Homeobox protein OTX1	OTX2;OTX1	;;;;	5	1	1	1	0	0	0	0	0	0	0	0	0	0	0	0	0	0	0	0	0	0	9.2	9.2	9.2	18.106	163	163;238;289;297;354	0	8.4181	0	0	0	0	0	0	0	0	0	0	0	0
Q9NP77	Q9NP77	1	1	1	RNA polymerase II subunit A C-terminal domain phosphatase SSU72	SSU72		1	1	1	1	0	0	0	0	0	1	0	0	0	0	0	1	0	0	0	0	0	1	8.2	8.2	8.2	22.574	194	194	1	-2	0	0	0	0	0	8.2	0	0	0	0	0	0
E7ETM8;E7EUA0;H7BXY5;Q0ZGT2-4;Q0ZGT2-3;Q0ZGT2-2;Q0ZGT2	E7ETM8;E7EUA0;H7BXY5;Q0ZGT2-4;Q0ZGT2-3;Q0ZGT2-2;Q0ZGT2	1;1;1;1;1;1;1	1;1;1;1;1;1;1	1;1;1;1;1;1;1	Nexilin	NEXN	;;;;;;	7	1	1	1	1	0	0	0	0	0	1	0	0	0	0	0	1	0	0	0	0	0	2.8	2.8	2.8	38.389	321	321;435;576;611;613;662;675	1	-2	2.8	0	0	0	0	0	0	0	0	0	0	0
M0R1L7;M0R1T5;O43633	M0R1L7;M0R1T5;O43633	1;1;1	1;1;1	1;1;1	Charged multivesicular body protein 2a	CHMP2A	;;	3	1	1	1	0	1	0	0	0	1	0	1	0	0	0	1	0	1	0	0	0	1	7.5	7.5	7.5	18.739	159	159;227;222	1	-2	0	7.5	0	0	0	7.5	0	0	0	0	0	0
K7EKI7;K7ESE7;A0A075B771;A0A075B772;Q96NG8	K7EKI7;K7ESE7;A0A075B771;A0A075B772;Q96NG8	1;1;1;1;1	1;1;1;1;1	1;1;1;1;1	Zinc finger protein 582	ZNF582	;;;;	5	1	1	1	1	0	0	0	0	1	1	0	0	0	0	1	1	0	0	0	0	1	24.4	24.4	24.4	8.776	78	78;103;178;181;517	0.0072202	5.9439	24.4	0	0	0	0	24.4	0	0	0	0	0	0
O00203	O00203	1	1	1	AP-3 complex subunit beta-1	AP3B1		1	1	1	1	1	0	0	0	0	0	1	0	0	0	0	0	1	0	0	0	0	0	1.1	1.1	1.1	121.32	1094	1094	1	-2	1.1	0	0	0	0	0	0	0	0	0	0	0
B5MCX7	B5MCX7	1	1	1		ANKRD54		1	1	1	1	0	0	1	0	0	1	0	0	1	0	0	1	0	0	1	0	0	1	12.2	12.2	12.2	20.156	180	180	1	-2	0	0	12.2	0	0	12.2	0	0	0	0	0	0
Q6ZTQ3-4;Q6ZTQ3-2	Q6ZTQ3-4;Q6ZTQ3-2	1;1	1;1	1;1			;	2	1	1	1	0	0	0	0	0	1	0	0	0	0	0	1	0	0	0	0	0	1	6.9	6.9	6.9	35.809	303	303;337	1	-2	0	0	0	0	0	6.9	0	0	0	0	0	0
S4R3N7;Q5T025;A0A0A0MSX2;Q96M02-2;Q96M02	S4R3N7;Q5T025;A0A0A0MSX2;Q96M02-2;Q96M02	1;1;1;1;1	1;1;1;1;1	1;1;1;1;1	Centrosomal protein C10orf90	C10orf90	;;;;	5	1	1	1	1	0	0	0	0	0	1	0	0	0	0	0	1	0	0	0	0	0	7.2	7.2	7.2	22.685	209	209;660;662;602;699	1	-2	7.2	0	0	0	0	0	0	0	0	0	0	0
E9PPZ3;E9PS94;E9PQP4	E9PPZ3;E9PS94;E9PQP4	1;1;1	1;1;1	1;1;1		AP2A2	;;	3	1	1	1	0	0	0	0	1	0	0	0	0	0	1	0	0	0	0	0	1	0	25	25	25	6.6957	60	60;62;90	1	-2	0	0	0	0	25	0	0	0	0	0	0	0
O96033	O96033	1	1	1	Molybdopterin synthase sulfur carrier subunit	MOCS2		1	1	1	1	1	0	0	0	0	0	1	0	0	0	0	0	1	0	0	0	0	0	15.9	15.9	15.9	9.7552	88	88	1	-2	15.9	0	0	0	0	0	0	0	0	0	0	0
D3W0D1	D3W0D1	1	1	1	Killer cell lectin-like receptor subfamily F member 2	KLRF2		1	1	1	1	0	0	0	1	0	0	0	0	0	1	0	0	0	0	0	1	0	0	6.3	6.3	6.3	24.007	207	207	1	-2	0	0	0	6.3	0	0	0	0	0	0	0	0
M0R1F6	M0R1F6	1	1	1		SIRT6		1	1	1	1	0	0	1	0	0	0	0	0	1	0	0	0	0	0	1	0	0	0	7	7	7	20.246	186	186	1	-2	0	0	7	0	0	0	0	0	0	0	0	0
Q13118-3;Q13118-4;Q13118-2	Q13118-3;Q13118-4;Q13118-2	1;1;1	1;1;1	1;1;1			;;	3	1	1	1	0	1	0	0	0	0	0	1	0	0	0	0	0	1	0	0	0	0	13.2	13.2	13.2	10.6	91	91;123;469	1	-2	0	13.2	0	0	0	0	0	0	0	0	0	0
Q8N608	Q8N608	1	1	1	Inactive dipeptidyl peptidase 10	DPP10		1	1	1	1	0	0	0	0	1	0	0	0	0	0	1	0	0	0	0	0	1	0	1.5	1.5	1.5	90.887	796	796	1	-2	0	0	0	0	1.5	0	0	0	0	0	0	0
Q8TEJ3	Q8TEJ3	1	1	1	SH3 domain-containing RING finger protein 3	SH3RF3		1	1	1	1	0	1	0	1	0	0	0	1	0	1	0	0	0	1	0	1	0	0	1.4	1.4	1.4	92.775	882	882	1	-2	0	1.4	0	1.4	0	0	0	0	0	0	0	0
C9JHX5;C9JLP2;B5MC02;Q8NFT2-3;Q8NFT2-2;Q8NFT2	C9JHX5;C9JLP2;B5MC02;Q8NFT2-3;Q8NFT2-2;Q8NFT2	1;1;1;1;1;1	1;1;1;1;1;1	1;1;1;1;1;1	Metalloreductase STEAP2	STEAP2	;;;;;	6	1	1	1	0	0	0	0	0	1	0	0	0	0	0	1	0	0	0	0	0	1	12.5	12.5	12.5	9.5729	88	88;181;403;419;454;490	1	-2	0	0	0	0	0	12.5	0	0	0	0	0	0
E5RJ42	E5RJ42	1	1	1		DENND3		1	1	1	1	0	0	0	0	1	0	0	0	0	0	1	0	0	0	0	0	1	0	10.5	10.5	10.5	13.711	124	124	1	-2	0	0	0	0	10.5	0	0	0	0	0	0	0
O43923;Q9NPA2	O43923;Q9NPA2	1;1	1;1	1;1	Matrix metalloproteinase-25	mmp20;MMP25	;	2	1	1	1	0	0	0	0	1	0	0	0	0	0	1	0	0	0	0	0	1	0	6	6	6	20.354	183	183;562	1	-2	0	0	0	0	6	0	0	0	0	0	0	0
P0C853	P0C853	1	1	1	Putative uncharacterized protein BAALC-AS2	BAALC-AS2		1	1	1	1	1	0	0	0	1	0	1	0	0	0	1	0	1	0	0	0	1	0	9.5	9.5	9.5	11.579	105	105	1	-2	9.5	0	0	0	9.5	0	0	0	0	0	0	0
O60880-3;O60880-6;O60880-2;O60880-5;O60880-4;O60880	O60880-3;O60880-6;O60880-2;O60880-5;O60880-4;O60880	1;1;1;1;1;1	1;1;1;1;1;1	1;1;1;1;1;1	SH2 domain-containing protein 1A	SH2D1A	;;;;;	6	1	1	1	0	1	0	0	0	0	0	1	0	0	0	0	0	1	0	0	0	0	22.4	22.4	22.4	6.2842	58	58;62;75;76;125;128	1	-2	0	22.4	0	0	0	0	0	0	0	0	0	0
Q1A5X7-2	Q1A5X7-2	1	1	1				1	1	1	1	1	0	0	0	0	0	1	0	0	0	0	0	1	0	0	0	0	0	7.6	7.6	7.6	15.537	131	131	1	-2	7.6	0	0	0	0	0	0	0	0	0	0	0
Q9H6K4;Q9H6K4-2	Q9H6K4;Q9H6K4-2	1;1	1;1	1;1	Optic atrophy 3 protein	OPA3	;	2	1	1	1	0	0	0	1	0	0	0	0	0	1	0	0	0	0	0	1	0	0	5.6	5.6	5.6	19.996	179	179;180	1	-2	0	0	0	5.6	0	0	0	0	0	0	0	0
C9J5X3;C9JB20;C9JIW2;C9IZR8;Q92556	C9J5X3;C9JB20;C9JIW2;C9IZR8;Q92556	1;1;1;1;1	1;1;1;1;1	1;1;1;1;1	Engulfment and cell motility protein 1	ELMO1	;;;;	5	1	1	1	1	0	0	0	0	0	1	0	0	0	0	0	1	0	0	0	0	0	15.3	15.3	15.3	6.6115	59	59;81;149;167;727	1	-2	15.3	0	0	0	0	0	0	0	0	0	0	0
O95671-2;O95671	O95671-2;O95671	1;1	1;1	1;1	N-acetylserotonin O-methyltransferase-like protein	ASMTL	;	2	1	1	1	0	0	0	0	0	1	0	0	0	0	0	1	0	0	0	0	0	1	1.5	1.5	1.5	67.192	605	605;621	1	-2	0	0	0	0	0	1.5	0	0	0	0	0	0
P63010-3	P63010-3	1	1	1				1	1	1	1	0	1	0	0	0	0	0	1	0	0	0	0	0	1	0	0	0	0	1	1	1	98.117	880	880	1	-2	0	1	0	0	0	0	0	0	0	0	0	0
A0A0A0MRV7	A0A0A0MRV7	1	1	1		KIAA0226L		1	1	1	1	0	0	0	1	1	0	0	0	0	1	1	0	0	0	0	1	1	0	2.2	2.2	2.2	50.534	447	447	1	-2	0	0	0	2.2	2.2	0	0	0	0	0	0	0
B7Z9H7;Q8WU08-2;Q8WU08-3;Q8WU08	B7Z9H7;Q8WU08-2;Q8WU08-3;Q8WU08	1;1;1;1	1;1;1;1	1;1;1;1	Serine/threonine-protein kinase 32A	STK32A	;;;	4	1	1	1	1	0	0	0	0	0	1	0	0	0	0	0	1	0	0	0	0	0	1.7	1.7	1.7	47.539	407	407;166;358;396	1	-2	1.7	0	0	0	0	0	0	0	0	0	0	0
O00453-7;O00453-6;O00453-10;O00453-13	O00453-7;O00453-6;O00453-10;O00453-13	1;1;1;1	1;1;1;1	1;1;1;1			;;;	4	1	1	1	1	0	0	0	0	0	1	0	0	0	0	0	1	0	0	0	0	0	20.9	20.9	20.9	4.6293	43	43;51;66;73	1	-2	20.9	0	0	0	0	0	0	0	0	0	0	0
Q5T8C6;Q13042-4	Q5T8C6;Q13042-4	1;1	1;1	1;1		CDC16	;	2	1	1	1	1	0	1	0	0	0	1	0	1	0	0	0	1	0	1	0	0	0	2.3	2.3	2.3	54.704	475	475;526	1	-2	2.3	0	2.3	0	0	0	0	0	0	0	0	0
X6RHS9;Q86WR7-2;Q86WR7	X6RHS9;Q86WR7-2;Q86WR7	1;1;1	1;1;1	1;1;1	Proline and serine-rich protein 2	PROSER2	;;	3	1	1	1	1	0	0	0	1	0	1	0	0	0	1	0	1	0	0	0	1	0	8.2	8.2	8.2	9.5543	85	85;341;435	1	-2	8.2	0	0	0	8.2	0	0	0	0	0	0	0
Q4V348	Q4V348	1	1	1	Zinc finger protein 658B	ZNF658B		1	1	1	1	0	0	0	0	0	1	0	0	0	0	0	1	0	0	0	0	0	1	1.1	1.1	1.1	94.33	819	819	1	-2	0	0	0	0	0	1.1	0	0	0	0	0	0
F5GXE5	F5GXE5	1	1	1		SPX		1	1	1	1	0	0	1	0	0	1	0	0	1	0	0	1	0	0	1	0	0	1	25	25	25	4.2357	36	36	1	-2	0	0	25	0	0	25	0	0	0	0	0	0
P61758	P61758	1	1	1	Prefoldin subunit 3	VBP1		1	1	1	1	1	0	1	0	0	0	1	0	1	0	0	0	1	0	1	0	0	0	4.6	4.6	4.6	22.658	197	197	1	-2	4.6	0	4.6	0	0	0	0	0	0	0	0	0
Q96FE5	Q96FE5	1	1	1	Leucine-rich repeat and immunoglobulin-like domain-containing nogo receptor-interacting protein 1	LINGO1		1	1	1	1	0	1	0	0	0	0	0	1	0	0	0	0	0	1	0	0	0	0	2.1	2.1	2.1	69.875	620	620	1	-2	0	2.1	0	0	0	0	0	0	0	0	0	0
A0A182DWI2	A0A182DWI2	1	1	1				1	1	1	1	0	0	0	0	0	0	0	0	0	0	0	0	0	0	0	0	0	0	4.9	4.9	4.9	21.501	184	184	1	-2	0	0	0	0	0	0	0	0	0	0	0	0
U3KQL3;Q9UBD5-3;Q9UBD5;Q9UBD5-2	U3KQL3;Q9UBD5-3;Q9UBD5;Q9UBD5-2	1;1;1;1	1;1;1;1	1;1;1;1	Origin recognition complex subunit 3	ORC3	;;;	4	1	1	1	0	0	0	1	0	0	0	0	0	1	0	0	0	0	0	1	0	0	40.6	40.6	40.6	3.7354	32	32;568;711;712	1	-2	0	0	0	40.6	0	0	0	0	0	0	0	0
Q9NQV5	Q9NQV5	1	1	1	PR domain-containing protein 11	PRDM11		1	1	1	1	1	0	0	0	0	0	1	0	0	0	0	0	1	0	0	0	0	0	3.3	3.3	3.3	57.862	511	511	1	-2	3.3	0	0	0	0	0	0	0	0	0	0	0
A0A1B0GUE7;A0A1B0GTJ2;A0A087WXR7;Q5TBB1-2;Q5TBB1	A0A1B0GUE7;A0A1B0GTJ2;A0A087WXR7;Q5TBB1-2;Q5TBB1	1;1;1;1;1	1;1;1;1;1	1;1;1;1;1	Ribonuclease H2 subunit B	RNASEH2B	;;;;	5	1	1	1	0	1	0	0	0	0	0	1	0	0	0	0	0	1	0	0	0	0	81.8	81.8	81.8	1.2797	11	11;39;282;257;312	1	-2	0	81.8	0	0	0	0	0	0	0	0	0	0
Q96C12-3;Q96C12-2	Q96C12-3;Q96C12-2	1;1	1;1	1;1			;	2	1	1	1	0	0	1	0	0	0	0	0	1	0	0	0	0	0	1	0	0	0	2.4	2.4	2.4	53.306	502	502;771	0.0076628	6.05	0	0	2.4	0	0	0	0	0	0	0	0	0
B5MCT8;C9JM19;A0A024R4M0;P46781	B5MCT8;C9JM19;A0A024R4M0;P46781	1;1;1;1	1;1;1;1	1;1;1;1	40S ribosomal protein S9	RPS9	;;;	4	1	1	1	0	0	0	1	0	0	0	0	0	1	0	0	0	0	0	1	0	0	5	5	5	16.628	139	139;156;194;194	0	7.118	0	0	0	5	0	0	0	0	0	0	0	0
A0A0C4DGU3;A0A075B6F6;Q8TCT9-5;Q8TCT9;Q8TCT9-4;Q8TCT9-2	A0A0C4DGU3;A0A075B6F6;Q8TCT9-5;Q8TCT9;Q8TCT9-4;Q8TCT9-2	1;1;1;1;1;1	1;1;1;1;1;1	1;1;1;1;1;1	Minor histocompatibility antigen H13	HM13	;;;;;	6	1	1	1	1	0	0	1	0	0	1	0	0	1	0	0	1	0	0	1	0	0	8.4	8.4	8.4	15.432	143	143;272;335;377;394;426	0	6.6311	8.4	0	0	8.4	0	0	376690	77336	0	0	299350	0
A0A087WTJ9;Q8IWV7-2;Q8IWV7	A0A087WTJ9;Q8IWV7-2;Q8IWV7	1;1;1	1;1;1	1;1;1	E3 ubiquitin-protein ligase UBR1	UBR1	;;	3	1	1	1	0	1	0	0	0	0	0	1	0	0	0	0	0	1	0	0	0	0	1.1	1.1	1.1	124.07	1070	1070;803;1749	1	-2	0	1.1	0	0	0	0	315670	0	315670	0	0	0
A0A087WV20;A0A087WTU9;A0A087WZY3;Q8TCU4-3;Q8TCU4-2;Q8TCU4	A0A087WV20;A0A087WTU9;A0A087WZY3;Q8TCU4-3;Q8TCU4-2;Q8TCU4	1;1;1;1;1;1	1;1;1;1;1;1	1;1;1;1;1;1	Alstrom syndrome protein 1	ALMS1	;;;;;	6	1	1	1	0	0	0	0	0	0	0	0	0	0	0	0	0	0	0	0	0	0	0.3	0.3	0.3	425.23	3859	3859;4126;4168;3858;4120;4167	0.0060484	6.1949	0	0	0	0	0	0	33170	0	0	0	0	0
A0A087WUK2;O14979-3;O14979-2;O14979	A0A087WUK2;O14979-3;O14979-2;O14979	1;1;1;1	1;1;1;1	1;1;1;1	Heterogeneous nuclear ribonucleoprotein D-like	HNRNPDL	;;;	4	1	1	1	0	0	0	1	0	0	0	0	0	1	0	0	0	0	0	1	0	0	4.4	4.4	4.4	40.04	363	363;244;301;420	0	10.837	0	0	0	4.4	0	0	766570	0	0	0	766570	0
F5H898;A0A087WUS9;F8VY45;A0A0A6YYH2;A6NJ64	F5H898;A0A087WUS9;F8VY45;A0A0A6YYH2;A6NJ64	1;1;1;1;1	1;1;1;1;1	1;1;1;1;1	Putative NPIP-like protein LOC729978		;;;;	5	1	1	1	1	0	0	0	0	0	1	0	0	0	0	0	1	0	0	0	0	0	34.3	34.3	34.3	4.0878	35	35;250;307;397;397	1	-2	34.3	0	0	0	0	0	155950	155950	0	0	0	0
A0A087WV29;Q9H0A0-2;Q9H0A0	A0A087WV29;Q9H0A0-2;Q9H0A0	1;1;1	1;1;1	1;1;1	N-acetyltransferase 10	NAT10	;;	3	1	1	1	0	1	0	0	1	0	0	1	0	0	1	0	0	1	0	0	1	0	1.8	1.8	1.8	93.533	834	834;953;1025	0	10.195	0	1.8	0	0	1.8	0	114790	0	54829	0	0	59965
A0A087WYF5;A0A0A0MT31;A0A087WYT0;A0A087WV42;A0A087WZY1;P02810	A0A087WYF5;A0A0A0MT31;A0A087WYT0;A0A087WV42;A0A087WZY1;P02810	1;1;1;1;1;1	1;1;1;1;1;1	1;1;1;1;1;1	Salivary acidic proline-rich phosphoprotein 1/2;Salivary acidic proline-rich phosphoprotein 1/2;Salivary acidic proline-rich phosphoprotein 3/4;Peptide P-C	PRH1	;;;;;	6	1	1	1	1	1	0	0	1	0	1	1	0	0	1	0	1	1	0	0	1	0	12.1	12.1	12.1	14.001	140	140;166;175;187;265;166	0.006135	6.2082	12.1	12.1	0	0	12.1	0	528320	114270	202280	0	0	211770
A0A087WVZ1;A0A0J9YVQ7;A0A0D9SFB3;A0A0D9SG12;A0A0D9SF53;O00571-2;O00571	A0A087WVZ1;A0A0J9YVQ7;A0A0D9SFB3;A0A0D9SG12;A0A0D9SF53;O00571-2;O00571	1;1;1;1;1;1;1	1;1;1;1;1;1;1	1;1;1;1;1;1;1	ATP-dependent RNA helicase DDX3X	DDX3X	;;;;;;	7	1	1	1	0	0	0	1	0	0	0	0	0	1	0	0	0	0	0	1	0	0	10.1	10.1	10.1	14.712	138	138;164;640;647;733;646;662	0.0060729	6.1985	0	0	0	10.1	0	0	106720	0	0	0	106720	0
A0A087WYS3;H7C4X9;A0A087WVZ6;Q9ULU4-2;Q9ULU4-4;Q9ULU4-3;Q9ULU4-6;Q9ULU4-17;Q9ULU4-15;Q9ULU4-23;Q9ULU4-8;Q9ULU4-21;Q9ULU4-18;Q9ULU4-14;Q9ULU4-12;Q9ULU4-22;Q9ULU4-16;Q9ULU4-9;Q9ULU4-5;Q9ULU4-20;Q9ULU4;Q9ULU4-13;Q9ULU4-10;Q9ULU4-11;Q9ULU4-7;Q9ULU4-19	A0A087WYS3;H7C4X9;A0A087WVZ6;Q9ULU4-2;Q9ULU4-4;Q9ULU4-3;Q9ULU4-6;Q9ULU4-17;Q9ULU4-15;Q9ULU4-23;Q9ULU4-8;Q9ULU4-21;Q9ULU4-18;Q9ULU4-14;Q9ULU4-12;Q9ULU4-22;Q9ULU4-16;Q9ULU4-9;Q9ULU4-5;Q9ULU4-20;Q9ULU4;Q9ULU4-13;Q9ULU4-10;Q9ULU4-11;Q9ULU4-7;Q9ULU4-19	1;1;1;1;1;1;1;1;1;1;1;1;1;1;1;1;1;1;1;1;1;1;1;1;1;1	1;1;1;1;1;1;1;1;1;1;1;1;1;1;1;1;1;1;1;1;1;1;1;1;1;1	1;1;1;1;1;1;1;1;1;1;1;1;1;1;1;1;1;1;1;1;1;1;1;1;1;1	Protein kinase C-binding protein 1	ZMYND8	;;;;;;;;;;;;;;;;;;;;;;;;;	26	1	1	1	0	0	0	0	0	0	0	0	0	0	0	0	0	0	0	0	0	0	1.9	1.9	1.9	121.25	1087	1087;1095;1136;614;764;995;1023;1054;1088;1105;1107;1115;1134;1135;1160;1161;1163;1168;1181;1186;1186;1188;1206;1214;1234;1241	0.0076336	6.0466	0	0	0	0	0	0	27619	0	0	0	0	0
H7C013;A0A087WWT3;A0A0C4DGB6;CON__P02768-1;P02768-3;P02768	H7C013;A0A087WWT3;A0A0C4DGB6;CON__P02768-1;P02768-3;P02768	1;1;1;1;1;1	1;1;1;1;1;1	1;1;1;1;1;1	Serum albumin	ALB	;;;;;	6	1	1	1	1	0	0	0	0	0	1	0	0	0	0	0	1	0	0	0	0	0	6.6	6.6	6.6	22.859	197	197;396;604;609;396;609	0.0042735	6.3935	6.6	0	0	0	0	0	67272	67272	0	0	0	0
A0A087WWY8;A0A0U1RQC7;D6REC4	A0A087WWY8;A0A0U1RQC7;D6REC4	1;1;1	1;1;1	1;1;1	Cilia- and flagella-associated protein 99	CFAP99	;;	3	1	1	1	0	0	0	0	0	0	0	0	0	0	0	0	0	0	0	0	0	0	2.3	2.3	2.3	74.944	646	646;714;459	1	-2	0	0	0	0	0	0	2899700	0	0	0	0	0
A0A087WX31	A0A087WX31	1	1	1		NTRK3		1	1	1	1	0	0	0	0	0	0	0	0	0	0	0	0	0	0	0	0	0	0	28.6	28.6	28.6	5.5122	49	49	1	-2	0	0	0	0	0	0	1822600	0	0	0	0	0
A0A087WX58;K7EPS6;Q7Z4V5-2;Q7Z4V5	A0A087WX58;K7EPS6;Q7Z4V5-2;Q7Z4V5	1;1;1;1	1;1;1;1	1;1;1;1	Hepatoma-derived growth factor-related protein 2	HDGFRP2	;;;	4	1	1	1	0	0	0	0	1	0	0	0	0	0	1	0	0	0	0	0	1	0	22.1	22.1	22.1	7.2534	68	68;153;670;671	0	10.124	0	0	0	0	22.1	0	523930	0	0	0	0	361590
K7EQV1;G3V4G3;A0A087WYA1;Q9UKN7-2;Q9UKN7	K7EQV1;G3V4G3;A0A087WYA1;Q9UKN7-2;Q9UKN7	1;1;1;1;1	1;1;1;1;1	1;1;1;1;1	Unconventional myosin-XV	MYO15A	;;;;	5	1	1	1	1	0	1	0	0	0	1	0	1	0	0	0	1	0	1	0	0	0	10.6	10.6	10.6	13.949	123	123;153;3530;797;3530	0.0042373	6.3473	10.6	0	10.6	0	0	0	2057800	783960	0	1273800	0	0
B4DDC6;A0A087WYT3;Q15185-3;Q15185-4;Q15185	B4DDC6;A0A087WYT3;Q15185-3;Q15185-4;Q15185	1;1;1;1;1	1;1;1;1;1	1;1;1;1;1	Prostaglandin E synthase 3	PTGES3	;;;;	5	1	1	1	0	0	0	1	0	1	0	0	0	1	0	1	0	0	0	1	0	1	8.1	8.1	8.1	14.573	124	124;164;130;139;160	0	9.596	0	0	0	8.1	0	8.1	464240	0	0	0	464240	0
M0R019;M0R2T0;A0A087X0X3;P52272-2;P52272	M0R019;M0R2T0;A0A087X0X3;P52272-2;P52272	1;1;1;1;1	1;1;1;1;1	1;1;1;1;1	Heterogeneous nuclear ribonucleoprotein M	HNRNPM	;;;;	5	1	1	1	0	1	0	0	1	0	0	1	0	0	1	0	0	1	0	0	1	0	4.3	4.3	4.3	37.627	352	352;357;730;691;730	0	6.9027	0	4.3	0	0	4.3	0	107000	0	107000	0	0	0
H3BU88;A0A087X1C1;P0CG35;P0CG34	H3BU88;A0A087X1C1;P0CG35;P0CG34	1;1;1;1	1;1;1;1	1;1;1;1	Thymosin beta-15B;Thymosin beta-15A	TMSB15B;TMSB15A	;;;	4	1	1	1	1	0	0	1	0	0	1	0	0	1	0	0	1	0	0	1	0	0	24.4	24.4	24.4	5.1868	45	45;80;45;45	0.0061728	6.226	24.4	0	0	24.4	0	0	309310	0	0	0	309310	0
A0A087X225;H0YLE8;A0A0J9YXZ5;P46940	A0A087X225;H0YLE8;A0A0J9YXZ5;P46940	1;1;1;1	1;1;1;1	1;1;1;1	Ras GTPase-activating-like protein IQGAP1	IQGAP1	;;;	4	1	1	1	0	0	0	1	0	0	0	0	0	1	0	0	0	0	0	1	0	0	18.8	18.8	18.8	5.519	48	48;1085;1191;1657	0	6.8442	0	0	0	18.8	0	0	38846	0	0	0	38846	0
A0A1B0GW70;A0A0A0MQZ2;B7ZCA0;Q96PV0-3;Q96PV0-2;Q96PV0-4;Q96PV0	A0A1B0GW70;A0A0A0MQZ2;B7ZCA0;Q96PV0-3;Q96PV0-2;Q96PV0-4;Q96PV0	1;1;1;1;1;1;1	1;1;1;1;1;1;1	1;1;1;1;1;1;1	Ras/Rap GTPase-activating protein SynGAP	SYNGAP1	;;;;;;	7	1	1	1	0	0	0	1	0	0	0	0	0	1	0	0	0	0	0	1	0	0	1.9	1.9	1.9	66.164	592	592;1284;1306;1284;1285;1299;1343	0.0074627	6.0011	0	0	0	1.9	0	0	5746200	0	0	0	5746200	0
A0A0A0MRP6;B7ZLQ5;P28370-2;P28370	A0A0A0MRP6;B7ZLQ5;P28370-2;P28370	1;1;1;1	1;1;1;1	1;1;1;1	Probable global transcription activator SNF2L1	SMARCA1	;;;	4	1	1	1	1	0	0	0	0	0	1	0	0	0	0	0	1	0	0	0	0	0	1.2	1.2	1.2	122.86	1058	1058;1070;1042;1054	0.00625	6.2914	1.2	0	0	0	0	0	32696000	16899000	0	0	0	0
A0A0A0MSK3;Q53F23;A0A0C4DH47;P24557-4;P24557-2;P24557;P24557-3	A0A0A0MSK3;Q53F23;A0A0C4DH47;P24557-4;P24557-2;P24557;P24557-3	1;1;1;1;1;1;1	1;1;1;1;1;1;1	1;1;1;1;1;1;1	Thromboxane-A synthase	TBXAS1	;;;;;;	7	1	1	1	1	0	0	0	0	0	1	0	0	0	0	0	1	0	0	0	0	0	2	2	2	52.417	460	460;534;580;459;466;533;579	0.0073937	5.9865	2	0	0	0	0	0	44562	44562	0	0	0	0
E9PKD2;B7ZAV2;H0Y837;A0A0A0MSW3;P35658-2;P35658-4;P35658;P35658-3;P35658-5	E9PKD2;B7ZAV2;H0Y837;A0A0A0MSW3;P35658-2;P35658-4;P35658;P35658-3;P35658-5	1;1;1;1;1;1;1;1;1	1;1;1;1;1;1;1;1;1	1;1;1;1;1;1;1;1;1	Nuclear pore complex protein Nup214	NUP214	;;;;;;;;	9	1	1	1	0	0	0	0	1	0	0	0	0	0	1	0	0	0	0	0	1	0	2.6	2.6	2.6	48.039	495	495;916;967;1519;2079;2080;2090;2091;2093	0	6.6485	0	0	0	0	2.6	0	196080	0	0	0	0	196080
A0A0A0MTP7;F8VXG7;Q99590-2;Q99590	A0A0A0MTP7;F8VXG7;Q99590-2;Q99590	1;1;1;1	1;1;1;1	1;1;1;1	Protein SCAF11	SCAF11	;;;	4	1	1	1	0	1	0	0	1	0	0	1	0	0	1	0	0	1	0	0	1	0	1.2	1.2	1.2	106.01	935	935;1271;1148;1463	0.0079208	6.1187	0	1.2	0	0	1.2	0	37276	0	37276	0	0	0
J3QR87;K7EM06;Q2KJU6;C9JJ10;A0A0C4DFM9;F6SA91;Q9BUZ4-2;Q9BUZ4	J3QR87;K7EM06;Q2KJU6;C9JJ10;A0A0C4DFM9;F6SA91;Q9BUZ4-2;Q9BUZ4	1;1;1;1;1;1;1;1	1;1;1;1;1;1;1;1	1;1;1;1;1;1;1;1	TNF receptor-associated factor 4	TRAF4	;;;;;;;	8	1	1	1	0	0	0	1	0	0	0	0	0	1	0	0	0	0	0	1	0	0	26.5	26.5	26.5	5.7628	49	49;53;144;182;195;437;198;470	1	-2	0	0	0	26.5	0	0	2423200	0	0	0	2423200	0
M0R0Q4;M0QZV7;M0QYC2;A0A0C4DGH3;Q9Y6R0	M0R0Q4;M0QZV7;M0QYC2;A0A0C4DGH3;Q9Y6R0	1;1;1;1;1	1;1;1;1;1	1;1;1;1;1	Numb-like protein	NUMBL	;;;;	5	1	1	1	1	0	0	0	0	0	1	0	0	0	0	0	1	0	0	0	0	0	10	10	10	12.565	110	110;115;235;568;609	0.0089606	5.9274	10	0	0	0	0	0	62330	62330	0	0	0	0
Q5SRN7;A0A140T975;A0A140T955;A0A140T941;A0A140T933;A0A140T8W8;Q9GJ45;A0A140T9Z6;B0UXQ0;A0A140T9I0;Q5SRN5;A0A140T9X5;A0A140T913;A0A140T8Y4;A0A0G2JPD3;P30512;P30459;P30457;P30456;P30453;P30450;P30447;P18462;P16190;P16189;P16188;P13746;P10316;P10314;P05534;P04439;P01892;P01891;P13746-2	Q5SRN7;A0A140T975;A0A140T955;A0A140T941;A0A140T933;A0A140T8W8;Q9GJ45;A0A140T9Z6;B0UXQ0;A0A140T9I0;Q5SRN5;A0A140T9X5;A0A140T913;A0A140T8Y4;A0A0G2JPD3;P30512;P30459;P30457;P30456;P30453;P30450;P30447;P18462;P16190;P16189;P16188;P13746;P10316;P10314;P05534;P04439;P01892;P01891;P13746-2	1;1;1;1;1;1;1;1;1;1;1;1;1;1;1;1;1;1;1;1;1;1;1;1;1;1;1;1;1;1;1;1;1;1	1;1;1;1;1;1;1;1;1;1;1;1;1;1;1;1;1;1;1;1;1;1;1;1;1;1;1;1;1;1;1;1;1;1	1;1;1;1;1;1;1;1;1;1;1;1;1;1;1;1;1;1;1;1;1;1;1;1;1;1;1;1;1;1;1;1;1;1	HLA class I histocompatibility antigen, A-29 alpha chain;HLA class I histocompatibility antigen, A-74 alpha chain;HLA class I histocompatibility antigen, A-66 alpha chain;HLA class I histocompatibility antigen, A-43 alpha chain;HLA class I histocompatibility antigen, A-34 alpha chain;HLA class I histocompatibility antigen, A-26 alpha chain;HLA class I histocompatibility antigen, A-23 alpha chain;…	HLA-A	;;;;;;;;;;;;;;;;;;;;;;;;;;;;;;;;;	34	1	1	1	0	0	0	1	0	0	0	0	0	1	0	0	0	0	0	1	0	0	3	3	3	34.211	299	299;299;299;299;299;299;326;342;365;365;371;371;371;371;394;365;365;365;365;365;365;365;365;365;365;365;365;365;365;365;365;365;365;371	0.0074074	5.9884	0	0	0	3	0	0	66283	0	0	0	66283	0
C9JTA6;A0A0G2JSE9;B5MCL5;G5E975;Q12824-2;Q12824	C9JTA6;A0A0G2JSE9;B5MCL5;G5E975;Q12824-2;Q12824	1;1;1;1;1;1	1;1;1;1;1;1	1;1;1;1;1;1	SWI/SNF-related matrix-associated actin-dependent regulator of chromatin subfamily B member 1	SMARCB1	;;;;;	6	1	1	1	0	1	0	0	0	0	0	1	0	0	0	0	0	1	0	0	0	0	5.3	5.3	5.3	25.917	227	227;227;339;394;376;385	1	-2	0	5.3	0	0	0	0	630780	0	630780	0	0	0
A0A0U1RQH1;Q9HCH5-14;Q9HCH5-6;Q9HCH5-11;Q9HCH5-8;A0A0U1RQP0	A0A0U1RQH1;Q9HCH5-14;Q9HCH5-6;Q9HCH5-11;Q9HCH5-8;A0A0U1RQP0	1;1;1;1;1;1	1;1;1;1;1;1	1;1;1;1;1;1			;;;;;	6	1	1	1	0	0	0	1	0	0	0	0	0	1	0	0	0	0	0	1	0	0	3.1	3.1	3.1	73.145	651	651;902;910;1232;1272;1276	0	9.5338	0	0	0	3.1	0	0	203080	0	0	0	203080	0
A0A140T907;A0A140T9W4;A0A140T9X0;A2AB09;A0A140T9R1;O75955-2;O75955	A0A140T907;A0A140T9W4;A0A140T9X0;A2AB09;A0A140T9R1;O75955-2;O75955	1;1;1;1;1;1;1	1;1;1;1;1;1;1	1;1;1;1;1;1;1	Flotillin-1	FLOT1	;;;;;;	7	1	1	1	1	0	0	1	0	0	1	0	0	1	0	0	1	0	0	1	0	0	21.7	21.7	21.7	7.0999	60	60;186;231;238;357;379;427	0	7.2434	21.7	0	0	21.7	0	0	380840	87176	0	0	293670	0
A0A140TA08	A0A140TA08	1	1	1				1	1	1	1	0	0	0	0	0	0	0	0	0	0	0	0	0	0	0	0	0	0	3.3	3.3	3.3	54.051	485	485	1	-2	0	0	0	0	0	0	107540	0	0	0	0	0
F2Z2P5;A0A1B0GTQ3;F2Z2U2;Q969X5	F2Z2P5;A0A1B0GTQ3;F2Z2U2;Q969X5	1;1;1;1	1;1;1;1	1;1;1;1	Endoplasmic reticulum-Golgi intermediate compartment protein 1	ERGIC1	;;;	4	1	1	1	1	0	0	0	0	0	1	0	0	0	0	0	1	0	0	0	0	0	12.7	12.7	12.7	6.3995	55	55;70;138;290	1	-2	12.7	0	0	0	0	0	170270	170270	0	0	0	0
A0A1B0GTS2;A6NGQ3;Q5VST9-3;Q5VST9;Q5VST9-2;Q5VST9-6	A0A1B0GTS2;A6NGQ3;Q5VST9-3;Q5VST9;Q5VST9-2;Q5VST9-6	1;1;1;1;1;1	1;1;1;1;1;1	1;1;1;1;1;1	Obscurin	OBSCN	;;;;;	6	1	1	1	1	0	1	0	0	1	1	0	1	0	0	1	1	0	1	0	0	1	0.6	0.6	0.6	282.01	2585	2585;8923;6620;7968;7969;8483	0.006263	6.3122	0.6	0	0.6	0	0	0.6	5107100	1193700	0	1697600	0	0
A0JP02;B4DJX4;Q9HAU0-3;Q9HAU0-5;Q9HAU0-8;Q9HAU0;Q9HAU0-2;Q9HAU0-4;Q9HAU0-6	A0JP02;B4DJX4;Q9HAU0-3;Q9HAU0-5;Q9HAU0-8;Q9HAU0;Q9HAU0-2;Q9HAU0-4;Q9HAU0-6	1;1;1;1;1;1;1;1;1	1;1;1;1;1;1;1;1;1	1;1;1;1;1;1;1;1;1	Pleckstrin homology domain-containing family A member 5	PLEKHA5	;;;;;;;;	9	1	1	1	1	0	0	1	0	0	1	0	0	1	0	0	1	0	0	1	0	0	1.8	1.8	1.8	99.692	874	874;977;650;1060;1098;1116;1174;1179;1282	0	6.7063	1.8	0	0	1.8	0	0	1279800	0	0	0	1279800	0
H7C3N7;C9JXV0;A6NNK5;Q12888;Q12888-3;Q12888-2	H7C3N7;C9JXV0;A6NNK5;Q12888;Q12888-3;Q12888-2	1;1;1;1;1;1	1;1;1;1;1;1	1;1;1;1;1;1	Tumor suppressor p53-binding protein 1	TP53BP1	;;;;;	6	1	1	1	0	0	0	0	1	0	0	0	0	0	1	0	0	0	0	0	1	0	6.8	6.8	6.8	20.772	192	192;1033;1927;1972;1975;1977	0	6.834	0	0	0	0	6.8	0	102690	0	0	0	0	102690
A8MXH2;E9PKT8;C9J6D1;H0YCI4;C9JZI7;Q99733;Q99733-2	A8MXH2;E9PKT8;C9J6D1;H0YCI4;C9JZI7;Q99733;Q99733-2	1;1;1;1;1;1;1	1;1;1;1;1;1;1	1;1;1;1;1;1;1	Nucleosome assembly protein 1-like 4	NAP1L4	;;;;;;	7	1	1	1	0	1	0	1	1	0	0	1	0	1	1	0	0	1	0	1	1	0	7.1	7.1	7.1	18.152	156	156;169;178;204;278;375;386	0	7.8463	0	7.1	0	7.1	7.1	0	164350	0	38630	0	32346	42826
C9JD14;B1AKQ8;C9JZN1;F6X3N5;F6UT28;F5H8J8;F5H100;C9JIS1;C9JXA5;F5H0S8;E7EP32;E9PCP0;P16520-2;P62873-2;Q9HAV0;P62879;P62873;P16520	C9JD14;B1AKQ8;C9JZN1;F6X3N5;F6UT28;F5H8J8;F5H100;C9JIS1;C9JXA5;F5H0S8;E7EP32;E9PCP0;P16520-2;P62873-2;Q9HAV0;P62879;P62873;P16520	1;1;1;1;1;1;1;1;1;1;1;1;1;1;1;1;1;1	1;1;1;1;1;1;1;1;1;1;1;1;1;1;1;1;1;1	1;1;1;1;1;1;1;1;1;1;1;1;1;1;1;1;1;1	Guanine nucleotide-binding protein G(I)/G(S)/G(T) subunit beta-3;Guanine nucleotide-binding protein G(I)/G(S)/G(T) subunit beta-1;Guanine nucleotide-binding protein subunit beta-4;Guanine nucleotide-binding protein G(I)/G(S)/G(T) subunit beta-2	GNB4;GNB1;GNB2;GNB3	;;;;;;;;;;;;;;;;;	18	1	1	1	0	0	0	1	0	0	0	0	0	1	0	0	0	0	0	1	0	0	12.7	12.7	12.7	9.1033	79	79;107;152;163;165;232;232;232;251;264;296;339;297;332;340;340;340;340	0.007722	6.0575	0	0	0	12.7	0	0	339960	0	0	0	339960	0
B1ALD3;B1ALD2;B1ALD1;B1ALD0;Q9Y6B7-2;Q9Y6B7	B1ALD3;B1ALD2;B1ALD1;B1ALD0;Q9Y6B7-2;Q9Y6B7	1;1;1;1;1;1	1;1;1;1;1;1	1;1;1;1;1;1	AP complex subunit beta;AP-4 complex subunit beta-1	AP4B1	;;;;;	6	1	1	1	0	1	0	0	0	0	0	1	0	0	0	0	0	1	0	0	0	0	6.3	6.3	6.3	20.178	175	175;262;296;571;302;739	1	-2	0	6.3	0	0	0	0	0	0	0	0	0	0
B1AM15;Q9H503	B1AM15;Q9H503	1;1	1;1	1;1	Barrier-to-autointegration factor-like protein	BANF2	;	2	1	1	1	0	0	0	0	1	0	0	0	0	0	1	0	0	0	0	0	1	0	21.4	21.4	21.4	4.6984	42	42;90	1	-2	0	0	0	0	21.4	0	274860	0	0	0	0	274860
E9PJF8;E9PRP6;E9PMP2;E9PQW5;E9PKH9;B3KNX7;Q13153;Q13153-2	E9PJF8;E9PRP6;E9PMP2;E9PQW5;E9PKH9;B3KNX7;Q13153;Q13153-2	1;1;1;1;1;1;1;1	1;1;1;1;1;1;1;1	1;1;1;1;1;1;1;1	Non-specific serine/threonine protein kinase;Serine/threonine-protein kinase PAK 1	PAK1	;;;;;;;	8	1	1	1	0	1	0	0	0	0	0	1	0	0	0	0	0	1	0	0	0	0	42.3	42.3	42.3	2.7571	26	26;63;89;99;106;522;545;553	1	-2	0	42.3	0	0	0	0	4181300	0	4181300	0	0	0
B3KQH5;Q5JSJ4;Q9UL03-3;Q9UL03	B3KQH5;Q5JSJ4;Q9UL03-3;Q9UL03	1;1;1;1	1;1;1;1	1;1;1;1	Protein DDX26B;Integrator complex subunit 6	INTS6;DDX26B	;;;	4	1	1	1	1	0	0	0	0	0	1	0	0	0	0	0	1	0	0	0	0	0	1.7	1.7	1.7	80.511	709	709;861;874;887	1	-2	1.7	0	0	0	0	0	0	0	0	0	0	0
F5GY10;B4DGI9;Q99081-4;Q99081-2;Q99081;Q99081-3	F5GY10;B4DGI9;Q99081-4;Q99081-2;Q99081;Q99081-3	1;1;1;1;1;1	1;1;1;1;1;1	1;1;1;1;1;1	Transcription factor 12	TCF12	;;;;;	6	1	1	1	0	0	0	0	1	0	0	0	0	0	1	0	0	0	0	0	1	0	2.8	2.8	2.8	58.022	536	536;666;446;512;682;706	0.0063158	6.3238	0	0	0	0	2.8	0	41792	0	0	0	0	41792
E5RHD8;E5RI03;B4DWJ1;E9PEI4;H0YB16;H0YBZ1;H0YBP1;E7ESA6;Q05397-6;Q05397-2;Q05397-7;Q05397;Q05397-5	E5RHD8;E5RI03;B4DWJ1;E9PEI4;H0YB16;H0YBZ1;H0YBP1;E7ESA6;Q05397-6;Q05397-2;Q05397-7;Q05397;Q05397-5	1;1;1;1;1;1;1;1;1;1;1;1;1	1;1;1;1;1;1;1;1;1;1;1;1;1	1;1;1;1;1;1;1;1;1;1;1;1;1	Focal adhesion kinase 1	PTK2	;;;;;;;;;;;;	13	1	1	1	0	0	0	0	1	0	0	0	0	0	1	0	0	0	0	0	1	0	14.8	14.8	14.8	12.863	115	115;120;362;680;724;753;1017;1096;360;879;1006;1052;1065	1	-2	0	0	0	0	14.8	0	1268000	0	0	0	0	1268000
E9PNU1;B4DXC8;Q9Y5B8-2;Q9Y5B8	E9PNU1;B4DXC8;Q9Y5B8-2;Q9Y5B8	1;1;1;1	1;1;1;1	1;1;1;1	Nucleoside diphosphate kinase 7	NME7	;;;	4	1	1	1	1	0	0	0	0	0	1	0	0	0	0	0	1	0	0	0	0	0	3.5	3.5	3.5	28.888	256	256;339;340;376	1	-2	3.5	0	0	0	0	0	77476	77476	0	0	0	0
B5MCL8;B5MBZ3	B5MCL8;B5MBZ3	1;1	1;1	1;1		INPP5J	;	2	1	1	1	1	0	0	0	0	0	1	0	0	0	0	0	1	0	0	0	0	0	2.9	2.9	2.9	37.718	345	345;371	1	-2	2.9	0	0	0	0	0	215230	215230	0	0	0	0
B5MD47;C9IY94;C9IZU3;C9JQJ4;C9J938;H7C310;C9JB25;C9J2Q4;B5MCX3;Q15019;Q15019-3;Q15019-2	B5MD47;C9IY94;C9IZU3;C9JQJ4;C9J938;H7C310;C9JB25;C9J2Q4;B5MCX3;Q15019;Q15019-3;Q15019-2	1;1;1;1;1;1;1;1;1;1;1;1	1;1;1;1;1;1;1;1;1;1;1;1	1;1;1;1;1;1;1;1;1;1;1;1	Septin-2	2002-09-01	;;;;;;;;;;;	12	1	1	1	1	0	0	1	1	0	1	0	0	1	1	0	1	0	0	1	1	0	17	17	17	10.332	94	94;121;131;147;148;161;173;184;321;361;371;396	0	22.262	17	0	0	17	17	0	830670	179260	0	0	353640	297780
B7Z641;B7Z2A9	B7Z641;B7Z2A9	1;1	1;1	1;1	V-type proton ATPase subunit a	ATP6V0A1	;	2	1	1	1	0	0	0	0	0	0	0	0	0	0	0	0	0	0	0	0	0	0	3.4	3.4	3.4	90.499	788	788;794	1	-2	0	0	0	0	0	0	942840	0	0	0	0	0
B8ZZK4;H7C2W9;C9JU56;B7Z4E3;B7Z4C8;P62899-3;P62899;P62899-2	B8ZZK4;H7C2W9;C9JU56;B7Z4E3;B7Z4C8;P62899-3;P62899;P62899-2	1;1;1;1;1;1;1;1	1;1;1;1;1;1;1;1	1;1;1;1;1;1;1;1	60S ribosomal protein L31	RPL31	;;;;;;;	8	1	1	1	1	0	1	0	0	0	1	0	1	0	0	0	1	0	1	0	0	0	11.4	11.4	11.4	8.9876	79	79;108;115;120;130;121;125;128	0.0075472	6.033	11.4	0	11.4	0	0	0	190750	123550	0	67197	0	0
K7EN42;B7Z8J4;P30419	K7EN42;B7Z8J4;P30419	1;1;1	1;1;1	1;1;1	Glycylpeptide N-tetradecanoyltransferase 1	NMT1	;;	3	1	1	1	0	1	0	1	1	0	0	1	0	1	1	0	0	1	0	1	1	0	14.8	14.8	14.8	9.4793	88	88;137;496	0	15.673	0	14.8	0	14.8	14.8	0	132610	0	27472	0	19496	24252
F8VRJ2;H0YHC3;F8W020;F8W118;F8VXI6;F8VUX1;F8VY35;F8VV59;B7Z9C2;F8W0J6;F5H4R6;H0YIV4;P55209-3;P55209-2;P55209	F8VRJ2;H0YHC3;F8W020;F8W118;F8VXI6;F8VUX1;F8VY35;F8VV59;B7Z9C2;F8W0J6;F5H4R6;H0YIV4;P55209-3;P55209-2;P55209	1;1;1;1;1;1;1;1;1;1;1;1;1;1;1	1;1;1;1;1;1;1;1;1;1;1;1;1;1;1	1;1;1;1;1;1;1;1;1;1;1;1;1;1;1	Nucleosome assembly protein 1-like 1	NAP1L1	;;;;;;;;;;;;;;	15	1	1	1	0	0	0	0	1	0	0	0	0	0	1	0	0	0	0	0	1	0	14.9	14.9	14.9	13.5	114	114;198;207;209;215;237;264;327;349;379;383;385;323;368;391	0	7.3126	0	0	0	0	14.9	0	865410	0	0	0	0	865410
M0QZK8;H7BZK5;B8ZZK2;O75223	M0QZK8;H7BZK5;B8ZZK2;O75223	1;1;1;1	1;1;1;1	1;1;1;1	Gamma-glutamylcyclotransferase	GGCT	;;;	4	1	1	1	0	0	0	1	0	0	0	0	0	1	0	0	0	0	0	1	0	0	12.6	12.6	12.6	11.578	103	103;119;166;188	0	15.967	0	0	0	12.6	0	0	189180	0	0	0	189180	0
C9IYB5;Q86V40-2;Q86V40	C9IYB5;Q86V40-2;Q86V40	1;1;1	1;1;1	1;1;1	Metalloprotease TIKI1	TRABD2A	;;	3	1	1	1	0	0	0	0	1	0	0	0	0	0	1	0	0	0	0	0	1	0	4.2	4.2	4.2	38.22	333	333;456;505	1	-2	0	0	0	0	4.2	0	1028000	0	0	0	0	1028000
C9J712;C9J0J7;C9JQ45;G5E9Q6;P35080-2;P35080	C9J712;C9J0J7;C9JQ45;G5E9Q6;P35080-2;P35080	1;1;1;1;1;1	1;1;1;1;1;1	1;1;1;1;1;1	Profilin;Profilin-2	PFN2	;;;;;	6	1	1	1	0	1	0	1	1	0	0	1	0	1	1	0	0	1	0	1	1	0	15.4	15.4	15.4	9.7982	91	91;91;110;188;140;140	0	9.0817	0	15.4	0	15.4	15.4	0	549130	0	152850	0	231850	164430
F8WF02;C9J634;P11177-3;P11177-2;P11177	F8WF02;C9J634;P11177-3;P11177-2;P11177	1;1;1;1;1	1;1;1;1;1	1;1;1;1;1	Pyruvate dehydrogenase E1 component subunit beta, mitochondrial	PDHB	;;;;	5	1	1	1	0	0	0	0	0	0	0	0	0	0	0	0	0	0	0	0	0	0	9.6	9.6	9.6	27.65	251	251;350;341;341;359	1	-2	0	0	0	0	0	0	525270	0	0	0	0	0
C9J7L5;C9JY31;Q9NR19;Q9NR19-2	C9J7L5;C9JY31;Q9NR19;Q9NR19-2	1;1;1;1	1;1;1;1	1;1;1;1	Acetyl-coenzyme A synthetase, cytoplasmic	ACSS2	;;;	4	1	1	1	0	0	1	0	0	0	0	0	1	0	0	0	0	0	1	0	0	0	12.3	12.3	12.3	18.655	163	163;203;701;714	0.0021692	6.4678	0	0	12.3	0	0	0	6526200	0	0	4755800	0	0
C9JB90;C9JU14;J3KR73;P20340-4;Q9NRW1-2;Q9NRW1;P20340-2;P20340;Q14964	C9JB90;C9JU14;J3KR73;P20340-4;Q9NRW1-2;Q9NRW1;P20340-2;P20340;Q14964	1;1;1;1;1;1;1;1;1	1;1;1;1;1;1;1;1;1	1;1;1;1;1;1;1;1;1	Ras-related protein Rab-6A;Ras-related protein Rab-6B;Ras-related protein Rab-39A	RAB6B;RAB6A;RAB39A	;;;;;;;;	9	1	1	1	0	0	0	1	0	0	0	0	0	1	0	0	0	0	0	1	0	0	22.4	22.4	22.4	5.8575	49	49;83;124;175;195;208;208;208;217	0	89.361	0	0	0	22.4	0	0	0	0	0	0	0	0
C9JZG2;C9JKQ7;C9JBJ1;C9JTV6;F8WD69;P22102-2;P22102	C9JZG2;C9JKQ7;C9JBJ1;C9JTV6;F8WD69;P22102-2;P22102	1;1;1;1;1;1;1	1;1;1;1;1;1;1	1;1;1;1;1;1;1	Trifunctional purine biosynthetic protein adenosine-3;Phosphoribosylamine--glycine ligase;Phosphoribosylformylglycinamidine cyclo-ligase;Phosphoribosylglycinamide formyltransferase	GART	;;;;;;	7	1	1	1	0	0	0	1	1	0	0	0	0	1	1	0	0	0	0	1	1	0	11.8	11.8	11.8	14.46	136	136;138;231;241;306;433;1010	0	7.9094	0	0	0	11.8	11.8	0	406820	0	0	0	264060	142760
C9JJN9;Q8N3P4-3;Q8N3P4	C9JJN9;Q8N3P4-3;Q8N3P4	1;1;1	1;1;1	1;1;1	Vacuolar protein sorting-associated protein 8 homolog	VPS8	;;	3	1	1	1	0	0	0	0	0	1	0	0	0	0	0	1	0	0	0	0	0	1	0.8	0.8	0.8	161.8	1428	1428;1426;1428	1	-2	0	0	0	0	0	0.8	978230	0	0	0	0	0
C9JL08;E9PDH4;Q9Y2I7-4;Q9Y2I7	C9JL08;E9PDH4;Q9Y2I7-4;Q9Y2I7	1;1;1;1	1;1;1;1	1;1;1;1	1-phosphatidylinositol 3-phosphate 5-kinase	PIKFYVE	;;;	4	1	1	1	0	0	0	0	1	0	0	0	0	0	1	0	0	0	0	0	1	0	6.2	6.2	6.2	27.407	241	241;1384;548;2098	1	-2	0	0	0	0	6.2	0	724600	0	0	0	0	724600
C9JYI3;C9JTY4;Q9NUT2-5;Q9NUT2-4;Q9NUT2-3;Q9NUT2-2;Q9NUT2	C9JYI3;C9JTY4;Q9NUT2-5;Q9NUT2-4;Q9NUT2-3;Q9NUT2-2;Q9NUT2	1;1;1;1;1;1;1	1;1;1;1;1;1;1	1;1;1;1;1;1;1	ATP-binding cassette sub-family B member 8, mitochondrial	ABCB8	;;;;;;	7	1	1	1	0	0	0	0	1	0	0	0	0	0	1	0	0	0	0	0	1	0	1.7	1.7	1.7	44.71	409	409;431;548;630;693;718;735	1	-2	0	0	0	0	1.7	0	0	0	0	0	0	0
F8WF65;F2Z2G2;C9JZW3;P24534	F8WF65;F2Z2G2;C9JZW3;P24534	1;1;1;1	1;1;1;1	1;1;1;1	Elongation factor 1-beta	EEF1B2	;;;	4	1	1	1	0	0	0	0	1	0	0	0	0	0	1	0	0	0	0	0	1	0	51.7	51.7	51.7	3.1045	29	29;68;123;225	0	67.14	0	0	0	0	51.7	0	1417100	0	0	0	0	1417100
CON__P01030;CON__ENSEMBL:ENSBTAP00000007350	CON__P01030;CON__ENSEMBL:ENSBTAP00000007350	1;1	1;1	1;1			;	2	1	1	1	0	0	0	1	0	0	0	0	0	1	0	0	0	0	0	1	0	0	0.6	0.6	0.6	192.79	1741	1741;1742	0	6.6763	0	0	0	0.6	0	0	464040	0	0	0	464040	0
CON__P67983;Q8N339;P80297;P13640-2;P04732;P02795;P13640	CON__P67983;Q8N339;P80297;P13640-2;P04732;P02795;P13640	1;1;1;1;1;1;1	1;1;1;1;1;1;1	1;1;1;1;1;1;1	Metallothionein-1M;Metallothionein-1X;Metallothionein-1G;Metallothionein-1E;Metallothionein-2	MT1M;MT1X;MT1G;MT1E;MT2A	;;;;;;	7	1	1	1	1	1	1	1	1	1	1	1	1	1	1	1	1	1	1	1	1	1	19.7	19.7	19.7	5.9511	61	61;61;61;61;61;61;62	0	11.621	19.7	19.7	19.7	19.7	19.7	19.7	741050	55338	109070	125600	218720	92134
D3DUE4	D3DUE4	1	1	1		ANKS3		1	1	1	1	0	0	0	0	1	0	0	0	0	0	1	0	0	0	0	0	1	0	4.4	4.4	4.4	58.028	527	527	1	-2	0	0	0	0	4.4	0	6894600	0	0	0	0	6894600
D3YTB1;F8W727;P62910	D3YTB1;F8W727;P62910	1;1;1	1;1;1	1;1;1	60S ribosomal protein L32	RPL32	;;	3	1	1	1	1	1	1	0	0	0	1	1	1	0	0	0	1	1	1	0	0	0	9.8	9.8	9.8	15.616	133	133;153;135	0	7.5649	9.8	9.8	9.8	0	0	0	859480	141460	553910	164110	0	0
D6RIW4;D6R989;D6RFY8;D6R9D8;D6R8Y5;Q8WWU5-5;Q8WWU5-7	D6RIW4;D6R989;D6RFY8;D6R9D8;D6R8Y5;Q8WWU5-5;Q8WWU5-7	1;1;1;1;1;1;1	1;1;1;1;1;1;1	1;1;1;1;1;1;1		TCP11	;;;;;;	7	1	1	1	0	0	0	0	1	0	0	0	0	0	1	0	0	0	0	0	1	0	37.1	37.1	37.1	3.706	35	35;54;74;80;89;511;516	1	-2	0	0	0	0	37.1	0	1354400	0	0	0	0	1354400
D6RGE0;D6RED7;D6RAS7;H0Y8L7;D6RB09;E9PFI5;D6RG13;D6RAT0;P61247	D6RGE0;D6RED7;D6RAS7;H0Y8L7;D6RB09;E9PFI5;D6RG13;D6RAT0;P61247	1;1;1;1;1;1;1;1;1	1;1;1;1;1;1;1;1;1	1;1;1;1;1;1;1;1;1	40S ribosomal protein S3a	RPS3A	;;;;;;;;	9	1	1	1	1	0	0	1	0	0	1	0	0	1	0	0	1	0	0	1	0	0	13.8	13.8	13.8	7.2853	65	65;101;125;190;193;205;223;227;264	0.0042918	6.4284	13.8	0	0	13.8	0	0	655790	295470	0	0	360330	0
D6RF93	D6RF93	1	1	1		NFKB1		1	1	1	1	0	1	0	1	1	0	0	1	0	1	1	0	0	1	0	1	1	0	3.6	3.6	3.6	21.399	196	196	1	-2	0	3.6	0	3.6	3.6	0	3189000	0	1123100	0	1278800	787050
D6RGY2;P27824-3;P27824;P27824-2	D6RGY2;P27824-3;P27824;P27824-2	1;1;1;1	1;1;1;1	1;1;1;1	Calnexin	CANX	;;;	4	1	1	1	0	1	0	0	0	0	0	1	0	0	0	0	0	1	0	0	0	0	6.2	6.2	6.2	35.178	308	308;484;592;627	0.0078431	6.1104	0	6.2	0	0	0	0	174290	0	174290	0	0	0
D6RJD2;Q63HQ2-5;Q63HQ2-3;Q63HQ2-4;Q63HQ2-2;Q63HQ2	D6RJD2;Q63HQ2-5;Q63HQ2-3;Q63HQ2-4;Q63HQ2-2;Q63HQ2	1;1;1;1;1;1	1;1;1;1;1;1	1;1;1;1;1;1	Pikachurin	EGFLAM	;;;;;	6	1	1	1	0	1	0	0	1	0	0	1	0	0	1	0	0	1	0	0	1	0	8	8	8	12.192	112	112;152;375;775;1009;1017	1	-2	0	8	0	0	8	0	367990000	0	198410	0	0	32003
E5RG57	E5RG57	1	1	1		STC2		1	1	1	1	0	0	0	1	0	0	0	0	0	1	0	0	0	0	0	1	0	0	17	17	17	6.0751	53	53	1	-2	0	0	0	17	0	0	660850	0	0	0	660850	0
H0YB22;E5RH77;P62263	H0YB22;E5RH77;P62263	1;1;1	1;1;1	1;1;1	40S ribosomal protein S14	RPS14	;;	3	1	1	1	1	1	0	1	1	0	1	1	0	1	1	0	1	1	0	1	1	0	9.2	9.2	9.2	12.832	120	120;134;151	0.0060362	6.1812	9.2	9.2	0	9.2	9.2	0	1340200	199320	253560	0	557160	330190
E5RI90;Q9H425-3;Q9H425	E5RI90;Q9H425-3;Q9H425	1;1;1	1;1;1	1;1;1	Uncharacterized protein C1orf198	C1orf198	;;	3	1	1	1	0	0	0	1	0	0	0	0	0	1	0	0	0	0	0	1	0	0	6.2	6.2	6.2	17.667	160	160;289;327	0	8.2465	0	0	0	6.2	0	0	124970	0	0	0	124970	0
E5RIP1;E5RJX2;P60866;P60866-2	E5RIP1;E5RJX2;P60866;P60866-2	1;1;1;1	1;1;1;1	1;1;1;1	40S ribosomal protein S20	RPS20	;;;	4	1	1	1	1	1	0	0	0	0	1	1	0	0	0	0	1	1	0	0	0	0	23.9	23.9	23.9	5.4292	46	46;61;119;142	0.0042463	6.3474	23.9	23.9	0	0	0	0	418930	178670	240260	0	0	0
E7EMC6;E5RK69;P08133-2;P08133	E7EMC6;E5RK69;P08133-2;P08133	1;1;1;1	1;1;1;1	1;1;1;1	Annexin;Annexin A6	ANXA6	;;;	4	1	1	1	0	1	0	0	1	0	0	1	0	0	1	0	0	1	0	0	1	0	3.3	3.3	3.3	36.962	330	330;460;641;673	0	6.6491	0	3.3	0	0	3.3	0	460450	0	217460	0	0	242990
H7BXG9;E7ESK9;Q9Y2G0-2;Q9Y2G0-3;Q9Y2G0	H7BXG9;E7ESK9;Q9Y2G0-2;Q9Y2G0-3;Q9Y2G0	1;1;1;1;1	1;1;1;1;1	1;1;1;1;1	Protein EFR3 homolog B	EFR3B	;;;;	5	1	1	1	0	0	0	1	0	0	0	0	0	1	0	0	0	0	0	1	0	0	2.1	2.1	2.1	73.896	652	652;782;669;728;817	0.0061983	6.2393	0	0	0	2.1	0	0	315250	0	0	0	315250	0
E7ETR0;Q9Y265-2;Q9Y265	E7ETR0;Q9Y265-2;Q9Y265	1;1;1	1;1;1	1;1;1	RuvB-like 1	RUVBL1	;;	3	1	1	1	0	1	0	0	1	0	0	1	0	0	1	0	0	1	0	0	1	0	3.5	3.5	3.5	34.782	315	315;386;456	0	7.2421	0	3.5	0	0	3.5	0	386980	0	178290	0	0	208690
E7EWD9	E7EWD9	1	1	1		ESRRB		1	1	1	1	0	0	0	1	0	0	0	0	0	1	0	0	0	0	0	1	0	0	2.2	2.2	2.2	56.19	508	508	1	-2	0	0	0	2.2	0	0	1111800	0	0	0	1111800	0
E9PEX6;P09622-2;P09622-3;P09622	E9PEX6;P09622-2;P09622-3;P09622	1;1;1;1	1;1;1;1	1;1;1;1	Dihydrolipoyl dehydrogenase;Dihydrolipoyl dehydrogenase, mitochondrial	DLD	;;;	4	1	1	1	1	0	0	0	0	0	1	0	0	0	0	0	1	0	0	0	0	0	2.7	2.7	2.7	51.815	486	486;410;461;509	0.0059761	6.1329	2.7	0	0	0	0	0	144720	144720	0	0	0	0
E9PG15;P27348	E9PG15;P27348	1;1	1;1	1;1	14-3-3 protein theta	YWHAQ	;	2	1	1	1	1	1	1	1	1	0	1	1	1	1	1	0	1	1	1	1	1	0	9.4	9.4	9.4	17.048	149	149;245	0	21.915	9.4	9.4	9.4	9.4	9.4	0	1751200	211800	382860	206180	335560	473160
E9PQ96;E9PJH4;F2Z2S8;H0YF32;E9PK82;H0YCJ7;E9PPU1;H0YEU2;E9PL09;P23396;P23396-2	E9PQ96;E9PJH4;F2Z2S8;H0YF32;E9PK82;H0YCJ7;E9PPU1;H0YEU2;E9PL09;P23396;P23396-2	1;1;1;1;1;1;1;1;1;1;1	1;1;1;1;1;1;1;1;1;1;1	1;1;1;1;1;1;1;1;1;1;1	40S ribosomal protein S3	RPS3	;;;;;;;;;;	11	1	1	1	1	1	0	1	1	0	1	1	0	1	1	0	1	1	0	1	1	0	14.3	14.3	14.3	10.279	91	91;115;117;123;128;135;158;171;231;243;259	0	13.006	14.3	14.3	0	14.3	14.3	0	2345300	340170	508220	0	958230	538660
E9PK85;P62070-2;P62070-3;P62070;P62070-4	E9PK85;P62070-2;P62070-3;P62070;P62070-4	1;1;1;1;1	1;1;1;1;1	1;1;1;1;1	Ras-related protein R-Ras2	RRAS2	;;;;	5	1	1	1	1	0	0	1	1	0	1	0	0	1	1	0	1	0	0	1	1	0	7.2	7.2	7.2	19.569	166	166;127;169;204;210	0	28.075	7.2	0	0	7.2	7.2	0	359300	77178	0	0	282120	0
H0YEN2;E9PQP7;H7BXH2;E9PKF6;Q5H9R7-3;Q5H9R7-4;Q5H9R7-6;Q5H9R7-2;Q5H9R7;Q5H9R7-5	H0YEN2;E9PQP7;H7BXH2;E9PKF6;Q5H9R7-3;Q5H9R7-4;Q5H9R7-6;Q5H9R7-2;Q5H9R7;Q5H9R7-5	1;1;1;1;1;1;1;1;1;1	1;1;1;1;1;1;1;1;1;1	1;1;1;1;1;1;1;1;1;1	Serine/threonine-protein phosphatase 6 regulatory subunit 3	PPP6R3	;;;;;;;;;	10	1	1	1	0	0	0	0	1	0	0	0	0	0	1	0	0	0	0	0	1	0	2.1	2.1	2.1	63.779	580	580;641;827;838;791;793;844;867;873;879	0.0062893	6.3178	0	0	0	0	2.1	0	39251	0	0	0	0	39251
E9PQ03;E9PL27;K7EQ58;E9PRR6;Q6PG37	E9PQ03;E9PL27;K7EQ58;E9PRR6;Q6PG37	1;1;1;1;1	1;1;1;1;1	1;1;1;1;1	Zinc finger protein 790	ZNF790	;;;;	5	1	1	1	0	0	0	1	0	0	0	0	0	1	0	0	0	0	0	1	0	0	14.3	14.3	14.3	5.9578	49	49;135;140;179;636	1	-2	0	0	0	14.3	0	0	0	0	0	0	0	0
E9PLT0;O75534-2;O75534;O75534-3;O75534-4	E9PLT0;O75534-2;O75534;O75534-3;O75534-4	1;1;1;1;1	1;1;1;1;1	1;1;1;1;1	Cold shock domain-containing protein E1	CSDE1	;;;;	5	1	1	1	0	1	0	0	1	0	0	1	0	0	1	0	0	1	0	0	1	0	1.9	1.9	1.9	74.583	668	668;767;798;813;844	0	6.6759	0	1.9	0	0	1.9	0	609520	0	337760	0	0	271760
H0YCS3;E9PMC9;Q7Z589-2;Q7Z589-6;Q7Z589;Q7Z589-5;Q7Z589-4;Q7Z589-7	H0YCS3;E9PMC9;Q7Z589-2;Q7Z589-6;Q7Z589;Q7Z589-5;Q7Z589-4;Q7Z589-7	1;1;1;1;1;1;1;1	1;1;1;1;1;1;1;1	1;1;1;1;1;1;1;1	Protein EMSY	C11orf30;EMSY	;;;;;;;	8	1	1	1	0	1	0	0	1	0	0	1	0	0	1	0	0	1	0	0	1	0	6	6	6	23.277	217	217;1224;1155;1231;1322;1323;1323;1337	0	8.2259	0	6	0	0	6	0	159650	0	49754	0	0	31710
E9PNE0	E9PNE0	1	1	1		PDE4DIP		1	1	1	1	1	0	0	0	0	0	1	0	0	0	0	0	1	0	0	0	0	0	13.9	13.9	13.9	9.1825	79	79	1	-2	13.9	0	0	0	0	0	2134400	2134400	0	0	0	0
E9PPG4;Q6N022	E9PPG4;Q6N022	1;1	1;1	1;1	Teneurin-4	TENM4	;	2	1	1	1	0	0	1	0	0	0	0	0	1	0	0	0	0	0	1	0	0	0	13.4	13.4	13.4	16.845	157	157;2769	1	-2	0	0	13.4	0	0	0	1400100	0	0	1400100	0	0
E9PPP8;Q8NEC6;F8WA39;Q13613-2;Q13613	E9PPP8;Q8NEC6;F8WA39;Q13613-2;Q13613	1;1;1;1;1	1;1;1;1;1	1;1;1;1;1	Myotubularin-related protein 1	MTMR1	;;;;	5	1	1	1	0	0	0	1	0	0	0	0	0	1	0	0	0	0	0	1	0	0	14.1	14.1	14.1	19.451	185	185;363;673;568;665	0	7.7239	0	0	0	14.1	0	0	127810	0	0	0	127810	0
E9PSI1;Q9BY43	E9PSI1;Q9BY43	1;1	1;1	1;1	Charged multivesicular body protein 4a	CHMP4A	;	2	1	1	1	0	0	0	1	0	0	0	0	0	1	0	0	0	0	0	1	0	0	1.2	1.2	1.2	92.386	815	815;222	1	-2	0	0	0	1.2	0	0	2132700	0	0	0	2132700	0
F5GY37;J3KPX7;Q99623	F5GY37;J3KPX7;Q99623	1;1;1	1;1;1	1;1;1	Prohibitin-2	PHB2	;;	3	1	1	1	1	1	1	1	1	1	1	1	1	1	1	1	1	1	1	1	1	1	4.5	4.5	4.5	29.723	267	267;298;299	0	12.467	4.5	4.5	4.5	4.5	4.5	4.5	1250600	145120	0	208700	295550	273520
F5H039;Q9NQX3;Q9NQX3-2	F5H039;Q9NQX3;Q9NQX3-2	1;1;1	1;1;1	1;1;1	Gephyrin;Molybdopterin adenylyltransferase;Molybdopterin molybdenumtransferase	GPHN	;;	3	1	1	1	0	0	0	0	1	0	0	0	0	0	1	0	0	0	0	0	1	0	1.5	1.5	1.5	84.733	782	782;736;769	0.0074488	5.996	0	0	0	0	1.5	0	0	0	0	0	0	0
F5H1N7;Q6ZU35	F5H1N7;Q6ZU35	1;1	1;1	1;1	Uncharacterized protein KIAA1211	KIAA1211	;	2	1	1	1	0	0	0	1	0	0	0	0	0	1	0	0	0	0	0	1	0	0	0.8	0.8	0.8	136.38	1226	1226;1233	0.0078125	6.0908	0	0	0	0.8	0	0	0	0	0	0	0	0
F5H1Y3;P39748-2;P39748	F5H1Y3;P39748-2;P39748	1;1;1	1;1;1	1;1;1	Flap endonuclease 1	FEN1	;;	3	1	1	1	0	1	0	0	0	0	0	1	0	0	0	0	0	1	0	0	0	0	9.7	9.7	9.7	18.275	165	165;316;380	0.0021598	6.4629	0	9.7	0	0	0	0	63558	0	63558	0	0	0
F5H442;Q99816-2;Q99816	F5H442;Q99816-2;Q99816	1;1;1	1;1;1	1;1;1	Tumor susceptibility gene 101 protein	TSG101	;;	3	1	1	1	1	0	0	0	0	1	1	0	0	0	0	1	1	0	0	0	0	1	3.8	3.8	3.8	40.917	365	365;285;390	1	-2	3.8	0	0	0	0	3.8	1596200	368910	0	0	0	0
F5H5A3;Q8IVH8-3;Q8IVH8-2;Q8IVH8	F5H5A3;Q8IVH8-3;Q8IVH8-2;Q8IVH8	1;1;1;1	1;1;1;1	1;1;1;1	Mitogen-activated protein kinase kinase kinase kinase;Mitogen-activated protein kinase kinase kinase kinase 3	MAP4K3	;;;	4	1	1	1	0	0	0	1	0	0	0	0	0	1	0	0	0	0	0	1	0	0	2.1	2.1	2.1	91.92	810	810;873;884;894	0	6.7901	0	0	0	2.1	0	0	102920	0	0	0	102920	0
F5H760;P10620	F5H760;P10620	1;1	1;1	1;1	Microsomal glutathione S-transferase 1	MGST1	;	2	1	1	1	1	0	0	0	0	0	1	0	0	0	0	0	1	0	0	0	0	0	15.1	15.1	15.1	11.894	106	106;155	0	7.0844	15.1	0	0	0	0	0	331760	331760	0	0	0	0
F6S220;Q92608-2	F6S220;Q92608-2	1;1	1;1	1;1		DOCK2	;	2	1	1	1	0	0	0	1	0	0	0	0	0	1	0	0	0	0	0	1	0	0	2.7	2.7	2.7	38.331	335	335;336	1	-2	0	0	0	2.7	0	0	256650	0	0	0	256650	0
F6TT59;P78363	F6TT59;P78363	1;1	1;1	1;1	Retinal-specific ATP-binding cassette transporter	ABCA4	;	2	1	1	1	0	0	0	0	0	1	0	0	0	0	0	1	0	0	0	0	0	1	0.8	0.8	0.8	118.14	1065	1065;2273	1	-2	0	0	0	0	0	0.8	990210	0	0	0	0	0
F8VX61;F8W1Y6;Q96LP6-3;Q96LP6	F8VX61;F8W1Y6;Q96LP6-3;Q96LP6	1;1;1;1	1;1;1;1	1;1;1;1	Uncharacterized protein C12orf42	C12orf42	;;;	4	1	1	1	1	0	0	0	0	0	1	0	0	0	0	0	1	0	0	0	0	0	20	20	20	10.551	90	90;207;107;360	1	-2	20	0	0	0	0	0	851630	851630	0	0	0	0
F8W9B3	F8W9B3	1	1	1	Phospholipid-transporting ATPase	ATP8A2		1	1	1	1	0	1	0	0	0	0	0	1	0	0	0	0	0	1	0	0	0	0	1.2	1.2	1.2	72.298	643	643	1	-2	0	1.2	0	0	0	0	0	0	0	0	0	0
F8WAR6;F8WER6;O14782	F8WAR6;F8WER6;O14782	1;1;1	1;1;1	1;1;1	Kinesin-like protein;Kinesin-like protein KIF3C	KIF3C	;;	3	1	1	1	0	0	0	1	1	0	0	0	0	1	1	0	0	0	0	1	1	0	1.8	1.8	1.8	75.829	672	672;685;793	1	-2	0	0	0	1.8	1.8	0	3052100	0	0	0	1565300	1486900
F8WF32;P04843	F8WF32;P04843	1;1	1;1	1;1	Dolichyl-diphosphooligosaccharide--protein glycosyltransferase subunit 1	RPN1	;	2	1	1	1	0	0	0	1	0	0	0	0	0	1	0	0	0	0	0	1	0	0	9.9	9.9	9.9	12.695	121	121;607	0	16.232	0	0	0	9.9	0	0	0	0	0	0	0	0
G3V2W5;G3V3J9	G3V2W5;G3V3J9	1;1	1;1	1;1	Guanine nucleotide-binding protein subunit gamma	GNG2	;	2	1	1	1	0	0	0	1	0	0	0	0	0	1	0	0	0	0	0	1	0	0	29.7	29.7	29.7	3.9894	37	37;102	1	-2	0	0	0	29.7	0	0	1426100	0	0	0	1426100	0
G3V2Y4;H0YIZ0;P34897-3;P34897-2;P34897	G3V2Y4;H0YIZ0;P34897-3;P34897-2;P34897	1;1;1;1;1	1;1;1;1;1	1;1;1;1;1	Serine hydroxymethyltransferase;Serine hydroxymethyltransferase, mitochondrial	SHMT2	;;;;	5	1	1	1	0	0	0	0	1	0	0	0	0	0	1	0	0	0	0	0	1	0	4.7	4.7	4.7	25.676	234	234;264;483;494;504	0.0021834	6.5047	0	0	0	0	4.7	0	530710	0	0	0	0	272140
G3V3S9;G3V3H0;G3V3S4;G3V4J5;Q9P1W3	G3V3S9;G3V3H0;G3V3S4;G3V4J5;Q9P1W3	1;1;1;1;1	1;1;1;1;1	1;1;1;1;1	Calcium permeable stress-gated cation channel 1	TMEM63C	;;;;	5	1	1	1	0	0	0	0	0	0	0	0	0	0	0	0	0	0	0	0	0	0	36.1	36.1	36.1	3.8882	36	36;50;51;164;806	1	-2	0	0	0	0	0	0	0	0	0	0	0	0
G3V5E1;O75909-1;O75909;O75909-4	G3V5E1;O75909-1;O75909;O75909-4	1;1;1;1	1;1;1;1	1;1;1;1	Cyclin-K	CCNK	;;;	4	1	1	1	0	1	0	0	0	0	0	1	0	0	0	0	0	1	0	0	0	0	4.2	4.2	4.2	43.404	378	378;357;580;600	0	14.502	0	4.2	0	0	0	0	82434	0	28794	0	0	0
H0Y5J4;Q9UJU6-5;Q9UJU6	H0Y5J4;Q9UJU6-5;Q9UJU6	1;1;1	1;1;1	1;1;1	Drebrin-like protein	DBNL	;;	3	1	1	1	0	0	0	0	1	0	0	0	0	0	1	0	0	0	0	0	1	0	3.3	3.3	3.3	40.16	359	359;327;430	0.0076923	6.0536	0	0	0	0	3.3	0	74817	0	0	0	0	74817
H0Y9P2;J3KPQ0;P22455-3;P22455-2;P22455	H0Y9P2;J3KPQ0;P22455-3;P22455-2;P22455	1;1;1;1;1	1;1;1;1;1	1;1;1;1;1	Receptor protein-tyrosine kinase;Fibroblast growth factor receptor 4	FGFR4	;;;;	5	1	1	1	0	0	0	1	0	0	0	0	0	1	0	0	0	0	0	1	0	0	3.2	3.2	3.2	30.31	280	280;734;592;762;802	0.0073529	5.9807	0	0	0	3.2	0	0	192240	0	0	0	192240	0
H0YGW7;Q8NE71-2;Q8NE71	H0YGW7;Q8NE71-2;Q8NE71	1;1;1	1;1;1	1;1;1	ATP-binding cassette sub-family F member 1	ABCF1	;;	3	1	1	1	0	1	0	1	1	0	0	1	0	1	1	0	0	1	0	1	1	0	2.5	2.5	2.5	67.55	596	596;807;845	0	66.133	0	2.5	0	2.5	2.5	0	463280	0	127030	0	159050	177200
H0YH33;Q9Y3F4;Q9Y3F4-2	H0YH33;Q9Y3F4;Q9Y3F4-2	1;1;1	1;1;1	1;1;1	Serine-threonine kinase receptor-associated protein	STRAP	;;	3	1	1	1	0	0	0	0	1	0	0	0	0	0	1	0	0	0	0	0	1	0	13.7	13.7	13.7	10.488	95	95;350;363	0	15.68	0	0	0	0	13.7	0	311580	0	0	0	0	311580
H0YHI8;O14974-5;O14974-2;O14974	H0YHI8;O14974-5;O14974-2;O14974	1;1;1;1	1;1;1;1	1;1;1;1	Protein phosphatase 1 regulatory subunit 12A	PPP1R12A	;;;	4	1	1	1	0	1	0	0	1	0	0	1	0	0	1	0	0	1	0	0	1	0	4.6	4.6	4.6	40.504	367	367;943;995;1030	0	79.384	0	4.6	0	0	4.6	0	37908	0	0	0	0	0
H0YKJ2;H0YKE6;H0YMQ9;Q9UHW9-3;Q9UHW9-4;Q9UHW9	H0YKJ2;H0YKE6;H0YMQ9;Q9UHW9-3;Q9UHW9-4;Q9UHW9	1;1;1;1;1;1	1;1;1;1;1;1	1;1;1;1;1;1	Solute carrier family 12 member 6	SLC12A6	;;;;;	6	1	1	1	0	0	0	1	0	1	0	0	0	1	0	1	0	0	0	1	0	1	8.9	8.9	8.9	14.847	135	135;152;906;1135;1141;1150	1	-2	0	0	0	8.9	0	8.9	601420000	0	0	0	336610000	0
J3KRZ1;J3QRQ7;J3KTA4;H3BLZ8;P17844-2;P17844;Q92841-1;Q92841-3;Q92841-2;Q92841	J3KRZ1;J3QRQ7;J3KTA4;H3BLZ8;P17844-2;P17844;Q92841-1;Q92841-3;Q92841-2;Q92841	1;1;1;1;1;1;1;1;1;1	1;1;1;1;1;1;1;1;1;1	1;1;1;1;1;1;1;1;1;1	Probable ATP-dependent RNA helicase DDX5;Probable ATP-dependent RNA helicase DDX17	DDX5;DDX17	;;;;;;;;;	10	1	1	1	0	0	0	0	1	0	0	0	0	0	1	0	0	0	0	0	1	0	6	6	6	18.906	166	166;212;614;731;535;614;650;652;652;729	0	6.9009	0	0	0	0	6	0	195970	0	0	0	0	195970
H3BM18;X6RHM1;Q16666-3;Q16666-6;Q16666-2;Q16666	H3BM18;X6RHM1;Q16666-3;Q16666-6;Q16666-2;Q16666	1;1;1;1;1;1	1;1;1;1;1;1	1;1;1;1;1;1	Gamma-interferon-inducible protein 16	IFI16	;;;;;	6	1	1	1	0	1	0	0	0	0	0	1	0	0	0	0	0	1	0	0	0	0	9.6	9.6	9.6	18.33	167	167;180;673;729;729;785	0	7.9094	0	9.6	0	0	0	0	180520	0	180520	0	0	0
H3BMF5	H3BMF5	1	1	1		SLC9A3R2		1	1	1	1	0	0	1	0	0	0	0	0	1	0	0	0	0	0	1	0	0	0	9.9	9.9	9.9	16.548	151	151	1	-2	0	0	9.9	0	0	0	30806000	0	0	30806000	0	0
I3L3P7;I3L246;H3BN98;P62244	I3L3P7;I3L246;H3BN98;P62244	1;1;1;1	1;1;1;1	1;1;1;1	40S ribosomal protein S15a	RPS15A	;;;	4	1	1	1	0	0	0	1	0	0	0	0	0	1	0	0	0	0	0	1	0	0	14	14	14	11.477	100	100;111;237;130	0	17.108	0	0	0	14	0	0	460240	0	0	0	460240	0
H3BQX9;Q6ZN54-4	H3BQX9;Q6ZN54-4	1;1	1;1	1;1		DEF8	;	2	1	1	1	1	0	0	0	0	0	1	0	0	0	0	0	1	0	0	0	0	0	9.6	9.6	9.6	14.693	125	125;391	0.0060241	6.1692	9.6	0	0	0	0	0	0	0	0	0	0	0
H7C3P6;P52948-6;P52948-2;P52948-5;P52948	H7C3P6;P52948-6;P52948-2;P52948-5;P52948	1;1;1;1;1	1;1;1;1;1	1;1;1;1;1	Nuclear pore complex protein Nup98-Nup96;Nuclear pore complex protein Nup98;Nuclear pore complex protein Nup96	NUP98	;;;;	5	1	1	1	0	1	0	0	0	0	0	1	0	0	0	0	0	1	0	0	0	0	1.2	1.2	1.2	85.676	753	753;1714;1726;1800;1817	1	-2	0	1.2	0	0	0	0	1478400	0	1478400	0	0	0
H9KV62;H9KV63;Q9BXT4-2;Q9BXT4;Q9BXT4-3	H9KV62;H9KV63;Q9BXT4-2;Q9BXT4;Q9BXT4-3	1;1;1;1;1	1;1;1;1;1	1;1;1;1;1	Tudor domain-containing protein 1	TDRD1	;;;;	5	1	1	1	0	0	0	0	0	0	0	0	0	0	0	0	0	0	0	0	0	0	1.1	1.1	1.1	123.81	1104	1104;1113;1066;1180;1189	1	-2	0	0	0	0	0	0	162760	0	0	0	0	0
I3L4N7	I3L4N7	1	1	1		SERPINF1		1	1	1	1	0	0	0	0	0	1	0	0	0	0	0	1	0	0	0	0	0	1	8	8	8	15.92	138	138	1	-2	0	0	0	0	0	8	1689200	0	0	0	0	0
J3KN37;O43687-2;O43687;Q9P0M2	J3KN37;O43687-2;O43687;Q9P0M2	1;1;1;1	1;1;1;1	1;1;1;1	A-kinase anchor protein 7 isoforms alpha and beta;A-kinase anchor protein 7 isoform gamma	AKAP7	;;;	4	1	1	1	0	0	0	0	0	0	0	0	0	0	0	0	0	0	0	0	0	0	9.5	9.5	9.5	9.3362	84	84;81;104;348	0.0074212	5.9943	0	0	0	0	0	0	11190000	0	0	0	0	0
J3KNC0;P52655	J3KNC0;P52655	1;1	1;1	1;1	Transcription initiation factor IIA subunit 1;Transcription initiation factor IIA alpha chain;Transcription initiation factor IIA beta chain	GTF2A1	;	2	1	1	1	0	0	0	0	1	0	0	0	0	0	1	0	0	0	0	0	1	0	18.6	18.6	18.6	6.7407	59	59;376	0	8.303	0	0	0	0	18.6	0	475820	0	0	0	0	475820
J3KRZ2;J3KRI4;O43237-2;O43237	J3KRZ2;J3KRI4;O43237-2;O43237	1;1;1;1	1;1;1;1	1;1;1;1	Cytoplasmic dynein 1 light intermediate chain 2	DYNC1LI2	;;;	4	1	1	1	0	0	0	1	0	0	0	0	0	1	0	0	0	0	0	1	0	0	18.5	18.5	18.5	8.9387	92	92;167;415;492	0.0063291	6.3257	0	0	0	18.5	0	0	140660	0	0	0	140660	0
J3KSS0;J3KTJ8;J3QRI7;J3QQQ9;J3QQV1;J3QRC4;P61254	J3KSS0;J3KTJ8;J3QRI7;J3QQQ9;J3QQV1;J3QRC4;P61254	1;1;1;1;1;1;1	1;1;1;1;1;1;1	1;1;1;1;1;1;1	60S ribosomal protein L26	RPL26	;;;;;;	7	1	1	1	0	0	0	1	0	1	0	0	0	1	0	1	0	0	0	1	0	1	14.3	14.3	14.3	7.5747	63	63;96;107;107;110;135;145	0	7.0255	0	0	0	14.3	0	14.3	420870	0	0	0	179910	0
J3QQJ0;Q9UHR5-2;Q9UHR5	J3QQJ0;Q9UHR5-2;Q9UHR5	1;1;1	1;1;1	1;1;1	SAP30-binding protein	SAP30BP	;;	3	1	1	1	0	0	0	0	1	0	0	0	0	0	1	0	0	0	0	0	1	0	3.7	3.7	3.7	35.772	325	325;292;308	0	11.44	0	0	0	0	3.7	0	685020	0	0	0	0	337040
J3QSB4;P26373	J3QSB4;P26373	1;1	1;1	1;1	60S ribosomal protein L13	RPL13	;	2	1	1	1	1	1	0	1	1	0	1	1	0	1	1	0	1	1	0	1	1	0	8.7	8.7	8.7	14.692	126	126;211	0	168.72	8.7	8.7	0	8.7	8.7	0	4606800	373380	869840	0	2165500	1111000
J3QSX4;J3QT28;O43684-2;O43684	J3QSX4;J3QT28;O43684-2;O43684	1;1;1;1	1;1;1;1	1;1;1;1	Mitotic checkpoint protein BUB3	BUB3	;;;	4	1	1	1	1	0	0	1	0	0	1	0	0	1	0	0	1	0	0	1	0	0	9	9	9	16.28	145	145;278;326;328	0.0042553	6.3604	9	0	0	9	0	0	0	0	0	0	0	0
K7EJ05;K7EPP9;K7ELY2;X6R2W0;K7EIY4;Q5U8S2;O60499	K7EJ05;K7EPP9;K7ELY2;X6R2W0;K7EIY4;Q5U8S2;O60499	1;1;1;1;1;1;1	1;1;1;1;1;1;1	1;1;1;1;1;1;1	Syntaxin-10	STX10	;;;;;;	7	1	1	1	1	0	0	1	0	0	1	0	0	1	0	0	1	0	0	1	0	0	15.5	15.5	15.5	6.3891	58	58;122;201;220;228;246;249	0.0072993	5.9692	15.5	0	0	15.5	0	0	417010	74454	0	0	342560	0
K7ELS0;K7ERU7;K7EN60;Q9BQ61	K7ELS0;K7ERU7;K7EN60;Q9BQ61	1;1;1;1	1;1;1;1	1;1;1;1	Uncharacterized protein C19orf43	C19orf43	;;;	4	1	1	1	0	0	0	0	0	0	0	0	0	0	0	0	0	0	0	0	0	0	18.2	18.2	18.2	13.503	132	132;133;150;176	0	6.8917	0	0	0	0	0	0	271040	0	0	0	0	0
K7EM16;P50552	K7EM16;P50552	1;1	1;1	1;1	Vasodilator-stimulated phosphoprotein	VASP	;	2	1	1	1	0	0	0	1	0	0	0	0	0	1	0	0	0	0	0	1	0	0	6.6	6.6	6.6	20.047	183	183;380	0	6.9813	0	0	0	6.6	0	0	21203	0	0	0	21203	0
K7EM49;K7EPF6;P52209-2;P52209	K7EM49;K7EPF6;P52209-2;P52209	1;1;1;1	1;1;1;1	1;1;1;1	6-phosphogluconate dehydrogenase, decarboxylating	PGD	;;;	4	1	1	1	0	0	0	1	0	0	0	0	0	1	0	0	0	0	0	1	0	0	10.2	10.2	10.2	22.257	205	205;256;470;483	0.0077519	6.0744	0	0	0	10.2	0	0	580410	0	0	0	580410	0
K7EML3	K7EML3	1	1	1		C19orf66		1	1	1	1	0	1	0	0	0	0	0	1	0	0	0	0	0	1	0	0	0	0	14.1	14.1	14.1	8.1251	71	71	1	-2	0	14.1	0	0	0	0	58408	0	58408	0	0	0
K7EN53;K7EQC2;Q9UHB9-4;Q9UHB9-2;Q9UHB9	K7EN53;K7EQC2;Q9UHB9-4;Q9UHB9-2;Q9UHB9	1;1;1;1;1	1;1;1;1;1	1;1;1;1;1	Signal recognition particle subunit SRP68	SRP68	;;;;	5	1	1	1	0	0	0	0	1	0	0	0	0	0	1	0	0	0	0	0	1	0	48.1	48.1	48.1	4.7009	54	54;63;589;596;627	0	7.2048	0	0	0	0	48.1	0	172100	0	0	0	0	172100
K7EPV0;Q9Y2R0	K7EPV0;Q9Y2R0	1;1	1;1	1;1	Cytochrome c oxidase assembly factor 3 homolog, mitochondrial	COA3	;	2	1	1	1	0	0	0	0	1	0	0	0	0	0	1	0	0	0	0	0	1	0	18.3	18.3	18.3	7.8059	71	71;106	1	-2	0	0	0	0	18.3	0	4368300	0	0	0	0	4368300
M0QZD9;O60885-2;O60885-3;O60885	M0QZD9;O60885-2;O60885-3;O60885	1;1;1;1	1;1;1;1	1;1;1;1	Bromodomain-containing protein 4	BRD4	;;;	4	1	1	1	0	1	0	0	1	0	0	1	0	0	1	0	0	1	0	0	1	0	1.7	1.7	1.7	63.77	572	572;722;794;1362	0	7.5071	0	1.7	0	0	1.7	0	203660	0	93849	0	0	109810
M0R0P7;M0R3D6;M0R1A7;M0R117;Q02543	M0R0P7;M0R3D6;M0R1A7;M0R117;Q02543	1;1;1;1;1	1;1;1;1;1	1;1;1;1;1	60S ribosomal protein L18a	RPL18A	;;;;	5	1	1	1	1	1	0	1	1	0	1	1	0	1	1	0	1	1	0	1	1	0	9.5	9.5	9.5	16.177	137	137;141;147;154;176	0	15.825	9.5	9.5	0	9.5	9.5	0	2602400	401460	474690	0	1153600	572700
O00624-2;O00624;O00624-3	O00624-2;O00624;O00624-3	1;1;1	1;1;1	1;1;1	Sodium-dependent phosphate transport protein 3	SLC17A2	;;	3	1	1	1	1	0	1	1	0	1	1	0	1	1	0	1	1	0	1	1	0	1	1.8	1.8	1.8	47.35	436	436;439;478	1	-2	1.8	0	1.8	1.8	0	1.8	2148300	335630	0	584540	595220	0
O14776-2;O14776	O14776-2;O14776	1;1	1;1	1;1	Transcription elongation regulator 1	TCERG1	;	2	1	1	1	0	0	0	0	1	0	0	0	0	0	1	0	0	0	0	0	1	0	0.9	0.9	0.9	121.69	1077	1077;1098	0.0078585	6.1147	0	0	0	0	0.9	0	116380	0	0	0	0	116380
O15020-2;O15020	O15020-2;O15020	1;1	1;1	1;1	Spectrin beta chain, non-erythrocytic 2	SPTBN2	;	2	1	1	1	0	0	0	1	0	0	0	0	0	1	0	0	0	0	0	1	0	0	0.5	0.5	0.5	268.31	2365	2365;2390	1	-2	0	0	0	0.5	0	0	66578000	0	0	0	66578000	0
O15519-2	O15519-2	1	1	1				1	1	1	1	0	0	0	0	1	0	0	0	0	0	1	0	0	0	0	0	1	0	5.4	5.4	5.4	25.378	221	221	1	-2	0	0	0	0	5.4	0	225530	0	0	0	0	225530
O42043;P61567;P61566;P61570;Q9UKH3;P61565;Q902F9;Q902F8;Q69384;O71037;P63135	O42043;P61567;P61566;P61570;Q9UKH3;P61565;Q902F9;Q902F8;Q69384;O71037;P63135	1;1;1;1;1;1;1;1;1;1;1	1;1;1;1;1;1;1;1;1;1;1	1;1;1;1;1;1;1;1;1;1;1	Endogenous retrovirus group K member 18 Env polyprotein;Surface protein;Transmembrane protein;Endogenous retrovirus group K member 7 Env polyprotein;Surface protein;Transmembrane protein;Endogenous retrovirus group K member 24 Env polyprotein;Surface protein;Transmembrane protein;Endogenous retrovirus group K member 25 Env polyprotein;Surface protein;Transmembrane protein;Endogenous retrovirus gr…	ERVK-18;ERVK-7;ERVK-24;ERVK-25;ERVK-9;ERVK-21;HERVK_113;ERVK-8;ERVK-6;ERVK-19	;;;;;;;;;;	11	1	1	1	0	1	0	0	0	0	0	1	0	0	0	0	0	1	0	0	0	0	2.3	2.3	2.3	63.671	560	560;588;588;661;698;698;699;699;699;699;1459	1	-2	0	2.3	0	0	0	0	1119500	0	536470	0	0	0
O43395	O43395	1	1	1	U4/U6 small nuclear ribonucleoprotein Prp3	PRPF3		1	1	1	1	0	0	0	0	0	0	0	0	0	0	0	0	0	0	0	0	0	0	1.8	1.8	1.8	77.528	683	683	0	7.2595	0	0	0	0	0	0	75571	0	0	0	0	0
O75381-2;O75381	O75381-2;O75381	1;1	1;1	1;1	Peroxisomal membrane protein PEX14	PEX14	;	2	1	1	1	0	0	0	0	0	0	0	0	0	0	0	0	0	0	0	0	0	0	3.6	3.6	3.6	36.701	334	334;377	0	11.557	0	0	0	0	0	0	113450	0	0	0	0	0
O75445;O75445-3	O75445;O75445-3	1;1	1;1	1;1	Usherin	USH2A	;	2	1	1	1	0	0	0	0	0	0	0	0	0	0	0	0	0	0	0	0	0	0	0.2	0.2	0.2	575.59	5202	5202;5226	1	-2	0	0	0	0	0	0	0	0	0	0	0	0
O75717-2;O75717	O75717-2;O75717	1;1	1;1	1;1	WD repeat and HMG-box DNA-binding protein 1	WDHD1	;	2	1	1	1	0	1	0	1	1	0	0	1	0	1	1	0	0	1	0	1	1	0	1.4	1.4	1.4	112.7	1006	1006;1129	0	22.517	0	1.4	0	1.4	1.4	0	239930	0	53427	0	38040	77302
O75781-2;O75781	O75781-2;O75781	1;1	1;1	1;1	Paralemmin-1	PALM	;	2	1	1	1	0	1	0	1	0	0	0	1	0	1	0	0	0	1	0	1	0	0	4.1	4.1	4.1	37.157	343	343;387	1	-2	0	4.1	0	4.1	0	0	759460	0	759460	0	0	0
O75844	O75844	1	1	1	CAAX prenyl protease 1 homolog	ZMPSTE24		1	1	1	1	0	0	0	0	1	0	0	0	0	0	1	0	0	0	0	0	1	0	2.3	2.3	2.3	54.812	475	475	0.0077071	6.0546	0	0	0	0	2.3	0	23232	0	0	0	0	23232
O95613-2;O95613	O95613-2;O95613	1;1	1;1	1;1	Pericentrin	PCNT	;	2	1	1	1	0	0	0	0	0	0	0	0	0	0	0	0	0	0	0	0	0	0	0.3	0.3	0.3	355.88	3139	3139;3336	0.002193	6.5415	0	0	0	0	0	0	233350	0	0	0	0	0
P00480	P00480	1	1	1	Ornithine carbamoyltransferase, mitochondrial	OTC		1	1	1	1	1	0	0	0	0	0	1	0	0	0	0	0	1	0	0	0	0	0	3.4	3.4	3.4	39.935	354	354	0	12.033	3.4	0	0	0	0	0	213350	213350	0	0	0	0
P04181	P04181	1	1	1	Ornithine aminotransferase, mitochondrial;Ornithine aminotransferase, hepatic form;Ornithine aminotransferase, renal form	OAT		1	1	1	1	1	0	0	0	0	0	1	0	0	0	0	0	1	0	0	0	0	0	3.6	3.6	3.6	48.534	439	439	0.0074349	5.996	3.6	0	0	0	0	0	328440	328440	0	0	0	0
P06730-3	P06730-3	1	1	1				1	1	1	1	1	1	1	1	1	1	1	1	1	1	1	1	1	1	1	1	1	1	5.9	5.9	5.9	27.259	237	237	0.0021505	6.4537	5.9	5.9	5.9	5.9	5.9	5.9	6212900	361010	865140	574730	813710	750230
P06756-3;P06756-2;P06756	P06756-3;P06756-2;P06756	1;1;1	1;1;1	1;1;1	Integrin alpha-V;Integrin alpha-V heavy chain;Integrin alpha-V light chain	ITGAV	;;	3	1	1	1	0	0	0	0	0	1	0	0	0	0	0	1	0	0	0	0	0	1	1.3	1.3	1.3	111.13	1002	1002;1012;1048	0.0076775	6.0519	0	0	0	0	0	1.3	476730	0	0	0	0	0
P07814	P07814	1	1	1	Bifunctional glutamate/proline--tRNA ligase;Glutamate--tRNA ligase;Proline--tRNA ligase	EPRS		1	1	1	1	0	1	0	1	1	0	0	1	0	1	1	0	0	1	0	1	1	0	1.2	1.2	1.2	170.59	1512	1512	0	29.342	0	1.2	0	1.2	1.2	0	1184600	0	422240	0	182780	486280
P09417-2;P09417	P09417-2;P09417	1;1	1;1	1;1	Dihydropteridine reductase	QDPR	;	2	1	1	1	1	0	1	0	0	1	1	0	1	0	0	1	1	0	1	0	0	1	6.1	6.1	6.1	22.408	213	213;244	0	12.905	6.1	0	6.1	0	0	6.1	358090	144700	0	213390	0	0
Q5VZC3;P09467	Q5VZC3;P09467	1;1	1;1	1;1	Fructose-1,6-bisphosphatase 1	FBP1	;	2	1	1	1	0	0	0	0	0	1	0	0	0	0	0	1	0	0	0	0	0	1	9.9	9.9	9.9	16.668	151	151;338	0.0073126	5.9696	0	0	0	0	0	9.9	0	0	0	0	0	0
P0DN76;Q01081	P0DN76;Q01081	1;1	1;1	1;1	Splicing factor U2AF 35 kDa subunit	U2AF1	;	2	1	1	1	0	1	0	1	1	1	0	1	0	1	1	1	0	1	0	1	1	1	5.4	5.4	5.4	27.872	240	240;240	0	15.953	0	5.4	0	5.4	5.4	5.4	729970	0	156510	0	309630	168070
P12004	P12004	1	1	1	Proliferating cell nuclear antigen	PCNA		1	1	1	1	0	0	0	1	1	0	0	0	0	1	1	0	0	0	0	1	1	0	5	5	5	28.768	261	261	0	7.045	0	0	0	5	5	0	511850	0	0	0	511850	0
P13010	P13010	1	1	1	X-ray repair cross-complementing protein 5	XRCC5		1	1	1	1	1	1	0	1	1	0	1	1	0	1	1	0	1	1	0	1	1	0	1.9	1.9	1.9	82.704	732	732	0	44.694	1.9	1.9	0	1.9	1.9	0	890050	0	197900	0	384840	286390
P13489	P13489	1	1	1	Ribonuclease inhibitor	RNH1		1	1	1	1	0	0	0	1	1	0	0	0	0	1	1	0	0	0	0	1	1	0	2.6	2.6	2.6	49.973	461	461	0	10.788	0	0	0	2.6	2.6	0	105470	0	0	0	0	105470
P15104	P15104	1	1	1	Glutamine synthetase	GLUL		1	1	1	1	0	0	0	0	0	1	0	0	0	0	0	1	0	0	0	0	0	1	4.3	4.3	4.3	42.064	373	373	0	6.7059	0	0	0	0	0	4.3	369960	0	0	0	0	0
P15531;P15531-2	P15531;P15531-2	1;1	1;1	1;1	Nucleoside diphosphate kinase A	NME1	;	2	1	1	1	1	1	1	1	1	1	1	1	1	1	1	1	1	1	1	1	1	1	9.2	9.2	9.2	17.149	152	152;177	0	7.1196	9.2	9.2	9.2	9.2	9.2	9.2	1312000	356560	154620	324680	298990	0
P16949	P16949	1	1	1	Stathmin	STMN1		1	1	1	1	0	0	0	0	0	0	0	0	0	0	0	0	0	0	0	0	0	0	8.1	8.1	8.1	17.302	149	149	0	10.198	0	0	0	0	0	0	129960	0	0	0	0	0
P17812-2;P17812	P17812-2;P17812	1;1	1;1	1;1	CTP synthase 1	CTPS1	;	2	1	1	1	0	0	0	0	1	0	0	0	0	0	1	0	0	0	0	0	1	0	5	5	5	41.22	360	360;591	0	9.6772	0	0	0	0	5	0	215000	0	0	0	0	215000
P21695-2;P21695	P21695-2;P21695	1;1	1;1	1;1	Glycerol-3-phosphate dehydrogenase [NAD(+)], cytoplasmic	GPD1	;	2	1	1	1	0	0	1	0	0	1	0	0	1	0	0	1	0	0	1	0	0	1	4.3	4.3	4.3	35.139	326	326;349	0	7.5311	0	0	4.3	0	0	4.3	462540	0	0	140250	0	0
Q96RM1;P35326;P35325;P22532;P22531;Q9BYE4	Q96RM1;P35326;P35325;P22532;P22531;Q9BYE4	1;1;1;1;1;1	1;1;1;1;1;1	1;1;1;1;1;1	Small proline-rich protein 2F;Small proline-rich protein 2A;Small proline-rich protein 2B;Small proline-rich protein 2D;Small proline-rich protein 2E;Small proline-rich protein 2G	SPRR2F;SPRR2A;SPRR2B;SPRR2D;SPRR2E;SPRR2G	;;;;;	6	1	1	1	1	0	0	0	0	0	1	0	0	0	0	0	1	0	0	0	0	0	12.5	12.5	12.5	7.8052	72	72;72;72;72;72;73	0	8.4686	12.5	0	0	0	0	0	191760	191760	0	0	0	0
Q8IV96;P26196	Q8IV96;P26196	1;1	1;1	1;1	Probable ATP-dependent RNA helicase DDX6	DDX6	;	2	1	1	1	0	0	0	1	0	0	0	0	0	1	0	0	0	0	0	1	0	0	12.8	12.8	12.8	20.426	187	187;483	0.007874	6.1152	0	0	0	12.8	0	0	159170	0	0	0	159170	0
P29375-2;P29375	P29375-2;P29375	1;1	1;1	1;1	Lysine-specific demethylase 5A	KDM5A	;	2	1	1	1	0	0	0	1	0	0	0	0	0	1	0	0	0	0	0	1	0	0	1	1	1	186.29	1636	1636;1690	1	-2	0	0	0	1	0	0	6277500	0	0	0	6277500	0
P30038-2;P30038-3;P30038	P30038-2;P30038-3;P30038	1;1;1	1;1;1	1;1;1	Delta-1-pyrroline-5-carboxylate dehydrogenase, mitochondrial	ALDH4A1	;;	3	1	1	1	0	0	0	0	0	1	0	0	0	0	0	1	0	0	0	0	0	1	3.2	3.2	3.2	55.117	503	503;512;563	0.0060852	6.2017	0	0	0	0	0	3.2	257560	0	0	0	0	0
P31937	P31937	1	1	1	3-hydroxyisobutyrate dehydrogenase, mitochondrial	HIBADH		1	1	1	1	1	1	0	0	0	0	1	1	0	0	0	0	1	1	0	0	0	0	3.9	3.9	3.9	35.329	336	336	0	9.5369	3.9	3.9	0	0	0	0	152550	102650	49908	0	0	0
P33993-2;P33993-3;P33993	P33993-2;P33993-3;P33993	1;1;1	1;1;1	1;1;1	DNA replication licensing factor MCM7	MCM7	;;	3	1	1	1	0	0	0	1	0	0	0	0	0	1	0	0	0	0	0	1	0	0	3.3	3.3	3.3	44.648	389	389;543;719	0	15.678	0	0	0	3.3	0	0	361030	0	0	0	361030	0
P35240-4;P35240-6;P35240-5;P35240-8;P35240-3;P35240;P35240-2	P35240-4;P35240-6;P35240-5;P35240-8;P35240-3;P35240;P35240-2	1;1;1;1;1;1;1	1;1;1;1;1;1;1	1;1;1;1;1;1;1	Merlin	NF2	;;;;;;	7	1	1	1	1	0	0	1	0	0	1	0	0	1	0	0	1	0	0	1	0	0	2	2	2	59.095	507	507;548;549;561;590;595;620	0	6.8597	2	0	0	2	0	0	106710	0	0	0	106710	0
P35998-2;P35998	P35998-2;P35998	1;1	1;1	1;1	26S protease regulatory subunit 7	PSMC2	;	2	1	1	1	0	1	0	1	1	0	0	1	0	1	1	0	0	1	0	1	1	0	4.4	4.4	4.4	33.273	296	296;433	0	85.129	0	4.4	0	4.4	4.4	0	824140	0	191110	0	251540	381490
P37275-3;P37275-4;P37275-5;P37275;P37275-2	P37275-3;P37275-4;P37275-5;P37275;P37275-2	1;1;1;1;1	1;1;1;1;1	1;1;1;1;1	Zinc finger E-box-binding homeobox 1	ZEB1	;;;;	5	1	1	1	0	1	0	0	1	0	0	1	0	0	1	0	0	1	0	0	1	0	1.1	1.1	1.1	116.59	1057	1057;1104;1108;1124;1125	0.0078895	6.1168	0	1.1	0	0	1.1	0	27587	0	0	0	0	27587
P38432	P38432	1	1	1	Coilin	COIL		1	1	1	1	0	0	0	0	0	0	0	0	0	0	0	0	0	0	0	0	0	0	2.4	2.4	2.4	62.608	576	576	0.007326	5.9751	0	0	0	0	0	0	68047	0	0	0	0	0
P41250	P41250	1	1	1	Glycine--tRNA ligase	GARS		1	1	1	1	0	0	0	0	1	0	0	0	0	0	1	0	0	0	0	0	1	0	1.4	1.4	1.4	83.165	739	739	0.0073801	5.9835	0	0	0	0	1.4	0	85250	0	0	0	0	85250
P46063	P46063	1	1	1	ATP-dependent DNA helicase Q1	RECQL		1	1	1	1	0	0	0	1	1	0	0	0	0	1	1	0	0	0	0	1	1	0	1.7	1.7	1.7	73.457	649	649	0	7.1741	0	0	0	1.7	1.7	0	189960	0	0	0	121910	68052
P47914	P47914	1	1	1	60S ribosomal protein L29	RPL29		1	1	1	1	1	1	1	1	1	0	1	1	1	1	1	0	1	1	1	1	1	0	9.4	9.4	9.4	17.752	159	159	0	12.869	9.4	9.4	9.4	9.4	9.4	0	3078200	304470	732000	411710	694520	935470
Q5T5C7;P49591	Q5T5C7;P49591	1;1	1;1	1;1	Serine--tRNA ligase, cytoplasmic	SARS	;	2	1	1	1	0	1	0	0	0	0	0	1	0	0	0	0	0	1	0	0	0	0	2.6	2.6	2.6	61.312	536	536;514	0	6.8406	0	2.6	0	0	0	0	0	0	0	0	0	0
P50747	P50747	1	1	1	Biotin--protein ligase;Biotin--[methylmalonyl-CoA-carboxytransferase] ligase;Biotin--[propionyl-CoA-carboxylase [ATP-hydrolyzing]] ligase;Biotin--[methylcrotonoyl-CoA-carboxylase] ligase;Biotin--[acetyl-CoA-carboxylase] ligase	HLCS		1	1	1	1	0	1	0	1	1	0	0	1	0	1	1	0	0	1	0	1	1	0	1.7	1.7	1.7	80.759	726	726	0	7.5881	0	1.7	0	1.7	1.7	0	258860	0	82754	0	30641	69804
P52907	P52907	1	1	1	F-actin-capping protein subunit alpha-1	CAPZA1		1	1	1	1	0	0	0	1	1	0	0	0	0	1	1	0	0	0	0	1	1	0	5.2	5.2	5.2	32.922	286	286	0	21.747	0	0	0	5.2	5.2	0	658690	0	0	0	423770	234920
P53618	P53618	1	1	1	Coatomer subunit beta	COPB1		1	1	1	1	0	1	0	1	1	0	0	1	0	1	1	0	0	1	0	1	1	0	1	1	1	107.14	953	953	0	10.186	0	1	0	1	1	0	215080	0	114910	0	0	100180
P53621;P53621-2	P53621;P53621-2	1;1	1;1	1;1	Coatomer subunit alpha;Xenin;Proxenin	COPA	;	2	1	1	1	1	1	0	1	1	0	1	1	0	1	1	0	1	1	0	1	1	0	1.1	1.1	1.1	138.34	1224	1224;1233	0	96.55	1.1	1.1	0	1.1	1.1	0	185050	185050	0	0	0	0
P60842	P60842	1	1	1	Eukaryotic initiation factor 4A-I	EIF4A1		1	1	1	1	1	0	0	0	0	0	1	0	0	0	0	0	1	0	0	0	0	0	3.4	3.4	3.4	46.153	406	406	0.005988	6.1384	3.4	0	0	0	0	0	61127	61127	0	0	0	0
P60953	P60953	1	1	1	Cell division control protein 42 homolog	CDC42		1	1	1	1	0	1	0	1	0	0	0	1	0	1	0	0	0	1	0	1	0	0	5.2	5.2	5.2	21.258	191	191	0	8.8824	0	5.2	0	5.2	0	0	485950	0	136140	0	349810	0
P60981-2;P60981	P60981-2;P60981	1;1	1;1	1;1	Destrin	DSTN	;	2	1	1	1	0	0	0	1	1	0	0	0	0	1	1	0	0	0	0	1	1	0	8.8	8.8	8.8	16.62	148	148;165	0.0062241	6.2772	0	0	0	8.8	8.8	0	750560	0	0	0	498020	252540
P62701	P62701	1	1	1	40S ribosomal protein S4, X isoform	RPS4X		1	1	1	1	0	0	0	1	0	0	0	0	0	1	0	0	0	0	0	1	0	0	4.9	4.9	4.9	29.597	263	263	0	15.667	0	0	0	4.9	0	0	427850	0	0	0	427850	0
P67936	P67936	1	1	1	Tropomyosin alpha-4 chain	TPM4		1	1	1	1	1	1	0	0	0	0	1	1	0	0	0	0	1	1	0	0	0	0	5.6	5.6	5.6	28.521	248	248	0.0042827	6.4153	5.6	5.6	0	0	0	0	232360	69921	162440	0	0	0
Q01650	Q01650	1	1	1	Large neutral amino acids transporter small subunit 1	SLC7A5		1	1	1	1	1	0	0	1	0	0	1	0	0	1	0	0	1	0	0	1	0	0	3.6	3.6	3.6	55.01	507	507	0	29.249	3.6	0	0	3.6	0	0	1433300	423530	0	0	1009800	0
Q04724	Q04724	1	1	1	Transducin-like enhancer protein 1	TLE1		1	1	1	1	0	0	1	1	0	0	0	0	1	1	0	0	0	0	1	1	0	0	1.8	1.8	1.8	83.2	770	770	0	6.8714	0	0	1.8	1.8	0	0	0	0	0	0	0	0
Q07837-2	Q07837-2	1	1	1				1	1	1	1	0	0	0	0	1	0	0	0	0	0	1	0	0	0	0	0	1	0	2.5	2.5	2.5	46.727	407	407	1	-2	0	0	0	0	2.5	0	4057500	0	0	0	0	4057500
Q13151	Q13151	1	1	1	Heterogeneous nuclear ribonucleoprotein A0	HNRNPA0		1	1	1	1	0	0	1	1	1	0	0	0	1	1	1	0	0	0	1	1	1	0	4.3	4.3	4.3	30.84	305	305	0	6.7297	0	0	4.3	4.3	4.3	0	639640	0	0	0	398420	241220
Q13200-2;Q13200-3;Q13200	Q13200-2;Q13200-3;Q13200	1;1;1	1;1;1	1;1;1	26S proteasome non-ATPase regulatory subunit 2	PSMD2	;;	3	1	1	1	0	1	0	1	0	0	0	1	0	1	0	0	0	1	0	1	0	0	1.6	1.6	1.6	82.193	749	749;778;908	0.0062112	6.252	0	1.6	0	1.6	0	0	226400	0	62687	0	163710	0
Q5TFK1;Q13347	Q5TFK1;Q13347	1;1	1;1	1;1	Eukaryotic translation initiation factor 3 subunit I	EIF3I	;	2	1	1	1	0	1	0	0	1	0	0	1	0	0	1	0	0	1	0	0	1	0	9.6	9.6	9.6	14.082	125	125;325	0	6.783	0	9.6	0	0	9.6	0	113570	0	43910	0	0	69659
Q13442	Q13442	1	1	1	28 kDa heat- and acid-stable phosphoprotein	PDAP1		1	1	1	1	0	1	0	0	0	0	0	1	0	0	0	0	0	1	0	0	0	0	7.2	7.2	7.2	20.63	181	181	0	6.8624	0	7.2	0	0	0	0	236330	0	236330	0	0	0
Q15424-2;Q15424;Q15424-4;Q15424-3;Q14151	Q15424-2;Q15424;Q15424-4;Q15424-3;Q14151	1;1;1;1;1	1;1;1;1;1	1;1;1;1;1	Scaffold attachment factor B1;Scaffold attachment factor B2	SAFB;SAFB2	;;;;	5	1	1	1	0	1	0	0	0	0	0	1	0	0	0	0	0	1	0	0	0	0	3.1	3.1	3.1	95.18	848	848;915;916;917;953	0.0063425	6.3378	0	3.1	0	0	0	0	261310	0	261310	0	0	0
Q14692	Q14692	1	1	1	Ribosome biogenesis protein BMS1 homolog	BMS1		1	1	1	1	0	1	0	1	0	0	0	1	0	1	0	0	0	1	0	1	0	0	0.9	0.9	0.9	145.81	1282	1282	0.0075047	6.0191	0	0.9	0	0.9	0	0	0	0	0	0	0	0
Q15067-3;Q15067-2;Q15067	Q15067-3;Q15067-2;Q15067	1;1;1	1;1;1	1;1;1	Peroxisomal acyl-coenzyme A oxidase 1	ACOX1	;;	3	1	1	1	1	1	0	0	0	1	1	1	0	0	0	1	1	1	0	0	0	1	2.7	2.7	2.7	70.135	622	622;660;660	0	7.8203	2.7	2.7	0	0	0	2.7	697850	231010	207310	0	0	0
Q15208	Q15208	1	1	1	Serine/threonine-protein kinase 38	STK38		1	1	1	1	0	0	0	1	0	0	0	0	0	1	0	0	0	0	0	1	0	0	3.4	3.4	3.4	54.19	465	465	0.0021978	6.5757	0	0	0	3.4	0	0	48698	0	0	0	48698	0
Q16560-2	Q16560-2	1	1	1				1	1	1	1	0	0	0	0	0	0	0	0	0	0	0	0	0	0	0	0	0	0	5.6	5.6	5.6	29.992	251	251	1	-2	0	0	0	0	0	0	0	0	0	0	0	0
Q17RL8;Q76G19-2;Q76G19	Q17RL8;Q76G19-2;Q76G19	1;1;1	1;1;1	1;1;1	PDZ domain-containing protein 4	PDZD4	;;	3	1	1	1	0	0	0	1	0	0	0	0	0	1	0	0	0	0	0	1	0	0	1.7	1.7	1.7	86.875	775	775;660;769	0	15.657	0	0	0	1.7	0	0	135520	0	0	0	135520	0
Q1RLN5;Q8IWW6-3;Q8IWW6-2;Q8IWW6-4;Q8IWW6	Q1RLN5;Q8IWW6-3;Q8IWW6-2;Q8IWW6-4;Q8IWW6	1;1;1;1;1	1;1;1;1;1	1;1;1;1;1	Rho GTPase-activating protein 12	ARHGAP12	;;;;	5	1	1	1	0	0	0	1	0	0	0	0	0	1	0	0	0	0	0	1	0	0	2.5	2.5	2.5	90.873	799	799;794;816;841;846	0	6.9045	0	0	0	2.5	0	0	179100	0	0	0	179100	0
Q2M1Z3	Q2M1Z3	1	1	1	Rho GTPase-activating protein 31	ARHGAP31		1	1	1	1	0	0	0	1	0	0	0	0	0	1	0	0	0	0	0	1	0	0	1.2	1.2	1.2	156.98	1444	1444	0.0074906	6.0138	0	0	0	1.2	0	0	0	0	0	0	0	0
Q330K2-2	Q330K2-2	1	1	1				1	1	1	1	1	0	0	0	0	0	1	0	0	0	0	0	1	0	0	0	0	0	5	5	5	32.847	281	281	1	-2	5	0	0	0	0	0	579840	579840	0	0	0	0
Q49A92-4	Q49A92-4	1	1	1				1	1	1	1	1	0	0	0	0	0	1	0	0	0	0	0	1	0	0	0	0	0	5.5	5.5	5.5	22.266	201	201	1	-2	5.5	0	0	0	0	0	251760	251760	0	0	0	0
Q53G59	Q53G59	1	1	1	Kelch-like protein 12	KLHL12		1	1	1	1	0	1	0	1	1	0	0	1	0	1	1	0	0	1	0	1	1	0	3	3	3	63.276	568	568	1	-2	0	3	0	3	3	0	11710000	0	1232500	0	5686100	4791500
Q5H907;Q5H909;Q9UNF1-2;Q9UNF1	Q5H907;Q5H909;Q9UNF1-2;Q9UNF1	1;1;1;1	1;1;1;1	1;1;1;1	Melanoma-associated antigen D2	MAGED2	;;;	4	1	1	1	0	1	0	1	1	0	0	1	0	1	1	0	0	1	0	1	1	0	4.2	4.2	4.2	55.795	521	521;588;588;606	0	7.6724	0	4.2	0	4.2	4.2	0	132480	0	47240	0	45094	40145
Q5H928;Q99714-2;Q99714	Q5H928;Q99714-2;Q99714	1;1;1	1;1;1	1;1;1	3-hydroxyacyl-CoA dehydrogenase type-2	HSD17B10	;;	3	1	1	1	1	0	0	0	0	0	1	0	0	0	0	0	1	0	0	0	0	0	10.1	10.1	10.1	17.224	169	169;252;261	1	-2	10.1	0	0	0	0	0	0	0	0	0	0	0
Q5T4S7-3;Q5T4S7-4;Q5T4S7;Q5T4S7-2	Q5T4S7-3;Q5T4S7-4;Q5T4S7;Q5T4S7-2	1;1;1;1	1;1;1;1	1;1;1;1	E3 ubiquitin-protein ligase UBR4	UBR4	;;;	4	1	1	1	0	0	0	1	1	0	0	0	0	1	1	0	0	0	0	1	1	0	0.5	0.5	0.5	571.85	5159	5159;5176;5183;5204	0	7.0244	0	0	0	0.5	0.5	0	250340	0	0	0	125890	124460
Q5TH69	Q5TH69	1	1	1	Brefeldin A-inhibited guanine nucleotide-exchange protein 3	ARFGEF3		1	1	1	1	0	0	0	1	0	0	0	0	0	1	0	0	0	0	0	1	0	0	0.5	0.5	0.5	240.65	2177	2177	0.0074766	6.0131	0	0	0	0.5	0	0	93671	0	0	0	93671	0
Q8N3S3-6;Q8N3S3-5;Q8N3S3-7;Q8N3S3-4;Q8N3S3-3;Q8N3S3-2;Q8N3S3	Q8N3S3-6;Q8N3S3-5;Q8N3S3-7;Q8N3S3-4;Q8N3S3-3;Q8N3S3-2;Q8N3S3	1;1;1;1;1;1;1	1;1;1;1;1;1;1	1;1;1;1;1;1;1	Putative homeodomain transcription factor 2	PHTF2	;;;;;;	7	1	1	1	0	0	0	0	0	0	0	0	0	0	0	0	0	0	0	0	0	0	4	4	4	39.889	352	352;356;546;695;747;751;785	1	-2	0	0	0	0	0	0	0	0	0	0	0	0
Q8N841-2;Q8N841	Q8N841-2;Q8N841	1;1	1;1	1;1	Tubulin polyglutamylase TTLL6	TTLL6	;	2	1	1	1	0	0	0	0	0	1	0	0	0	0	0	1	0	0	0	0	0	1	2.6	2.6	2.6	64.547	569	569;843	1	-2	0	0	0	0	0	2.6	1177600	0	0	0	0	0
Q8NGM1	Q8NGM1	1	1	1	Olfactory receptor 4C15	OR4C15		1	1	1	1	0	0	0	0	0	0	0	0	0	0	0	0	0	0	0	0	0	0	3.8	3.8	3.8	35.666	316	316	1	-2	0	0	0	0	0	0	0	0	0	0	0	0
Q8TE77-5	Q8TE77-5	1	1	1				1	1	1	1	0	0	0	0	0	1	0	0	0	0	0	1	0	0	0	0	0	1	7.1	7.1	7.1	16.357	141	141	1	-2	0	0	0	0	0	7.1	759290	0	0	0	0	0
Q8WU20	Q8WU20	1	1	1	Fibroblast growth factor receptor substrate 2	FRS2		1	1	1	1	0	0	0	1	0	0	0	0	0	1	0	0	0	0	0	1	0	0	3.5	3.5	3.5	57.028	508	508	0	8.657	0	0	0	3.5	0	0	238170	0	0	0	238170	0
Q8WWQ0	Q8WWQ0	1	1	1	PH-interacting protein	PHIP		1	1	1	1	0	0	0	0	0	1	0	0	0	0	0	1	0	0	0	0	0	1	0.7	0.7	0.7	206.69	1821	1821	0.0073665	5.9816	0	0	0	0	0	0.7	1212900	0	0	0	0	0
Q969K7-3;Q969K7-2;Q969K7	Q969K7-3;Q969K7-2;Q969K7	1;1;1	1;1;1	1;1;1	Transmembrane protein 54	TMEM54	;;	3	1	1	1	0	0	1	0	0	0	0	0	1	0	0	0	0	0	1	0	0	0	8.3	8.3	8.3	18.302	169	169;202;222	1	-2	0	0	8.3	0	0	0	7284600	0	0	7284600	0	0
Q96I23	Q96I23	1	1	1	Protein preY, mitochondrial	PYURF		1	1	1	1	1	1	0	1	1	0	1	1	0	1	1	0	1	1	0	1	1	0	12.3	12.3	12.3	12.654	114	114	0	7.0282	12.3	12.3	0	12.3	12.3	0	27082000	4108600	4918500	0	7203700	10851000
Q96JJ7	Q96JJ7	1	1	1	Protein disulfide-isomerase TMX3	TMX3		1	1	1	1	0	0	0	1	0	0	0	0	0	1	0	0	0	0	0	1	0	0	2.9	2.9	2.9	51.871	454	454	0.0072595	5.9566	0	0	0	2.9	0	0	125510	0	0	0	125510	0
Q96KR1	Q96KR1	1	1	1	Zinc finger RNA-binding protein	ZFR		1	1	1	1	0	1	0	0	1	0	0	1	0	0	1	0	0	1	0	0	1	0	1.5	1.5	1.5	117.01	1074	1074	0	7.1178	0	1.5	0	0	1.5	0	273120	0	139650	0	0	133460
Q96M63-5;Q96M63	Q96M63-5;Q96M63	1;1	1;1	1;1	Coiled-coil domain-containing protein 114	CCDC114	;	2	1	1	1	0	0	0	0	0	0	0	0	0	0	0	0	0	0	0	0	0	0	2.6	2.6	2.6	62.694	539	539;670	1	-2	0	0	0	0	0	0	9594300	0	0	0	0	0
Q96MF6	Q96MF6	1	1	1	Coenzyme Q-binding protein COQ10 homolog A, mitochondrial	COQ10A		1	1	1	1	0	0	0	1	0	0	0	0	0	1	0	0	0	0	0	1	0	0	3.2	3.2	3.2	27.686	247	247	1	-2	0	0	0	3.2	0	0	952790	0	0	0	952790	0
Q96N76;Q96N76-2	Q96N76;Q96N76-2	1;1	1;1	1;1	Urocanate hydratase	UROC1	;	2	1	1	1	1	0	0	0	0	0	1	0	0	0	0	0	1	0	0	0	0	0	1.9	1.9	1.9	74.83	676	676;736	0	6.7759	1.9	0	0	0	0	0	0	0	0	0	0	0
Q9BSJ8;Q9BSJ8-2	Q9BSJ8;Q9BSJ8-2	1;1	1;1	1;1	Extended synaptotagmin-1	ESYT1	;	2	1	1	1	0	0	0	1	0	0	0	0	0	1	0	0	0	0	0	1	0	0	1.4	1.4	1.4	122.85	1104	1104;1114	0	7.2834	0	0	0	1.4	0	0	718110	0	0	0	718110	0
Q9BYG4	Q9BYG4	1	1	1	Partitioning defective 6 homolog gamma	PARD6G		1	1	1	1	0	0	0	0	1	0	0	0	0	0	1	0	0	0	0	0	1	0	6.9	6.9	6.9	40.883	376	376	0.0075901	6.0407	0	0	0	0	6.9	0	22073000	0	0	0	0	22073000
Q9BYV1-2;Q9BYV1	Q9BYV1-2;Q9BYV1	1;1	1;1	1;1	Alanine--glyoxylate aminotransferase 2, mitochondrial	AGXT2	;	2	1	1	1	0	0	0	0	0	1	0	0	0	0	0	1	0	0	0	0	0	1	2.7	2.7	2.7	49.297	439	439;514	1	-2	0	0	0	0	0	2.7	107720	0	0	0	0	0
Q9H1E3-2;Q9H1E3	Q9H1E3-2;Q9H1E3	1;1	1;1	1;1	Nuclear ubiquitous casein and cyclin-dependent kinase substrate 1	NUCKS1	;	2	1	1	1	0	1	0	0	1	0	0	1	0	0	1	0	0	1	0	0	1	0	4.4	4.4	4.4	22.775	203	203;243	0	9.1618	0	4.4	0	0	4.4	0	1275900	0	428150	0	0	332550
Q9H307-2;Q9H307	Q9H307-2;Q9H307	1;1	1;1	1;1	Pinin	PNN	;	2	1	1	1	0	1	0	0	1	0	0	1	0	0	1	0	0	1	0	0	1	0	2.2	2.2	2.2	67.005	584	584;717	0	7.0653	0	2.2	0	0	2.2	0	486450	0	108610	0	0	161030
Q9H3P7	Q9H3P7	1	1	1	Golgi resident protein GCP60	ACBD3		1	1	1	1	0	0	0	1	0	0	0	0	0	1	0	0	0	0	0	1	0	0	4.5	4.5	4.5	60.593	528	528	0	23.487	0	0	0	4.5	0	0	133000	0	0	0	81536	0
Q9H5V9-2;Q9H5V9-3;Q9H5V9	Q9H5V9-2;Q9H5V9-3;Q9H5V9	1;1;1	1;1;1	1;1;1	UPF0428 protein CXorf56	CXorf56	;;	3	1	1	1	0	0	0	0	0	0	0	0	0	0	0	0	0	0	0	0	0	0	6.4	6.4	6.4	19.981	173	173;208;222	0.0021786	6.5034	0	0	0	0	0	0	102350	0	0	0	0	0
Q9H920-2	Q9H920-2	1	1	1				1	1	1	1	0	0	0	0	1	0	0	0	0	0	1	0	0	0	0	0	1	0	6.9	6.9	6.9	28.736	246	246	1	-2	0	0	0	0	6.9	0	0	0	0	0	0	0
Q9HCN4-3;Q9HCN4-2;Q9HCN4-4;Q9HCN4;Q9HCN4-5	Q9HCN4-3;Q9HCN4-2;Q9HCN4-4;Q9HCN4;Q9HCN4-5	1;1;1;1;1	1;1;1;1;1	1;1;1;1;1	GPN-loop GTPase 1	GPN1	;;;;	5	1	1	1	0	1	0	0	0	0	0	1	0	0	0	0	0	1	0	0	0	0	3.9	3.9	3.9	31.832	279	279;295;362;374;388	0.0075614	6.0331	0	3.9	0	0	0	0	0	0	0	0	0	0
S4R313;Q9NP74-3;Q9NP74-2;Q9NP74	S4R313;Q9NP74-3;Q9NP74-2;Q9NP74	1;1;1;1	1;1;1;1	1;1;1;1	Palmdelphin	PALMD	;;;	4	1	1	1	0	0	0	0	0	0	0	0	0	0	0	0	0	0	0	0	0	0	3.3	3.3	3.3	62.652	551	551;376;471;551	0.0059642	6.1272	0	0	0	0	0	0	139370	0	0	0	0	0
Q9NPJ3	Q9NPJ3	1	1	1	Acyl-coenzyme A thioesterase 13;Acyl-coenzyme A thioesterase 13, N-terminally processed	ACOT13		1	1	1	1	0	1	0	0	0	0	0	1	0	0	0	0	0	1	0	0	0	0	9.3	9.3	9.3	14.96	140	140	1	-2	0	9.3	0	0	0	0	4534400	0	4534400	0	0	0
Q9NQS3	Q9NQS3	1	1	1	Nectin-3	PVRL3		1	1	1	1	0	0	0	1	0	0	0	0	0	1	0	0	0	0	0	1	0	0	1.6	1.6	1.6	61.002	549	549	0	27.858	0	0	0	1.6	0	0	0	0	0	0	0	0
Q9NRN7	Q9NRN7	1	1	1	L-aminoadipate-semialdehyde dehydrogenase-phosphopantetheinyl transferase	AASDHPPT		1	1	1	1	0	0	0	1	0	0	0	0	0	1	0	0	0	0	0	1	0	0	4.9	4.9	4.9	35.776	309	309	0	6.8821	0	0	0	4.9	0	0	702560	0	0	0	702560	0
Q9NRW3	Q9NRW3	1	1	1	DNA dC->dU-editing enzyme APOBEC-3C	APOBEC3C		1	1	1	1	0	0	0	0	1	0	0	0	0	0	1	0	0	0	0	0	1	0	5.3	5.3	5.3	22.826	190	190	1	-2	0	0	0	0	5.3	0	522880	0	0	0	0	522880
Q9NZI8-2;Q9NZI8	Q9NZI8-2;Q9NZI8	1;1	1;1	1;1	Insulin-like growth factor 2 mRNA-binding protein 1	IGF2BP1	;	2	1	1	1	0	0	0	1	0	0	0	0	0	1	0	0	0	0	0	1	0	0	3	3	3	48.597	438	438;577	0.0072333	5.9454	0	0	0	3	0	0	121600	0	0	0	121600	0
Q9UFB7	Q9UFB7	1	1	1	Zinc finger and BTB domain-containing protein 47	ZBTB47		1	1	1	1	0	1	0	0	0	1	0	1	0	0	0	1	0	1	0	0	0	1	2	2	2	82.759	747	747	1	-2	0	2	0	0	0	2	554420000	0	5073900	0	0	0
Q9ULC5-4;Q9ULC5;Q9ULC5-3	Q9ULC5-4;Q9ULC5;Q9ULC5-3	1;1;1	1;1;1	1;1;1	Long-chain-fatty-acid--CoA ligase 5	ACSL5	;;	3	1	1	1	0	0	1	0	0	0	0	0	1	0	0	0	0	0	1	0	0	0	1.5	1.5	1.5	73.277	659	659;683;739	1	-2	0	0	1.5	0	0	0	241600	0	0	241600	0	0
Q9ULW0;Q9ULW0-2	Q9ULW0;Q9ULW0-2	1;1	1;1	1;1	Targeting protein for Xklp2	TPX2	;	2	1	1	1	0	1	0	0	0	0	0	1	0	0	0	0	0	1	0	0	0	0	1.2	1.2	1.2	85.652	747	747;783	0.0075188	6.028	0	1.2	0	0	0	0	167440	0	167440	0	0	0
Q9UQE7	Q9UQE7	1	1	1	Structural maintenance of chromosomes protein 3	SMC3		1	1	1	1	0	0	0	1	0	0	0	0	0	1	0	0	0	0	0	1	0	0	1	1	1	141.54	1217	1217	1	-2	0	0	0	1	0	0	35251	0	0	0	35251	0
Q9Y2W2	Q9Y2W2	1	1	1	WW domain-binding protein 11	WBP11		1	1	1	1	0	0	0	0	0	0	0	0	0	0	0	0	0	0	0	0	0	0	1.7	1.7	1.7	69.997	641	641	0.0072727	5.9585	0	0	0	0	0	0	80741	0	0	0	0	0
Q9Y3I0	Q9Y3I0	1	1	1	tRNA-splicing ligase RtcB homolog	RTCB		1	1	1	1	0	0	0	0	1	0	0	0	0	0	1	0	0	0	0	0	1	0	2.4	2.4	2.4	55.21	505	505	0	6.8303	0	0	0	0	2.4	0	139580	0	0	0	0	139580
Q9Y3P9	Q9Y3P9	1	1	1	Rab GTPase-activating protein 1	RABGAP1		1	1	1	1	0	1	0	0	1	0	0	1	0	0	1	0	0	1	0	0	1	0	1.1	1.1	1.1	121.74	1069	1069	0.0063025	6.3186	0	1.1	0	0	1.1	0	171920	0	0	0	0	171920
Q9Y5V3;Q9Y5V3-2	Q9Y5V3;Q9Y5V3-2	1;1	1;1	1;1	Melanoma-associated antigen D1	MAGED1	;	2	1	1	1	0	0	0	1	0	0	0	0	0	1	0	0	0	0	0	1	0	0	1.9	1.9	1.9	86.16	778	778;834	0	6.7951	0	0	0	1.9	0	0	49128	0	0	0	49128	0
REV__A0A0A0MSM0;REV__Q92598-2;REV__Q92598-3;REV__Q92598;REV__Q92598-4	REV__A0A0A0MSM0;REV__Q92598-2;REV__Q92598-3;REV__Q92598;REV__Q92598-4	1;1;1;1;1	1;1;1;1;1	1;1;1;1;1			;;;;	5	1	1	1	0	0	0	0	0	1	0	0	0	0	0	1	0	0	0	0	0	1	0	0	0	88.841	782	782;814;817;858;860	0.0063559	6.3416	0	0	0	0	0	0	271120	0	0	0	0	0
REV__H7C5U4;REV__A6H8Y1-2;REV__A6H8Y1-7;REV__A6H8Y1-6;REV__A6H8Y1;REV__A0A0G2JNU3	REV__H7C5U4;REV__A6H8Y1-2;REV__A6H8Y1-7;REV__A6H8Y1-6;REV__A6H8Y1;REV__A0A0G2JNU3	1;1;1;1;1;1	1;1;1;1;1;1	1;1;1;1;1;1			;;;;;	6	1	1	1	0	1	0	1	0	0	0	1	0	1	0	0	0	1	0	1	0	0	0	0	0	64.569	583	583;2254;2552;2604;2624;2624	1	-2	0	0	0	0	0	0	0	0	0	0	0	0
REV__E7EVX2	REV__E7EVX2	1	1	1				1	1	1	1	0	0	0	0	0	1	0	0	0	0	0	1	0	0	0	0	0	1	0	0	0	51.022	445	445	0.0043011	6.4354	0	0	0	0	0	0	7829900	0	0	0	0	0
REV__H7BZP1;REV__Q96JG6-3;REV__Q96JG6	REV__H7BZP1;REV__Q96JG6-3;REV__Q96JG6	1;1;1	1;1;1	1;1;1			;;	3	1	1	1	0	0	0	0	1	0	0	0	0	0	1	0	0	0	0	0	1	0	0	0	0	18.488	155	155;934;964	1	-2	0	0	0	0	0	0	906970	0	0	0	0	906970
REV__Q6KC79-3;REV__Q6KC79-2;REV__Q6KC79	REV__Q6KC79-3;REV__Q6KC79-2;REV__Q6KC79	1;1;1	1;1;1	1;1;1			;;	3	1	1	1	0	1	1	0	0	0	0	1	1	0	0	0	0	1	1	0	0	0	0	0	0	122.37	1101	1101;2697;2804	0.0079365	6.1211	0	0	0	0	0	0	3386300	0	884010	2502300	0	0
[truncated: 16 more columns]

## Sheet: n=2 and 3
Protein IDs	Majority protein IDs	Peptide counts (all)	Peptide counts (razor+unique)	Peptide counts (unique)	Protein names	Gene names	Fasta headers	Number of proteins	Peptides	Razor + unique peptides	Unique peptides	Peptides Rh18_BirA_n=2	Peptides Rh18_BirA_n=3	Peptides Rh18_BirA_PANX1_n=2	Peptides Rh18_BirA_PANX1_n=3	Peptides Rh18_Myc_PANX1_n=2	Peptides Rh18_Myc_PANX1_n=3	Peptides Rh30_BirA_n=2	Peptides Rh30_BirA_n=3	Peptides Rh30_BirA_PANX1_n=2	Peptides Rh30_BirA_PANX1_n=3	Peptides Rh30_Myc_PANX1_n=2	Peptides Rh30_Myc_PANX1_n=3	Razor + unique peptides Rh18_BirA_n=2	Razor + unique peptides Rh18_BirA_n=3	Razor + unique peptides Rh18_BirA_PANX1_n=2	Razor + unique peptides Rh18_BirA_PANX1_n=3	Razor + unique peptides Rh18_Myc_PANX1_n=2	Razor + unique peptides Rh18_Myc_PANX1_n=3	Razor + unique peptides Rh30_BirA_n=2	Razor + unique peptides Rh30_BirA_n=3	Razor + unique peptides Rh30_BirA_PANX1_n=2	Razor + unique peptides Rh30_BirA_PANX1_n=3	Razor + unique peptides Rh30_Myc_PANX1_n=2	Razor + unique peptides Rh30_Myc_PANX1_n=3	Unique peptides Rh18_BirA_n=2	Unique peptides Rh18_BirA_n=3	Unique peptides Rh18_BirA_PANX1_n=2	Unique peptides Rh18_BirA_PANX1_n=3	Unique peptides Rh18_Myc_PANX1_n=2	Unique peptides Rh18_Myc_PANX1_n=3	Unique peptides Rh30_BirA_n=2	Unique peptides Rh30_BirA_n=3	Unique peptides Rh30_BirA_PANX1_n=2	Unique peptides Rh30_BirA_PANX1_n=3	Unique peptides Rh30_Myc_PANX1_n=2	Unique peptides Rh30_Myc_PANX1_n=3	Sequence coverage [%]	Unique + razor sequence coverage [%]
Q09666;E9PQE3;E9PJZ0;E9PKR9;E9PJC6;E9PLK4	Q09666	216;2;2;2;2;2	216;2;2;2;2;2	216;2;2;2;2;2	Neuroblast differentiation-associated protein AHNAK	AHNAK		6	216	216	216	68	98	161	183	0	0	91	116	165	143	0	0	68	98	161	183	0	0	91	116	165	143	0	0	68	98	161	183	0	0	91	116	165	143	0	0	59.2	59.2
P21333;Q5HY54;Q60FE5;A0A087WWY3;F8WE98;H0Y5C6;H0Y5F3;H7C2E7;H7C5L4	P21333;Q5HY54;Q60FE5;A0A087WWY3	113;112;111;92;20;14;5;1;1	113;112;111;92;20;14;5;1;1	105;104;103;86;16;12;5;1;0	Filamin-A	FLNA	;;;	9	113	113	105	89	91	78	79	0	1	89	96	79	69	0	0	89	91	78	79	0	1	89	96	79	69	0	0	82	85	72	73	0	1	83	89	72	64	0	0	65.5	65.5
Q13085;Q59FY4;A0A0C4DGT1;A0A087WWN5;A0A087X0W4;S4R3S7;A0A087WYK6;A0A087WVR6;A0A087X2F8;A0A087X126	Q13085	91;45;4;3;3;3;2;1;1;1	91;45;4;3;3;3;2;1;1;1	78;39;3;3;0;0;2;0;1;1	Acetyl-CoA carboxylase 1;Biotin carboxylase	ACACA		10	91	91	78	30	61	21	54	7	64	28	75	45	37	26	34	30	61	21	54	7	64	28	75	45	37	26	34	26	48	15	45	6	54	23	64	36	31	20	28	53.1	53.1
P11498;E9PRE7;E9PS68	P11498	51;20;11	51;20;11	51;20;11	Pyruvate carboxylase, mitochondrial	PC		3	51	51	51	43	42	41	43	34	40	45	44	43	36	42	32	43	42	41	43	34	40	45	44	43	36	42	32	43	42	41	43	34	40	45	44	43	36	42	32	64.7	64.7
P46939;Q5T097;H0Y337;Q5T098;A0A0D9SG57;E7EQR9;F5GZY3;E7EQS5;F8VX32;E7ESB2;H0Y304;A0A087WV90;E9PDN5;A0A087WTU7;A0A075B6G3;Q13474;P11532	P46939	46;15;2;1;1;1;1;1;1;1;1;1;1;1;1;1;1	46;15;2;1;1;1;1;1;1;1;1;1;1;1;1;1;1	46;15;2;1;1;1;1;1;1;1;1;1;1;1;1;1;1	Utrophin	UTRN		17	46	46	46	0	1	17	29	0	0	1	0	28	29	0	0	0	1	17	29	0	0	1	0	28	29	0	0	0	1	17	29	0	0	1	0	28	29	0	0	17.4	17.4
A8MQ02	A8MQ02	43	1	0		MLLT4		1	43	1	0	0	2	12	36	0	0	0	0	28	29	0	0	0	0	0	1	0	0	0	0	0	0	0	0	0	0	0	0	0	0	0	0	0	0	0	0	34.2	0.7
J3KN01;P55196;Q5TIG5;H0Y8L4;H0Y948;H0Y8U8;H0YA98;H0Y9I0	J3KN01;P55196;Q5TIG5	43;43;37;8;5;4;3;2	43;43;37;8;5;4;3;2	0;0;0;0;0;0;0;0	Afadin	MLLT4	;;	8	43	43	0	0	2	12	35	0	0	0	0	29	29	0	0	0	2	12	35	0	0	0	0	29	29	0	0	0	0	0	0	0	0	0	0	0	0	0	0	33.2	33.2
Q9P0K7;D6RE17;D6REL2;D6R9G6;D6RF74;D6RB27;D6R9G4;D6RBY4;D6RB25;D6RBW6	Q9P0K7	43;6;5;5;5;4;4;4;2;2	43;6;5;5;5;4;4;4;2;2	43;6;5;5;5;4;4;4;2;2	Ankycorbin	RAI14		10	43	43	43	5	4	29	35	0	0	8	9	35	26	0	0	5	4	29	35	0	0	8	9	35	26	0	0	5	4	29	35	0	0	8	9	35	26	0	0	53	53
P49327;A0A0U1RQF0;A0A0U1RRG3	P49327;A0A0U1RQF0	42;41;1	42;41;1	42;41;1	Fatty acid synthase;[Acyl-carrier-protein] S-acetyltransferase;[Acyl-carrier-protein] S-malonyltransferase;3-oxoacyl-[acyl-carrier-protein] synthase;3-oxoacyl-[acyl-carrier-protein] reductase;3-hydroxyacyl-[acyl-carrier-protein] dehydratase;Enoyl-[acyl-carrier-protein] reductase;Oleoyl-[acyl-carrier-protein] hydrolase	FASN	;	3	42	42	42	14	29	0	7	0	0	7	31	3	5	0	0	14	29	0	7	0	0	7	31	3	5	0	0	14	29	0	7	0	0	7	31	3	5	0	0	23.5	23.5
O43491;E9PII3;Q6R5J7;E9PQD2;E9PQN0;E9PRG1;E9PIG0;E9PMV8;Q6ZSX4;E9PJP4;E9PN54;E9PPC9;A0A1B0GTF8;A8K968;A0A0A0MRA8;Q9Y2J2;J3QS55;Q4VXN0;A0A0C4DH22;A0A0A0MSA4;Q9H4G0	O43491;E9PII3	41;28;13;11;10;10;10;10;9;8;5;3;2;2;2;2;1;1;1;1;1	41;28;13;11;10;10;10;10;9;8;5;3;2;2;2;2;1;1;1;1;1	1;0;1;0;0;0;0;1;0;0;0;0;0;0;0;0;0;0;0;0;0	Band 4.1-like protein 2	EPB41L2	;	21	41	41	1	1	3	27	38	0	0	1	2	29	30	0	0	1	3	27	38	0	0	1	2	29	30	0	0	0	0	1	1	0	0	0	0	1	0	0	0	47.7	47.7
P48681	P48681	41	41	41	Nestin	NES		1	41	41	41	29	38	1	0	0	0	31	33	1	2	0	0	29	38	1	0	0	0	31	33	1	2	0	0	29	38	1	0	0	0	31	33	1	2	0	0	33.7	33.7
P05165;A0A1B0GU58;A0A1B0GUX9;A0A1B0GWI4;A0A1B0GWA1;A0A1B0GTR1;Q5JTW6;H0Y5U0;H0Y4B9;H0Y798;Q5JVH2	P05165;A0A1B0GU58;A0A1B0GUX9;A0A1B0GWI4;A0A1B0GWA1	37;32;23;23;19;9;7;6;3;2;2	37;32;23;23;19;9;7;6;3;2;2	37;32;23;23;19;9;7;6;3;2;2	Propionyl-CoA carboxylase alpha chain, mitochondrial	PCCA	;;;;	11	37	37	37	31	32	27	30	22	30	31	33	27	26	28	22	31	32	27	30	22	30	31	33	27	26	28	22	31	32	27	30	22	30	31	33	27	26	28	22	65.1	65.1
E9PHY5;E9PK52	E9PHY5;E9PK52	36;31	1;1	0;0		EPB41L2	;	2	36	1	0	1	3	23	34	0	0	1	2	25	28	0	0	0	0	1	1	0	0	0	0	1	1	0	0	0	0	0	0	0	0	0	0	0	0	0	0	45.9	1.3
O00763;F8W8T8;H0YGH5;A0A087WUA1	O00763;F8W8T8;H0YGH5	34;17;17;3	21;13;13;3	21;13;13;3	Acetyl-CoA carboxylase 2;Biotin carboxylase	ACACB	;;	4	34	21	21	4	23	6	13	1	19	5	23	9	13	6	13	0	10	0	4	0	9	0	12	0	7	0	7	0	10	0	4	0	9	0	12	0	7	0	7	19.1	12.8
P35579;P35749;P35580;Q7Z406;Q5BKV1;M0QY43;B1AH99;E7ERA5;A0A0C4DFM8;A1L2Z2;P12883;P13535;Q9UKX3;Q9Y623;P13533;P12882;P11055;Q9UKX2	P35579	33;7;5;5;4;3;2;2;2;1;1;1;1;1;1;1;1;1	33;7;5;5;4;3;2;2;2;1;1;1;1;1;1;1;1;1	32;6;4;4;4;2;2;2;2;1;0;0;0;0;0;0;0;0	Myosin-9	MYH9		18	33	33	32	11	15	3	5	0	0	12	24	1	12	0	0	11	15	3	5	0	0	12	24	1	12	0	0	11	15	3	5	0	0	12	23	1	12	0	0	22	22
Q14980;A0A087WY61;F5H4J1;F5H6Y5;H0YFY6;F5H1L0;F5GZW1;F5H2F3;F5H3L6;F5H0Z7;F5H763;K4DIE0;F8W6T3;F5GWK2;F5H073;F5H068;F5H7R5;F5H4Y4;F5GWA2	Q14980;A0A087WY61;F5H4J1	31;30;16;13;10;4;4;4;4;4;4;4;3;2;2;2;1;1;1	31;30;16;13;10;4;4;4;4;4;4;4;3;2;2;2;1;1;1	31;30;16;13;10;4;4;4;4;4;4;4;3;2;2;2;1;1;1	Nuclear mitotic apparatus protein 1	NUMA1	;;	19	31	31	31	17	19	0	0	1	0	14	23	0	0	0	0	17	19	0	0	1	0	14	23	0	0	0	0	17	19	0	0	1	0	14	23	0	0	0	0	19.8	19.8
Q96RT1;B4DIP2;H0YA04;B1AKT2	Q96RT1	30;10;1;1	30;10;1;1	29;9;1;0	Protein LAP2	ERBB2IP		4	30	30	29	2	1	13	22	0	0	3	1	20	19	0	0	2	1	13	22	0	0	3	1	20	19	0	0	2	1	12	21	0	0	3	1	19	19	0	0	31.7	31.7
P27816;E7EVA0;H0Y2V1;H7C4C5;B5MEG9;F8W9U4;H7C456;A0A0J9YVV8;A0A0J9YW37	P27816;E7EVA0	29;27;9;9;9;9;3;2;2	29;27;9;9;9;9;3;2;2	29;27;9;9;9;9;3;2;2	Microtubule-associated protein 4;Microtubule-associated protein	MAP4	;	9	29	29	29	13	16	0	2	0	0	21	21	2	4	0	1	13	16	0	2	0	0	21	21	2	4	0	1	13	16	0	2	0	0	21	21	2	4	0	1	38.3	38.3
A0A0C4DFT3;Q12959;E7EQD7;B4E2H8;C9JCP6;A8MUT6;B7Z264;E9PIW2;B7Z2T4;E9PN83;Q15700;C9IYP1;H7C325;H7C166;B5MCC5;C9JUA9;F8W750;F2Z2L0;P78352;C9J110;K7EQM6;A8MUT9;C9JWP9;C9JYG3;O14909;Q6ZSU2	A0A0C4DFT3;Q12959;E7EQD7	27;25;16;9;5;5;5;5;5;5;5;4;4;4;4;3;3;2;2;1;1;1;1;1;1;1	27;25;16;9;5;5;5;5;5;5;5;4;4;4;4;3;3;2;2;1;1;1;1;1;1;1	20;18;12;5;1;1;2;2;2;2;2;3;1;4;1;0;1;0;1;0;0;1;1;1;1;1	Disks large homolog 1	DLG1	;;	26	27	27	20	0	1	10	21	0	0	2	1	22	13	0	0	0	1	10	21	0	0	2	1	22	13	0	0	0	1	8	16	0	0	2	1	17	10	0	0	50.4	50.4
P50990;H7C4C8;H7C2U0	P50990	27;12;6	27;12;6	27;12;6	T-complex protein 1 subunit theta	CCT8		3	27	27	27	19	22	5	8	0	0	20	21	5	10	0	0	19	22	5	8	0	0	20	21	5	10	0	0	19	22	5	8	0	0	20	21	5	10	0	0	61.3	61.3
Q86W92;F5GZP6;H0YFE4;A0A0A0MTP2;E9PP16;Q8ND30;F5H6Q7;F5H0E0;F5H495;H0YGH8	Q86W92;F5GZP6	27;20;8;5;2;2;1;1;1;1	27;20;8;5;2;2;1;1;1;1	27;20;8;5;2;2;1;1;1;1	Liprin-beta-1	PPFIBP1	;	10	27	27	27	0	0	12	20	0	0	0	0	22	14	0	0	0	0	12	20	0	0	0	0	22	14	0	0	0	0	12	20	0	0	0	0	22	14	0	0	34	34
Q96RQ3;E9PHF7;E9PG35;F5GYT8;G5E9X5;F8WDI3	Q96RQ3;E9PHF7;E9PG35;F5GYT8;G5E9X5	25;23;21;20;16;2	25;23;21;20;16;2	25;23;21;20;16;2	Methylcrotonoyl-CoA carboxylase subunit alpha, mitochondrial	MCCC1	;;;;	6	25	25	25	20	17	16	17	13	18	17	20	15	12	14	11	20	17	16	17	13	18	17	20	15	12	14	11	20	17	16	17	13	18	17	20	15	12	14	11	53.1	53.1
A0A087X0K9;G5E9E7;G3V1L9;Q07157;H0YKB1;H0Y3R8;H0YLT6	A0A087X0K9;G5E9E7;G3V1L9;Q07157	23;23;23;23;5;2;2	23;23;23;23;5;2;2	23;23;23;23;5;2;2	Tight junction protein ZO-1	TJP1	;;;	7	23	23	23	2	3	2	12	0	0	2	3	11	16	0	0	2	3	2	12	0	0	2	3	11	16	0	0	2	3	2	12	0	0	2	3	11	16	0	0	18.3	18.3
Q14315	Q14315	23	17	15	Filamin-C	FLNC		1	23	17	15	9	14	6	6	0	0	11	16	6	6	0	0	3	8	0	1	0	0	6	10	0	1	0	0	3	8	0	1	0	0	5	9	0	1	0	0	11.5	8.8
CON__P35908;P35908;Q01546;CON__Q6NXH9;CON__O95678;CON__Q01546;O95678;H0YIC5;CON__Q8N1N4-2;CON__Q7RTT2;CON__P07744;CON__Q7RTS7;CON__Q5XKE5;CON__Q32MB2;F8W1S1;CON__P19013;CON__P12035;Q8N1N4;Q7RTS7;P19013;Q5XKE5;Q86Y46;P12035	CON__P35908;P35908	22;22;3;2;2;2;2;1;1;1;1;1;1;1;1;1;1;1;1;1;1;1;1	20;20;3;1;2;2;2;1;1;1;1;1;1;1;1;1;1;1;1;1;1;1;1	15;15;0;0;0;0;0;0;0;0;0;0;0;0;0;0;0;0;0;0;0;0;0	Keratin, type II cytoskeletal 2 epidermal	KRT2	;	23	22	20	15	4	17	4	6	6	7	3	2	6	2	9	6	3	16	3	4	5	5	2	1	5	1	8	4	2	12	1	3	3	4	1	1	3	0	7	3	46.2	43.1
P04264;CON__P04264;CON__Q6IFZ6;CON__H-INV:HIT000016045;F8VP67;F8VUG2;F8W1U3;CON__P05787;CON__Q9R0H5;CON__Q7Z794;P05787;Q7Z794	P04264;CON__P04264	22;21;2;1;1;1;1;1;1;1;1;1	22;21;2;1;1;1;1;1;1;1;1;1	14;13;0;0;0;0;0;0;0;0;0;0	Keratin, type II cytoskeletal 1	KRT1	;	12	22	22	14	14	15	11	15	6	13	9	4	6	6	15	10	14	15	11	15	6	13	9	4	6	6	15	10	10	9	8	9	5	7	4	3	3	2	11	5	44.6	44.6
A0A0G2JNZ2;A0A0G2JPP5;Q14160;A0A0G2JMS7;H0YCG0;Q5T0G3;Q9BTT6	A0A0G2JNZ2;A0A0G2JPP5;Q14160;A0A0G2JMS7	21;21;21;20;9;1;1	21;21;21;20;9;1;1	21;21;21;20;9;1;1	Protein scribble homolog	SCRIB	;;;	7	21	21	21	0	0	3	11	0	0	0	0	7	11	0	0	0	0	3	11	0	0	0	0	7	11	0	0	0	0	3	11	0	0	0	0	7	11	0	0	20	20
C9JZR2;O60716;E9PKY0;E9PRE2;H0YC95;E9PKL1	C9JZR2;O60716	21;21;5;4;3;1	21;21;5;4;3;1	21;21;5;4;3;1	Catenin delta-1	CTNND1	;	6	21	21	21	0	0	4	16	0	0	0	0	15	11	0	0	0	0	4	16	0	0	0	0	15	11	0	0	0	0	4	16	0	0	0	0	15	11	0	0	30.6	30.6
Q9UBF2;Q9Y678	Q9UBF2	21;3	21;3	21;3	Coatomer subunit gamma-2	COPG2		2	21	21	21	11	11	7	10	0	0	10	16	9	5	0	0	11	11	7	10	0	0	10	16	9	5	0	0	11	11	7	10	0	0	10	16	9	5	0	0	34.4	34.4
P08670;B0YJC4;B0YJC5;Q5JVS8;A0A1B0GUA0;A0A1B0GTT5;A0A1B0GVG8;K7EKH6;H7C5W5;F8W835;E7EMV2;E7ESP9;P14136;P41219;Q16352;P07196;P07197	P08670;B0YJC4;B0YJC5	19;18;11;8;6;5;3;1;1;1;1;1;1;1;1;1;1	19;18;11;8;6;5;3;1;1;1;1;1;1;1;1;1;1	17;16;10;8;5;4;3;1;1;1;0;0;1;1;0;0;0	Vimentin	VIM	;;	17	19	19	17	15	12	0	1	0	0	9	11	0	6	0	3	15	12	0	1	0	0	9	11	0	6	0	3	13	11	0	1	0	0	8	9	0	5	0	3	45.3	45.3
Q7Z2W4;C9J6P4;H7C5K1;G5E9U9;Q9H0J9	Q7Z2W4;C9J6P4	18;17;6;1;1	18;17;6;1;1	18;17;6;1;1	Zinc finger CCCH-type antiviral protein 1	ZC3HAV1	;	5	18	18	18	0	1	4	12	0	0	0	0	12	11	0	0	0	1	4	12	0	0	0	0	12	11	0	0	0	1	4	12	0	0	0	0	12	11	0	0	26.1	26.1
Q8IVF2	Q8IVF2	18	18	18	Protein AHNAK2	AHNAK2		1	18	18	18	6	11	5	4	0	0	8	12	7	6	0	0	6	11	5	4	0	0	8	12	7	6	0	0	6	11	5	4	0	0	8	12	7	6	0	0	13.7	13.7
A6NEM2;P51610	A6NEM2;P51610	17;17	17;17	17;17	Host cell factor 1;HCF N-terminal chain 1;HCF N-terminal chain 2;HCF N-terminal chain 3;HCF N-terminal chain 4;HCF N-terminal chain 5;HCF N-terminal chain 6;HCF C-terminal chain 1;HCF C-terminal chain 2;HCF C-terminal chain 3;HCF C-terminal chain 4;HCF C-terminal chain 5;HCF C-terminal chain 6	HCFC1	;	2	17	17	17	6	10	0	0	0	0	10	12	0	0	0	0	6	10	0	0	0	0	10	12	0	0	0	0	6	10	0	0	0	0	10	12	0	0	0	0	11.5	11.5
CON__P13645;P13645;CON__P02535-1;CON__Q7Z3Z0;CON__Q7Z3Y8;CON__Q148H6;CON__Q7Z3Y9;CON__Q7Z3Y7;CON__Q2M2I5;Q7Z3Z0;Q7Z3Y8;Q7Z3Y7;Q7Z3Y9;Q2M2I5	CON__P13645;P13645	17;17;5;1;1;1;1;1;1;1;1;1;1;1	17;17;5;1;1;1;1;1;1;1;1;1;1;1	15;15;3;0;0;0;0;0;0;0;0;0;0;0	Keratin, type I cytoskeletal 10	KRT10	;	14	17	17	15	9	16	7	11	5	8	4	4	8	4	8	8	9	16	7	11	5	8	4	4	8	4	8	8	8	14	6	9	3	6	4	4	6	4	6	6	43.2	43.2
P11171;Q4VB86	P11171;Q4VB86	17;12	17;12	13;8	Protein 4.1	EPB41	;	2	17	17	13	1	2	3	8	0	0	1	2	9	10	0	0	1	2	3	8	0	0	1	2	9	10	0	0	1	2	2	6	0	0	1	2	8	8	0	0	26.2	26.2
P49959;F8W7U8;F5GXT0;F5H742;F5H256	P49959;F8W7U8	17;16;6;4;4	17;16;6;4;4	17;16;6;4;4	Double-strand break repair protein MRE11A	MRE11A	;	5	17	17	17	7	9	5	9	0	0	6	12	6	10	0	0	7	9	5	9	0	0	6	12	6	10	0	0	7	9	5	9	0	0	6	12	6	10	0	0	27.4	27.4
B1ALY0;C9JZH4	B1ALY0	16;7	16;7	4;3		PALM2-AKAP2		2	16	16	4	0	1	9	14	0	0	4	4	14	13	0	0	0	1	9	14	0	0	4	4	14	13	0	0	0	1	0	3	0	0	1	2	3	3	0	0	52.2	52.2
F5GZS6;J3KPF3;P08195;H0YFS2;F5H0E2;F5GZI0;F5H867;H0YFX4;F5GZR9	F5GZS6;J3KPF3;P08195	15;15;15;6;5;4;3;2;1	15;15;15;6;5;4;3;2;1	15;15;15;6;5;4;3;2;1	4F2 cell-surface antigen heavy chain	SLC3A2	;;	9	15	15	15	0	0	6	6	0	0	0	0	11	7	0	0	0	0	6	6	0	0	0	0	11	7	0	0	0	0	6	6	0	0	0	0	11	7	0	0	30.6	30.6
P49321;E9PPR5;Q5T624;E9PI86;E9PRH9;E9PNB5;H0YDS9;H0YF33;E9PQG5;E9PAU3;E9PJQ2;E9PKR5;E9PPQ8	P49321	15;7;5;4;3;2;2;2;1;1;1;1;1	15;7;5;4;3;2;2;2;1;1;1;1;1	15;7;5;4;3;2;2;2;1;1;1;1;1	Nuclear autoantigenic sperm protein	NASP		13	15	15	15	6	11	0	0	0	0	9	8	0	0	0	0	6	11	0	0	0	0	9	8	0	0	0	0	6	11	0	0	0	0	9	8	0	0	0	0	30.6	30.6
Q14247;H0YCD9;H0YEV2	Q14247	15;4;3	15;4;3	15;4;3	Src substrate cortactin	CTTN		3	15	15	15	9	12	8	12	0	0	10	13	11	12	0	0	9	12	8	12	0	0	10	13	11	12	0	0	9	12	8	12	0	0	10	13	11	12	0	0	33.3	33.3
Q63ZY3;K7EIU4;K7ERU2	Q63ZY3	15;5;3	15;5;3	15;5;3	KN motif and ankyrin repeat domain-containing protein 2	KANK2		3	15	15	15	1	3	9	11	0	0	1	3	12	7	0	0	1	3	9	11	0	0	1	3	12	7	0	0	1	3	9	11	0	0	1	3	12	7	0	0	23.9	23.9
Q702N8	Q702N8	15	15	15	Xin actin-binding repeat-containing protein 1	XIRP1		1	15	15	15	6	11	0	0	0	0	6	11	1	3	0	0	6	11	0	0	0	0	6	11	1	3	0	0	6	11	0	0	0	0	6	11	1	3	0	0	10.4	10.4
Q9BSJ8;F8VZB1	Q9BSJ8	15;2	15;2	15;2	Extended synaptotagmin-1	ESYT1		2	15	15	15	0	1	4	11	0	0	0	3	9	3	0	0	0	1	4	11	0	0	0	3	9	3	0	0	0	1	4	11	0	0	0	3	9	3	0	0	19.6	19.6
Q9Y490;H0YMT1;A0A1C7CYV7;A0A1B0GVU7	Q9Y490	15;3;3;3	15;3;3;3	12;0;0;0	Talin-1	TLN1		4	15	15	12	2	5	1	6	0	0	5	6	5	12	0	0	2	5	1	6	0	0	5	6	5	12	0	0	2	4	1	4	0	0	5	6	4	9	0	0	7.9	7.9
P49792;J3KQ37;Q99666;O14715;F8WBP7;F8W705;F8VYC4;P0DJD0;P0DJD1	P49792	14;2;2;2;1;1;1;1;1	14;2;2;2;1;1;1;1;1	12;0;0;0;1;0;0;0;0	E3 SUMO-protein ligase RanBP2	RANBP2		9	14	14	12	3	5	0	0	0	0	4	12	1	0	0	0	3	5	0	0	0	0	4	12	1	0	0	0	3	5	0	0	0	0	4	10	1	0	0	0	6.7	6.7
Q7Z2K8	Q7Z2K8	14	14	14	G protein-regulated inducer of neurite outgrowth 1	GPRIN1		1	14	14	14	1	0	4	9	0	0	0	0	10	14	0	0	1	0	4	9	0	0	0	0	10	14	0	0	1	0	4	9	0	0	0	0	10	14	0	0	23.6	23.6
Q8IZH2;H7C5E4	Q8IZH2;H7C5E4	14;12	14;12	14;12	5-3 exoribonuclease 1	XRN1	;	2	14	14	14	0	8	3	8	0	0	0	5	2	7	0	0	0	8	3	8	0	0	0	5	2	7	0	0	0	8	3	8	0	0	0	5	2	7	0	0	10.6	10.6
Q9UHD8;K7EL40;K7EK18;K7ER52;K7EIE4;K7EQD7;K7EJZ2;K7ELJ9;K7ER14;K7EIR4;K7EKN4;K7EN52;K7ENQ5;K7EJ51;K7ENL0;K7EJV0;K7EPY1;K7EJL9;K7ERG1;K7ER34	Q9UHD8;K7EL40	14;7;6;5;5;5;4;4;4;3;3;3;3;3;3;2;2;2;1;1	14;7;6;5;5;5;4;4;4;3;3;3;3;3;3;2;2;2;1;1	14;7;6;5;5;5;4;4;4;3;3;3;3;3;3;2;2;2;1;1	Septin-9	2018-09-09	;	20	14	14	14	3	8	6	11	0	0	3	5	10	10	0	0	3	8	6	11	0	0	3	5	10	10	0	0	3	8	6	11	0	0	3	5	10	10	0	0	34.3	34.3
C9JA33;Q8IXS6	C9JA33;Q8IXS6	13;13	1;1	1;1	Paralemmin-2	PALM2	;	2	13	1	1	0	0	10	12	0	0	3	2	12	11	0	0	0	0	1	1	0	0	0	0	1	1	0	0	0	0	1	1	0	0	0	0	1	1	0	0	44.8	3.7
H0Y7R8	H0Y7R8	13	1	1		MLLT4		1	13	1	1	0	0	2	10	0	0	0	0	6	9	0	0	0	0	0	0	0	0	0	0	0	1	0	0	0	0	0	0	0	0	0	0	0	1	0	0	46	3.9
P00533;E9PFD7;Q504U8;C9JYS6;J3KTI5;H3BLT0;B4DTR1;J3QLU9;A0A0A0MSE1;P04626;Q15303	P00533;E9PFD7;Q504U8	13;12;10;2;1;1;1;1;1;1;1	13;12;10;2;1;1;1;1;1;1;1	13;12;10;2;1;1;1;1;1;1;1	Epidermal growth factor receptor;Receptor protein-tyrosine kinase	EGFR	;;	11	13	13	13	0	0	5	8	0	0	0	0	11	10	0	0	0	0	5	8	0	0	0	0	11	10	0	0	0	0	5	8	0	0	0	0	11	10	0	0	15.6	15.6
P35658;A0A0A0MSW3;H0Y837;H0YF36;E9PKD2;B7ZAV2	P35658;A0A0A0MSW3	13;10;3;2;2;2	13;10;3;2;2;2	13;10;3;2;2;2	Nuclear pore complex protein Nup214	NUP214	;	6	13	13	13	7	11	0	0	0	0	8	10	0	0	0	0	7	11	0	0	0	0	8	10	0	0	0	0	7	11	0	0	0	0	8	10	0	0	0	0	10.1	10.1
Q5VTE0;P68104;A0A087WVQ9;A0A087WV01;Q05639;Q5JR01;A6PW80	Q5VTE0;P68104;A0A087WVQ9;A0A087WV01	13;13;12;8;6;4;3	13;13;12;8;6;4;3	13;13;12;8;6;4;3	Putative elongation factor 1-alpha-like 3;Elongation factor 1-alpha 1;Elongation factor 1-alpha	EEF1A1P5;EEF1A1	;;;	7	13	13	13	7	9	5	7	3	4	8	10	9	5	6	4	7	9	5	7	3	4	8	10	9	5	6	4	7	9	5	7	3	4	8	10	9	5	6	4	38.5	38.5
Q5T5P2;Q5T5P0;Q5T5P1;A0A0U1RRK8	Q5T5P2;Q5T5P0;Q5T5P1	13;7;7;1	13;7;7;1	13;7;7;1	Sickle tail protein homolog	KIAA1217	;;	4	13	13	13	2	2	2	5	0	0	2	1	7	7	0	0	2	2	2	5	0	0	2	1	7	7	0	0	2	2	2	5	0	0	2	1	7	7	0	0	8.2	8.2
Q96RD7	Q96RD7	13	13	13	Pannexin-1	PANX1		1	13	13	13	0	0	12	10	1	0	0	1	13	11	0	0	0	0	12	10	1	0	0	1	13	11	0	0	0	0	12	10	1	0	0	1	13	11	0	0	43	43
Q9C0B5;H0YEF4	Q9C0B5;H0YEF4	13;9	13;9	13;9	Palmitoyltransferase ZDHHC5;Palmitoyltransferase	ZDHHC5	;	2	13	13	13	0	0	4	8	0	0	0	0	10	11	0	0	0	0	4	8	0	0	0	0	10	11	0	0	0	0	4	8	0	0	0	0	10	11	0	0	26.4	26.4
A0A087WW77;Q15334	A0A087WW77;Q15334	12;12	12;12	12;12	Lethal(2) giant larvae protein homolog 1	LLGL1	;	2	12	12	12	0	0	1	9	0	0	0	0	7	3	0	0	0	0	1	9	0	0	0	0	7	3	0	0	0	0	1	9	0	0	0	0	7	3	0	0	15.9	15.9
CON__P35527;P35527;K7EQQ3	CON__P35527;P35527;K7EQQ3	12;12;7	12;12;7	12;12;7	Keratin, type I cytoskeletal 9	KRT9	;;	3	12	12	12	7	3	3	9	4	5	7	0	0	3	11	5	7	3	3	9	4	5	7	0	0	3	11	5	7	3	3	9	4	5	7	0	0	3	11	5	34.3	34.3
E7EX73;E9PGM1;E7EUU4;Q04637;H7C044;H7C0V6;C9J6B6;C9J2Z7;C9K073;C9JF13	E7EX73;E9PGM1;E7EUU4;Q04637	12;12;12;12;4;3;2;2;2;2	12;12;12;12;4;3;2;2;2;2	12;12;12;12;4;3;2;2;2;2	Eukaryotic translation initiation factor 4 gamma 1	EIF4G1	;;;	10	12	12	12	1	4	0	0	0	0	4	6	0	0	0	0	1	4	0	0	0	0	4	6	0	0	0	0	1	4	0	0	0	0	4	6	0	0	0	0	10.7	10.7
E7EX44;E9PGZ1;Q05682;C9J813;C9JE79;F8WE61;C9JEK3	E7EX44;E9PGZ1;Q05682;C9J813	12;11;11;9;1;1;1	12;11;11;9;1;1;1	12;11;11;9;1;1;1	Caldesmon	CALD1	;;;	7	12	12	12	4	9	5	6	0	0	5	7	6	7	0	0	4	9	5	6	0	0	5	7	6	7	0	0	4	9	5	6	0	0	5	7	6	7	0	0	23.7	23.7
Q5JP53;P07437;Q5ST81;Q9BVA1;Q13885;A0A0B4J269;Q13509;K7ESM5;Q9BUF5;M0R2D3;G3V2A3;A0A075B736;Q5SQY0;CON__ENSEMBL:ENSBTAP00000025008;A6NNZ2;Q9H4B7;M0R1I1;G3V5W4;G3V2R8;G3V3R4;G3V2N6	Q5JP53;P07437;Q5ST81;Q9BVA1;Q13885;A0A0B4J269;Q13509	12;12;10;9;9;6;6;3;3;2;2;2;2;2;2;2;1;1;1;1;1	12;12;10;9;9;6;6;3;3;2;2;2;2;2;2;2;1;1;1;1;1	3;3;1;1;1;1;1;0;0;0;0;0;0;0;0;0;0;1;1;1;1	Tubulin beta chain;Tubulin beta-2B chain;Tubulin beta-2A chain;Tubulin beta-3 chain	TUBB;TUBB2B;TUBB2A;TUBB3	;;;;;;	21	12	12	3	1	3	1	4	0	4	0	9	3	2	2	5	1	3	1	4	0	4	0	9	3	2	2	5	0	2	0	1	0	1	0	2	0	0	1	1	41.3	41.3
P55010;H0YN40;H0YLZ1;H0YMJ8;H0YM54;H0YK11;H0YK29	P55010;H0YN40;H0YLZ1	12;7;6;5;5;3;2	12;7;6;5;5;3;2	12;7;6;5;5;3;2	Eukaryotic translation initiation factor 5	EIF5	;;	7	12	12	12	6	6	2	6	0	0	4	8	7	6	0	0	6	6	2	6	0	0	4	8	7	6	0	0	6	6	2	6	0	0	4	8	7	6	0	0	33.6	33.6
Q16643;D6R9W4;D6R9Q9;D6RFI1	Q16643;D6R9W4	12;9;3;2	12;9;3;2	12;9;3;2	Drebrin	DBN1	;	4	12	12	12	9	9	0	3	0	0	7	8	3	2	0	0	9	9	0	3	0	0	7	8	3	2	0	0	9	9	0	3	0	0	7	8	3	2	0	0	23.4	23.4
Q8IZ21;A0A0J9YVR0	Q8IZ21	12;3	12;3	12;3	Phosphatase and actin regulator 4	PHACTR4		2	12	12	12	1	1	8	7	0	0	1	1	6	7	0	0	1	1	8	7	0	0	1	1	6	7	0	0	1	1	8	7	0	0	1	1	6	7	0	0	29.1	29.1
A0JP02;B4DJX4;Q9HAU0;H0YGJ6;H0YG48	A0JP02;B4DJX4;Q9HAU0	11;11;11;4;1	11;11;11;4;1	11;11;11;4;1	Pleckstrin homology domain-containing family A member 5	PLEKHA5	;;	5	11	11	11	1	0	2	5	0	0	0	0	4	7	0	0	1	0	2	5	0	0	0	0	4	7	0	0	1	0	2	5	0	0	0	0	4	7	0	0	17.8	17.8
E7ETT4;E7EUY3;E7ETT1;E9PDR0;E7EX59;P05166;E9PEC3;C9JQS9;F8WBI9;E7ENC1;C9JAW3;C9JVW9;H7C5C9;C9JVY9	E7ETT4;E7EUY3;E7ETT1;E9PDR0;E7EX59;P05166;E9PEC3;C9JQS9;F8WBI9	11;11;11;11;11;11;10;10;7;4;1;1;1;1	11;11;11;11;11;11;10;10;7;4;1;1;1;1	11;11;11;11;11;11;10;10;7;4;1;1;1;1	Propionyl-CoA carboxylase beta chain, mitochondrial	PCCB	;;;;;;;;	14	11	11	11	1	6	0	1	0	5	3	6	1	5	2	3	1	6	0	1	0	5	3	6	1	5	2	3	1	6	0	1	0	5	3	6	1	5	2	3	29.7	29.7
O60664;K7ERZ3;K7EL96;K7ER39	O60664;K7ERZ3	11;9;5;2	11;9;5;2	11;9;5;2	Perilipin-3	PLIN3	;	4	11	11	11	3	3	1	2	0	0	5	7	1	3	0	0	3	3	1	2	0	0	5	7	1	3	0	0	3	3	1	2	0	0	5	7	1	3	0	0	45.4	45.4
P63261;P60709;I3L3I0;I3L1U9;K7EM38;I3L3R2;J3KT65;I3L4N8;G5E9R0;E7EVS6;C9JUM1;C9JZR7;C9JTX5;F8WB63;B8ZZJ2;P0CG38;Q9BYX7;P0CG39;F8WCH0;Q562R1	P63261;P60709;I3L3I0;I3L1U9;K7EM38;I3L3R2;J3KT65;I3L4N8;G5E9R0;E7EVS6	11;10;8;8;7;7;7;7;6;6;5;5;4;4;4;4;3;3;2;2	11;10;8;8;7;7;7;7;6;6;5;5;4;4;4;4;3;3;2;2	3;2;3;3;2;2;2;3;1;1;0;0;0;0;0;0;0;0;0;0	Actin, cytoplasmic 2;Actin, cytoplasmic 2, N-terminally processed;Actin, cytoplasmic 1;Actin, cytoplasmic 1, N-terminally processed	ACTG1;ACTB	;;;;;;;;;	20	11	11	3	6	5	3	4	3	5	5	7	5	7	5	6	6	5	3	4	3	5	5	7	5	7	5	6	1	1	0	1	0	0	0	2	1	2	1	1	39.7	39.7
P68363;C9JDS9	P68363	11;5	11;5	0;0	Tubulin alpha-1B chain	TUBA1B		2	11	11	0	8	6	5	7	2	7	10	10	7	3	7	3	8	6	5	7	2	7	10	10	7	3	7	3	0	0	0	0	0	0	0	0	0	0	0	0	36.8	36.8
Q71U36;Q13748;Q6PEY2;F8VQQ4;C9K0S6	Q71U36;Q13748;Q6PEY2	11;10;9;5;2	2;2;2;1;0	1;1;1;1;0	Tubulin alpha-1A chain;Tubulin alpha-3C/D chain;Tubulin alpha-3E chain	TUBA1A;TUBA3C;TUBA3E	;;	5	11	2	1	7	5	3	6	1	5	9	10	5	2	5	2	1	1	0	1	0	0	1	2	0	0	0	0	1	0	0	0	0	0	1	1	0	0	0	0	36.8	6
Q8TEQ6	Q8TEQ6	11	11	11	Gem-associated protein 5	GEMIN5		1	11	11	11	0	8	0	0	0	0	1	4	0	0	0	0	0	8	0	0	0	0	1	4	0	0	0	0	0	8	0	0	0	0	1	4	0	0	0	0	8.8	8.8
Q9ULH7;I3L2S3;E7ER32;A0A087X287;B0QY83;A0A087WU73;W0Z7M9;Q969V6;Q8IZQ8	Q9ULH7	11;4;1;1;1;1;1;1;1	11;4;1;1;1;1;1;1;1	11;4;1;1;1;1;1;1;1	MKL/myocardin-like protein 2	MKL2		9	11	11	11	4	9	2	4	0	0	7	6	3	5	0	0	4	9	2	4	0	0	7	6	3	5	0	0	4	9	2	4	0	0	7	6	3	5	0	0	15.4	15.4
E9PC69;Q7KZI7;E7ETY4;F5H6N2;F5H4F6;F5H4J8	E9PC69;Q7KZI7;E7ETY4	10;10;8;2;2;1	10;10;8;2;2;1	10;10;8;2;2;1	Serine/threonine-protein kinase MARK2	MARK2	;;	6	10	10	10	1	0	0	7	0	0	0	0	4	7	0	0	1	0	0	7	0	0	0	0	4	7	0	0	1	0	0	7	0	0	0	0	4	7	0	0	17.5	17.5
H3BPE1;H3BQK9;Q9UPN3;E9PNZ4;H0Y390	H3BPE1;H3BQK9;Q9UPN3	10;10;10;1;1	10;10;10;1;1	10;10;10;1;1	Microtubule-actin cross-linking factor 1, isoforms 1/2/3/5	MACF1	;;	5	10	10	10	3	4	0	0	0	0	4	7	0	0	0	0	3	4	0	0	0	0	4	7	0	0	0	0	3	4	0	0	0	0	4	7	0	0	0	0	1.9	1.9
I6L894;Q01484;E9PCH6;H0Y931;D6RHE1;E9PHW9;H0Y8Y2;B7Z651;A0A0U1RQN6;H0YAG3	I6L894;Q01484;E9PCH6;H0Y931;D6RHE1;E9PHW9	10;10;9;7;6;6;4;3;3;2	10;10;9;7;6;6;4;3;3;2	10;10;9;7;6;6;4;3;3;2	Ankyrin-2	ANK2	;;;;;	10	10	10	10	1	4	0	2	0	0	0	3	1	7	0	0	1	4	0	2	0	0	0	3	1	7	0	0	1	4	0	2	0	0	0	3	1	7	0	0	3.6	3.6
O75410;E5RFM9;R4GMT7;E7EVI4;E7ET87;H0YAY0;E5RJU4;E5RJG6;B4E3H6;H0YBT8;E5RIP3	O75410;E5RFM9;R4GMT7;E7EVI4;E7ET87;H0YAY0	10;8;8;6;6;5;3;2;2;2;1	10;8;8;6;6;5;3;2;2;2;1	10;8;8;6;6;5;3;2;2;2;1	Transforming acidic coiled-coil-containing protein 1	TACC1	;;;;;	11	10	10	10	0	0	2	6	0	0	0	0	5	8	0	0	0	0	2	6	0	0	0	0	5	8	0	0	0	0	2	6	0	0	0	0	5	8	0	0	18	18
O95721;C9JAF7	O95721;C9JAF7	10;5	10;5	10;5	Synaptosomal-associated protein 29;Synaptosomal-associated protein	SNAP29	;	2	10	10	10	1	0	4	8	0	0	0	0	9	5	0	0	1	0	4	8	0	0	0	0	9	5	0	0	1	0	4	8	0	0	0	0	9	5	0	0	43.4	43.4
P14618;H3BTN5;B4DNK4;H3BQ34;H3BT25;H3BUW1;H3BTJ2;H3BU13;H3BR70;H3BN34;H3BQZ3	P14618;H3BTN5;B4DNK4;H3BQ34;H3BT25;H3BUW1;H3BTJ2	10;8;7;6;5;5;5;2;2;1;1	10;8;7;6;5;5;5;2;2;1;1	10;8;7;6;5;5;5;2;2;1;1	Pyruvate kinase PKM;Pyruvate kinase	PKM	;;;;;;	11	10	10	10	9	5	3	3	4	6	5	7	6	5	5	6	9	5	3	3	4	6	5	7	6	5	5	6	9	5	3	3	4	6	5	7	6	5	5	6	28.1	28.1
P20020;E7ERY9;P23634;Q16720;H0Y7S3;Q01814;F8W1V5	P20020;E7ERY9	10;6;4;3;2;2;1	10;6;4;3;2;2;1	10;6;4;3;2;2;1	Plasma membrane calcium-transporting ATPase 1;Calcium-transporting ATPase	ATP2B1	;	7	10	10	10	0	0	2	8	0	0	0	0	6	6	0	0	0	0	2	8	0	0	0	0	6	6	0	0	0	0	2	8	0	0	0	0	6	6	0	0	11.9	11.9
P42167;G5E972;P42166;H0YJH7	P42167;G5E972;P42166	10;7;5;3	10;7;5;3	10;7;5;3	Lamina-associated polypeptide 2, isoforms beta/gamma;Thymopoietin;Thymopentin;Lamina-associated polypeptide 2, isoform alpha;Thymopoietin;Thymopentin	TMPO	;;	4	10	10	10	3	5	5	8	0	0	3	2	7	7	0	0	3	5	5	8	0	0	3	2	7	7	0	0	3	5	5	8	0	0	3	2	7	7	0	0	34.6	34.6
P68133;P68032;P62736;A6NL76;P63267;F6UVQ4;F6QUT6;C9JFL5	P68133;P68032;P62736;A6NL76;P63267;F6UVQ4;F6QUT6;C9JFL5	10;10;9;8;8;6;6;5	4;4;4;3;3;2;2;1	4;4;4;3;3;2;2;1	Actin, alpha skeletal muscle;Actin, alpha cardiac muscle 1;Actin, aortic smooth muscle;Actin, gamma-enteric smooth muscle	ACTA1;ACTC1;ACTA2;ACTG2	;;;;;;;	8	10	4	4	6	3	2	2	3	4	5	3	3	5	5	6	3	0	0	0	0	0	1	0	0	1	1	2	3	0	0	0	0	0	1	0	0	1	1	2	36.6	18.6
P68371;P04350;Q3ZCM7;M0QY85;M0QZL7;M0R278;M0R0X0;M0QY37;M0QX14;A0A075B724	P68371;P04350	10;8;3;2;2;2;1;1;1;1	1;1;1;1;1;1;1;1;1;1	1;1;1;1;1;1;1;1;1;1	Tubulin beta-4B chain;Tubulin beta-4A chain	TUBB4B;TUBB4A	;	10	10	1	1	1	1	1	3	0	4	0	7	3	2	1	4	0	0	0	0	0	1	0	0	0	0	0	0	0	0	0	0	0	1	0	0	0	0	0	0	33.5	3.4
Q15365;H3BSS4	Q15365	10;1	10;1	7;0	Poly(rC)-binding protein 1	PCBP1		2	10	10	7	4	6	4	3	0	2	5	5	4	5	1	3	4	6	4	3	0	2	5	5	4	5	1	3	3	4	3	2	0	2	3	4	3	4	0	2	43.3	43.3
Q96TA1	Q96TA1	10	10	10	Niban-like protein 1	FAM129B		1	10	10	10	0	0	2	7	0	0	0	0	8	3	0	0	0	0	2	7	0	0	0	0	8	3	0	0	0	0	2	7	0	0	0	0	8	3	0	0	18.4	18.4
Q9BR76;A0A087WW53;F5H390;F5H0D2	Q9BR76;A0A087WW53;F5H390	10;5;5;2	10;5;5;2	10;5;5;2	Coronin-1B;Coronin	CORO1B	;;	4	10	10	10	5	5	2	6	0	0	5	9	4	4	0	0	5	5	2	6	0	0	5	9	4	4	0	0	5	5	2	6	0	0	5	9	4	4	0	0	27.4	27.4
Q9UEY8	Q9UEY8	10	10	10	Gamma-adducin	ADD3		1	10	10	10	0	0	2	7	0	0	0	0	3	7	0	0	0	0	2	7	0	0	0	0	3	7	0	0	0	0	2	7	0	0	0	0	3	7	0	0	19.1	19.1
E7ES33;E7EPK1;Q16181;G3V1Q4;A0A0U1RRE1;A0A0U1RRM2;A0A0U1RRH9;A0A0U1RQK0;A0A0U1RRD1;Q5JXL7	E7ES33;E7EPK1;Q16181;G3V1Q4	9;9;9;8;3;2;2;1;1;1	9;9;9;8;3;2;2;1;1;1	9;9;9;8;3;2;2;1;1;1	Septin-7	2018-09-07	;;;	10	9	9	9	0	0	5	7	0	0	0	1	5	6	0	0	0	0	5	7	0	0	0	1	5	6	0	0	0	0	5	7	0	0	0	1	5	6	0	0	28.8	28.8
H0YN42;P07355;H0YKS4;H0YMD0;H0YMU9;A6NMY6;H0YMM1;H0YM50;H0YKZ7;H0YLV6;H0YMT9;H0YKX9;H0YMW4;H0YNP5;H0YKL9;H0YN28;H0YL33;H0YN52;H0YMD9;H0YNA0;H0YKV8;H0YLE2;H0YNB8;H0YKN4	H0YN42;P07355;H0YKS4;H0YMD0;H0YMU9;A6NMY6;H0YMM1;H0YM50;H0YKZ7;H0YLV6;H0YMT9;H0YKX9;H0YMW4;H0YNP5	9;9;8;8;8;8;7;6;5;5;5;5;5;5;4;4;4;3;3;3;3;2;2;2	9;9;8;8;8;8;7;6;5;5;5;5;5;5;4;4;4;3;3;3;3;2;2;2	9;9;8;8;8;8;7;6;5;5;5;5;5;5;4;4;4;3;3;3;3;2;2;2	Annexin;Annexin A2;Putative annexin A2-like protein	ANXA2;ANXA2P2	;;;;;;;;;;;;;	24	9	9	9	5	5	5	9	0	0	4	6	7	3	1	1	5	5	5	9	0	0	4	6	7	3	1	1	5	5	5	9	0	0	4	6	7	3	1	1	45.7	45.7
M0R165;Q9UBC2;M0R2S2;K7EJR2;M0R330;M0QX30;M0R1V5;M0R3I1	M0R165;Q9UBC2;M0R2S2	9;9;6;2;2;2;2;1	9;9;6;2;2;2;2;1	9;9;6;2;2;2;2;1	Epidermal growth factor receptor substrate 15-like 1	EPS15L1	;;	8	9	9	9	2	3	1	5	0	0	2	3	2	5	0	0	2	3	1	5	0	0	2	3	2	5	0	0	2	3	1	5	0	0	2	3	2	5	0	0	16.5	16.5
P11142;E9PKE3;E9PN89;E9PNE6;E9PLF4;A8K7Q2;P54652;E9PI65;E9PQQ4;E9PQK7;E9PK54;E9PN25;E9PPY6;E9PM13;E9PS65;Q53FA3;P34931	P11142;E9PKE3;E9PN89;E9PNE6	9;8;6;5;4;4;4;3;3;3;3;1;1;1;1;1;1	9;8;6;5;4;4;4;3;3;3;3;1;1;1;1;1;1	7;6;4;4;3;3;2;2;3;3;3;1;1;1;1;0;0	Heat shock cognate 71 kDa protein	HSPA8	;;;	17	9	9	7	1	5	0	3	0	0	0	3	3	5	0	0	1	5	0	3	0	0	0	3	3	5	0	0	1	5	0	3	0	0	0	3	2	4	0	0	20.6	20.6
P33176;A0A0G2JMZ6;J3KNA1;O60282;Q12840;C9JWB9	P33176;A0A0G2JMZ6;J3KNA1;O60282;Q12840	9;5;5;5;5;1	9;5;5;5;5;1	9;5;5;5;5;1	Kinesin-1 heavy chain;Kinesin-like protein;Kinesin heavy chain isoform 5C;Kinesin heavy chain isoform 5A	KIF5B;KIF5A;KIF5C	;;;;	6	9	9	9	1	5	2	2	1	0	2	6	3	4	0	0	1	5	2	2	1	0	2	6	3	4	0	0	1	5	2	2	1	0	2	6	3	4	0	0	11.5	11.5
P49757;G3V3R1;G3V3Z8;G3V4S6;G3V433;G3V3M5	P49757;G3V3R1;G3V3Z8	9;5;5;3;3;3	9;5;5;3;3;3	9;5;5;3;3;3	Protein numb homolog	NUMB	;;	6	9	9	9	1	1	2	6	0	0	0	1	6	5	0	0	1	1	2	6	0	0	0	1	6	5	0	0	1	1	2	6	0	0	0	1	6	5	0	0	23.2	23.2
P50479;C9J542	P50479	9;2	9;2	9;2	PDZ and LIM domain protein 4	PDLIM4		2	9	9	9	1	4	0	6	0	0	5	6	8	5	0	0	1	4	0	6	0	0	5	6	8	5	0	0	1	4	0	6	0	0	5	6	8	5	0	0	43.6	43.6
P61978;Q5T6W2;S4R359;S4R457	P61978;Q5T6W2	9;6;3;2	9;6;3;2	9;6;3;2	Heterogeneous nuclear ribonucleoprotein K	HNRNPK	;	4	9	9	9	4	8	0	0	0	0	5	7	0	1	0	1	4	8	0	0	0	0	5	7	0	1	0	1	4	8	0	0	0	0	5	7	0	1	0	1	26.3	26.3
Q13428;J3KQ96;E7ETY2;H0YA99	Q13428;J3KQ96;E7ETY2	9;8;8;3	9;8;8;3	9;8;8;3	Treacle protein	TCOF1	;;	4	9	9	9	5	6	0	0	0	0	5	7	0	0	0	0	5	6	0	0	0	0	5	7	0	0	0	0	5	6	0	0	0	0	5	7	0	0	0	0	6.5	6.5
Q68CZ2;E9PCX8;C9JHU5;C9JWN9;C9JTD0;H0Y4U1;F8VV64;A0A087WWW7;E9PGF5;E9PF55;Q63HR2;Q9HBL0	Q68CZ2;E9PCX8	9;5;2;1;1;1;1;1;1;1;1;1	9;5;2;1;1;1;1;1;1;1;1;1	9;5;2;1;1;1;1;1;1;1;1;1	Tensin-3	TNS3	;	12	9	9	9	0	0	2	8	0	0	0	0	5	2	0	0	0	0	2	8	0	0	0	0	5	2	0	0	0	0	2	8	0	0	0	0	5	2	0	0	8.9	8.9
Q9C0C2	Q9C0C2	9	9	9	182 kDa tankyrase-1-binding protein	TNKS1BP1		1	9	9	9	0	0	1	2	0	0	1	0	3	6	0	0	0	0	1	2	0	0	1	0	3	6	0	0	0	0	1	2	0	0	1	0	3	6	0	0	7.4	7.4
A0A087X0H9;Q5T8P6;E2PSN0	A0A087X0H9;Q5T8P6	8;8;3	8;8;3	7;7;3	RNA-binding protein 26	RBM26	;	3	8	8	7	3	6	0	0	1	0	2	4	0	0	0	0	3	6	0	0	1	0	2	4	0	0	0	0	2	5	0	0	1	0	1	3	0	0	0	0	10.2	10.2
A0A0A0MSK5;Q5JTV8;J3KN66;H0YD16;H0Y4R4;H0YDU3	A0A0A0MSK5;Q5JTV8;J3KN66;H0YD16	8;8;7;4;3;2	8;8;7;4;3;2	8;8;7;4;3;2	Torsin-1A-interacting protein 1	TOR1AIP1	;;;	6	8	8	8	0	0	3	5	0	0	0	0	2	8	0	0	0	0	3	5	0	0	0	0	2	8	0	0	0	0	3	5	0	0	0	0	2	8	0	0	24.9	24.9
D6RD46;Q9UPQ0;E7EPK0;E9PDJ9;H0Y8P3;G5EA03	D6RD46;Q9UPQ0;E7EPK0;E9PDJ9;H0Y8P3;G5EA03	8;8;7;7;7;7	8;8;7;7;7;7	8;8;7;7;7;7	LIM and calponin homology domains-containing protein 1	LIMCH1	;;;;;	6	8	8	8	2	4	0	1	0	0	4	6	1	0	0	0	2	4	0	1	0	0	4	6	1	0	0	0	2	4	0	1	0	0	4	6	1	0	0	0	11.1	11.1
P17661	P17661	8	6	6	Desmin	DES		1	8	6	6	6	5	0	0	0	0	3	5	0	1	0	0	4	4	0	0	0	0	2	3	0	0	0	0	4	4	0	0	0	0	2	3	0	0	0	0	19.4	15.5
Q15772	Q15772	8	8	8	Striated muscle preferentially expressed protein kinase	SPEG		1	8	8	8	0	0	0	3	0	0	0	0	1	5	0	0	0	0	0	3	0	0	0	0	1	5	0	0	0	0	0	3	0	0	0	0	1	5	0	0	4.1	4.1
Q6S8J3;A5A3E0;A6NC16;A0A087X067	Q6S8J3;A5A3E0	8;7;2;2	2;2;2;2	2;2;2;2	POTE ankyrin domain family member E;POTE ankyrin domain family member F	POTEE;POTEF	;	4	8	2	2	5	3	2	3	2	5	5	4	4	6	2	4	1	0	0	0	0	1	1	0	1	2	0	0	1	0	0	0	0	1	1	0	1	2	0	0	9.1	1.5
Q8NDI1;C9IYU2;H7C1E6;H7BZ98;B5MC86	Q8NDI1	8;1;1;1;1	8;1;1;1;1	8;1;1;1;1	EH domain-binding protein 1	EHBP1		5	8	8	8	0	0	1	6	0	0	0	0	3	5	0	0	0	0	1	6	0	0	0	0	3	5	0	0	0	0	1	6	0	0	0	0	3	5	0	0	9.5	9.5
Q96JH7	Q96JH7	8	8	8	Deubiquitinating protein VCIP135	VCPIP1		1	8	8	8	6	5	0	1	0	0	2	3	0	0	0	0	6	5	0	1	0	0	2	3	0	0	0	0	6	5	0	1	0	0	2	3	0	0	0	0	9.1	9.1
Q9NQC3;F8W914;H7C106;A0A0U1RQR6	Q9NQC3;F8W914	8;5;3;2	8;5;3;2	8;5;3;2	Reticulon-4;Reticulon	RTN4	;	4	8	8	8	1	2	2	6	0	0	2	1	4	4	0	0	1	2	2	6	0	0	2	1	4	4	0	0	1	2	2	6	0	0	2	1	4	4	0	0	11	11
Q9NZC7;A0A087WZG5;F5H3R5	Q9NZC7	8;3;2	8;3;2	8;3;2	WW domain-containing oxidoreductase	WWOX		3	8	8	8	1	2	6	4	0	0	2	2	8	5	0	0	1	2	6	4	0	0	2	2	8	5	0	0	1	2	6	4	0	0	2	2	8	5	0	0	27.5	27.5
A0A0A0MQR8;A0A0A0MSZ1;A0A0A0MT23;J3KNR0;P27448;A0A0A0MST9;H0YIY6;A2SY06;H0YKP9;H0YKJ3;H0YNV4	A0A0A0MQR8;A0A0A0MSZ1;A0A0A0MT23;J3KNR0;P27448;A0A0A0MST9;H0YIY6;A2SY06	7;7;7;7;7;6;5;4;3;1;1	7;7;7;7;7;6;5;4;3;1;1	7;7;7;7;7;6;5;4;3;1;1	MAP/microtubule affinity-regulating kinase 3	MARK3	;;;;;;;	11	7	7	7	0	0	0	7	0	0	0	0	3	4	0	0	0	0	0	7	0	0	0	0	3	4	0	0	0	0	0	7	0	0	0	0	3	4	0	0	16.7	16.7
P07900;G3V2J8;Q14568	P07900	7;3;2	7;3;2	3;1;1	Heat shock protein HSP 90-alpha	HSP90AA1		3	7	7	3	2	3	0	2	0	0	4	4	0	3	0	3	2	3	0	2	0	0	4	4	0	3	0	3	0	1	0	1	0	0	1	1	0	1	0	1	11.9	11.9
P11717;S4R328	P11717	7;1	7;1	7;1	Cation-independent mannose-6-phosphate receptor	IGF2R		2	7	7	7	0	0	1	5	0	0	0	0	5	5	0	0	0	0	1	5	0	0	0	0	5	5	0	0	0	0	1	5	0	0	0	0	5	5	0	0	3.7	3.7
X6RJP6;P37802	X6RJP6;P37802	7;7	7;7	7;7	Transgelin-2	TAGLN2	;	2	7	7	7	4	4	1	3	0	0	1	5	4	0	0	0	4	4	1	3	0	0	1	5	4	0	0	0	4	4	1	3	0	0	1	5	4	0	0	0	52.4	52.4
Q14008;E9PQH5;H0YDX5	Q14008	7;1;1	7;1;1	7;1;1	Cytoskeleton-associated protein 5	CKAP5		3	7	7	7	2	5	0	0	0	0	2	4	0	2	0	0	2	5	0	0	0	0	2	4	0	2	0	0	2	5	0	0	0	0	2	4	0	2	0	0	3.5	3.5
Q15417;E9PDU6;K7ES69;A0A087X271	Q15417;E9PDU6	7;5;1;1	7;5;1;1	6;5;0;0	Calponin-3;Calponin	CNN3	;	4	7	7	6	4	4	2	6	0	0	3	2	4	4	0	0	4	4	2	6	0	0	3	2	4	4	0	0	4	4	2	6	0	0	2	2	4	4	0	0	25.2	25.2
Q8IUW5;D6RBN9	Q8IUW5;D6RBN9	7;4	7;4	7;4	RELT-like protein 1	RELL1	;	2	7	7	7	0	0	7	6	0	0	0	0	5	4	0	0	0	0	7	6	0	0	0	0	5	4	0	0	0	0	7	6	0	0	0	0	5	4	0	0	27.3	27.3
Q96C19;H0Y4Y4;A0A087X1Z2;Q9BUP0;C9JTV4;Q8WYH2	Q96C19;H0Y4Y4	7;4;2;2;1;1	7;4;2;2;1;1	7;4;2;2;1;1	EF-hand domain-containing protein D2	EFHD2	;	6	7	7	7	3	4	5	5	0	0	5	7	6	5	0	0	3	4	5	5	0	0	5	7	6	5	0	0	3	4	5	5	0	0	5	7	6	5	0	0	34.6	34.6
Q9H2G2	Q9H2G2	7	7	7	STE20-like serine/threonine-protein kinase	SLK		1	7	7	7	0	2	1	3	0	0	1	1	4	5	0	0	0	2	1	3	0	0	1	1	4	5	0	0	0	2	1	3	0	0	1	1	4	5	0	0	6.5	6.5
Q9UNZ2;F2Z2K0;G3V4V8;R4GMY2;R4GNE6	Q9UNZ2;F2Z2K0	7;5;1;1;1	7;5;1;1;1	7;5;1;1;1	NSFL1 cofactor p47	NSFL1C	;	5	7	7	7	1	4	0	0	0	0	2	4	0	0	0	0	1	4	0	0	0	0	2	4	0	0	0	0	1	4	0	0	0	0	2	4	0	0	0	0	26.2	26.2
A0A1B0GUZ7;Q14156;E5RJS1	A0A1B0GUZ7;Q14156	6;6;1	6;6;1	5;5;0	Protein EFR3 homolog A	EFR3A	;	3	6	6	5	0	0	0	6	0	0	0	0	1	2	0	0	0	0	0	6	0	0	0	0	1	2	0	0	0	0	0	5	0	0	0	0	0	2	0	0	10.6	10.6
B7Z7F3;Q9H6Z4;K7EIJ4;K7EN31;K7ENJ2;K7EID7;K7ENB9;K7EPW1;K7ESQ0	B7Z7F3;Q9H6Z4	6;6;2;2;1;1;1;1;1	6;6;2;2;1;1;1;1;1	6;6;2;2;1;1;1;1;1	Ran-binding protein 3	RANBP3	;	9	6	6	6	3	5	0	0	0	0	3	5	0	0	0	0	3	5	0	0	0	0	3	5	0	0	0	0	3	5	0	0	0	0	3	5	0	0	0	0	16.4	16.4
CON__P02769;A0A087WWT3;C9JKR2;H0YA55;D6RHD5;B7WNR0;A0A0C4DGB6;CON__P02768-1;P02768	CON__P02769	6;1;1;1;1;1;1;1;1	6;1;1;1;1;1;1;1;1	6;1;1;1;1;1;1;1;1				9	6	6	6	6	0	0	0	0	0	1	0	0	0	2	0	6	0	0	0	0	0	1	0	0	0	2	0	6	0	0	0	0	0	1	0	0	0	2	0	11.2	11.2
CON__P13647;P13647;H0YIN9;H0YI76	CON__P13647;P13647;H0YIN9;H0YI76	6;6;4;4	3;3;3;2	1;1;1;1	Keratin, type II cytoskeletal 5	KRT5	;;;	4	6	3	1	0	5	0	0	1	1	0	0	1	0	0	0	0	3	0	0	0	0	0	0	0	0	0	0	0	1	0	0	0	0	0	0	0	0	0	0	10.2	5.1
H0Y9H2;E7EV99;E7ENY0;P35611;A0A0A0MSR2;H0YFD8;H0YG19	H0Y9H2;E7EV99;E7ENY0;P35611	6;6;6;6;2;1;1	6;6;6;6;2;1;1	6;6;6;6;2;1;1	Alpha-adducin	ADD1	;;;	7	6	6	6	0	0	1	0	0	0	0	0	2	5	0	0	0	0	1	0	0	0	0	0	2	5	0	0	0	0	1	0	0	0	0	0	2	5	0	0	20	20
J3KPM9;P42224	J3KPM9;P42224	6;6	6;6	6;6	Signal transducer and activator of transcription;Signal transducer and activator of transcription 1-alpha/beta	STAT1	;	2	6	6	6	1	3	0	1	0	0	0	3	1	1	0	0	1	3	0	1	0	0	0	3	1	1	0	0	1	3	0	1	0	0	0	3	1	1	0	0	9.5	9.5
J3KQ40;O95759	J3KQ40;O95759	6;6	6;6	6;6	TBC1 domain family member 8	TBC1D8	;	2	6	6	6	0	0	0	4	0	0	0	0	2	4	0	0	0	0	0	4	0	0	0	0	2	4	0	0	0	0	0	4	0	0	0	0	2	4	0	0	7.4	7.4
O75533	O75533	6	6	6	Splicing factor 3B subunit 1	SF3B1		1	6	6	6	4	3	0	0	0	0	4	5	0	0	0	0	4	3	0	0	0	0	4	5	0	0	0	0	4	3	0	0	0	0	4	5	0	0	0	0	7.2	7.2
P08238;Q58FF8;Q58FF6;Q58FF7;F8W026;Q96GW1;P14625	P08238	6;2;2;2;1;1;1	2;0;0;0;1;1;1	2;0;0;0;1;1;1	Heat shock protein HSP 90-beta	HSP90AB1		7	6	2	2	3	3	0	2	0	0	4	4	1	4	0	3	1	1	0	1	0	0	1	1	1	2	0	1	1	1	0	1	0	0	1	1	1	2	0	1	9.3	3
P12270	P12270	6	6	6	Nucleoprotein TPR	TPR		1	6	6	6	1	3	0	0	0	0	1	6	0	0	0	0	1	3	0	0	0	0	1	6	0	0	0	0	1	3	0	0	0	0	1	6	0	0	0	0	3	3
P13639	P13639	6	6	6	Elongation factor 2	EEF2		1	6	6	6	0	1	1	0	0	0	1	1	1	4	0	1	0	1	1	0	0	0	1	1	1	4	0	1	0	1	1	0	0	0	1	1	1	4	0	1	7.6	7.6
P23246;H0Y9K7	P23246	6;1	6;1	6;1	Splicing factor, proline- and glutamine-rich	SFPQ		2	6	6	6	3	4	0	0	0	0	2	1	0	0	0	0	3	4	0	0	0	0	2	1	0	0	0	0	3	4	0	0	0	0	2	1	0	0	0	0	12.6	12.6
P43121	P43121	6	6	6	Cell surface glycoprotein MUC18	MCAM		1	6	6	6	0	0	1	4	0	0	0	0	5	3	0	0	0	0	1	4	0	0	0	0	5	3	0	0	0	0	1	4	0	0	0	0	5	3	0	0	11.1	11.1
Q32MZ4	Q32MZ4	6	6	6	Leucine-rich repeat flightless-interacting protein 1	LRRFIP1		1	6	6	6	3	3	0	0	0	0	6	5	0	0	0	0	3	3	0	0	0	0	6	5	0	0	0	0	3	3	0	0	0	0	6	5	0	0	0	0	9.8	9.8
Q3V6T2;H0Y470;H7C2C6;H0Y7U8;A0A087WXD9;H0Y7K3	Q3V6T2;H0Y470;H7C2C6;H0Y7U8	6;4;4;3;2;1	6;4;4;3;2;1	6;4;4;3;2;1	Girdin	CCDC88A	;;;	6	6	6	6	0	0	1	1	0	0	0	0	1	4	0	0	0	0	1	1	0	0	0	0	1	4	0	0	0	0	1	1	0	0	0	0	1	4	0	0	4	4
Q9H792;H0YN99;H3BUZ5	Q9H792;H0YN99;H3BUZ5	6;4;3	6;4;3	6;4;3	Pseudopodium-enriched atypical kinase 1	PEAK1	;;	3	6	6	6	0	0	0	4	0	0	0	0	1	3	0	0	0	0	0	4	0	0	0	0	1	3	0	0	0	0	0	4	0	0	0	0	1	3	0	0	5.1	5.1
Q9Y265;E7ETR0;H7C4G5;H7C4I3	Q9Y265;E7ETR0	6;3;2;1	6;3;2;1	6;3;2;1	RuvB-like 1	RUVBL1	;	4	6	6	6	0	5	0	0	0	0	1	2	0	0	0	0	0	5	0	0	0	0	1	2	0	0	0	0	0	5	0	0	0	0	1	2	0	0	0	0	17.5	17.5
Q9Y5K6	Q9Y5K6	6	6	6	CD2-associated protein	CD2AP		1	6	6	6	0	1	0	0	0	0	3	4	1	1	0	0	0	1	0	0	0	0	3	4	1	1	0	0	0	1	0	0	0	0	3	4	1	1	0	0	11.4	11.4
Q9Y6R0;A0A0C4DGH3;M0QXQ4;M0QYC2;M0R0Q4;M0QZV7	Q9Y6R0;A0A0C4DGH3	6;5;2;2;1;1	6;5;2;2;1;1	6;5;2;2;1;1	Numb-like protein	NUMBL	;	6	6	6	6	0	0	2	3	0	0	1	0	2	4	0	0	0	0	2	3	0	0	1	0	2	4	0	0	0	0	2	3	0	0	1	0	2	4	0	0	15.3	15.3
A0A0A0MQY0;Q53GG5;A0A087WYF8;D6RAF1	A0A0A0MQY0;Q53GG5;A0A087WYF8	5;5;3;2	5;5;3;2	5;5;3;2	PDZ and LIM domain protein 3	PDLIM3	;;	4	5	5	5	0	1	0	3	0	0	1	3	3	3	0	0	0	1	0	3	0	0	1	3	3	3	0	0	0	1	0	3	0	0	1	3	3	3	0	0	29.3	29.3
A0A0U1RQJ2;E7ERU0;E9PHM6;F6QMI7;F8W9J4;Q03001	A0A0U1RQJ2;E7ERU0;E9PHM6;F6QMI7;F8W9J4;Q03001	5;4;4;4;4;4	5;4;4;4;4;4	5;4;4;4;4;4	Dystonin	DST	;;;;;	6	5	5	5	0	0	0	2	0	0	0	0	3	2	0	0	0	0	0	2	0	0	0	0	3	2	0	0	0	0	0	2	0	0	0	0	3	2	0	0	3.8	3.8
A0A1B0GWG0	A0A1B0GWG0	5	1	1				1	5	1	1	0	0	1	2	0	0	0	0	1	3	0	0	0	0	0	0	0	0	0	0	0	1	0	0	0	0	0	0	0	0	0	0	0	1	0	0	15.1	3.1
C9JN61	C9JN61	5	1	1		DLG1		1	5	1	1	0	0	1	4	0	0	0	0	4	2	0	0	0	0	0	1	0	0	0	0	1	1	0	0	0	0	0	1	0	0	0	0	1	1	0	0	78.6	9.1
C9K0J5;Q70E73;C9J164;Q7Z5R6	C9K0J5;Q70E73;C9J164	5;5;3;1	5;5;3;1	5;5;3;1	Ras-associated and pleckstrin homology domains-containing protein 1	RAPH1	;;	4	5	5	5	0	0	1	5	0	0	0	0	0	1	0	0	0	0	1	5	0	0	0	0	0	1	0	0	0	0	1	5	0	0	0	0	0	1	0	0	5	5
CON__P02533;P02533;F5GWP8;CON__Q04695;CON__Q9QWL7;Q04695;K7ESE1	CON__P02533;P02533	5;5;2;2;2;2;1	4;4;2;2;2;2;1	1;1;1;1;1;1;1	Keratin, type I cytoskeletal 14	KRT14	;	7	5	4	1	0	2	1	2	3	4	0	2	1	0	5	1	0	1	0	1	2	3	0	2	0	0	4	0	0	1	0	1	0	1	0	0	0	0	1	0	11.4	9.5
CON__P08779;P08779;CON__Q9Z2K1;CON__Q3ZAW8;K7ENW6;CON__A2A4G1	CON__P08779;P08779;CON__Q9Z2K1;CON__Q3ZAW8	5;5;3;3;2;2	1;1;0;0;1;0	1;1;0;0;1;0	Keratin, type I cytoskeletal 16	KRT16	;;;	6	5	1	1	0	1	1	1	3	4	0	2	1	0	5	1	0	0	0	0	0	1	0	0	0	0	1	0	0	0	0	0	0	1	0	0	0	0	1	0	11.4	2.7
E7ESJ3;Q9UPS8	E7ESJ3;Q9UPS8	5;5	5;5	5;5	Ankyrin repeat domain-containing protein 26	ANKRD26	;	2	5	5	5	0	0	1	3	0	0	0	0	3	2	0	0	0	0	1	3	0	0	0	0	3	2	0	0	0	0	1	3	0	0	0	0	3	2	0	0	3.7	3.7
H7BXG9;E7ESK9;Q9Y2G0	H7BXG9;E7ESK9;Q9Y2G0	5;5;5	4;4;4	4;4;4	Protein EFR3 homolog B	EFR3B	;;	3	5	4	4	0	0	0	4	0	0	0	0	2	2	0	0	0	0	0	3	0	0	0	0	1	2	0	0	0	0	0	3	0	0	0	0	1	2	0	0	9.2	7.2
E7ETA6;Q15154;A6NNN6;H0YBA1;E7EV93;E9PGW9	E7ETA6;Q15154;A6NNN6;H0YBA1	5;5;4;3;2;1	5;5;4;3;2;1	5;5;4;3;2;1	Pericentriolar material 1 protein	PCM1	;;;	6	5	5	5	3	4	0	0	0	0	1	1	0	0	0	0	3	4	0	0	0	0	1	1	0	0	0	0	3	4	0	0	0	0	1	1	0	0	0	0	3	3
F8VQE1;Q9UHB6;F8VRN8;F8VS07	F8VQE1;Q9UHB6;F8VRN8;F8VS07	5;5;4;3	5;5;4;3	5;5;4;3	LIM domain and actin-binding protein 1	LIMA1	;;;	4	5	5	5	4	4	2	1	0	0	2	3	2	2	0	0	4	4	2	1	0	0	2	3	2	2	0	0	4	4	2	1	0	0	2	3	2	2	0	0	9.7	9.7
H3BRU6;F8VZX2;Q15366;F8VXH9;J3QT27;E9PFP8;P57721;F8W0G4;F8W1G6;F8VRH0;F8VTZ0;H3BND9	H3BRU6;F8VZX2;Q15366;F8VXH9;J3QT27;E9PFP8;P57721;F8W0G4	5;5;5;4;4;4;4;3;2;2;1;1	2;2;2;2;1;1;1;1;1;1;0;1	2;2;2;2;1;1;1;1;1;1;0;1	Poly(rC)-binding protein 2;Poly(rC)-binding protein 3	PCBP2;PCBP3	;;;;;;;	12	5	2	2	2	2	1	2	0	0	2	1	1	2	1	1	1	0	0	1	0	0	0	0	0	1	0	0	1	0	0	1	0	0	0	0	0	1	0	0	22.9	10
F8WA39;Q13613;Q8NEC6;H0YDX3;F8W764;F8W8S8;H7BZJ1;E9PIH9;H7C406;E9PPP8	F8WA39;Q13613;Q8NEC6;H0YDX3	5;5;4;3;1;1;1;1;1;1	5;5;4;3;1;1;1;1;1;1	5;5;4;3;1;1;1;1;1;1	Myotubularin-related protein 1	MTMR1	;;;	10	5	5	5	0	0	1	3	0	0	0	0	2	3	0	0	0	0	1	3	0	0	0	0	2	3	0	0	0	0	1	3	0	0	0	0	2	3	0	0	11.9	11.9
H0Y2V6;Q5SW79	H0Y2V6;Q5SW79	5;5	5;5	5;5	Centrosomal protein of 170 kDa	CEP170	;	2	5	5	5	1	3	0	0	0	0	2	2	0	0	0	0	1	3	0	0	0	0	2	2	0	0	0	0	1	3	0	0	0	0	2	2	0	0	0	0	4.4	4.4
J3KMY0;Q99618;F5GX58;F8WDL1	J3KMY0;Q99618;F5GX58;F8WDL1	5;5;4;4	5;5;4;4	5;5;4;4	Cell division cycle-associated protein 3	CDCA3	;;;	4	5	5	5	0	0	1	2	0	0	0	0	4	1	0	0	0	0	1	2	0	0	0	0	4	1	0	0	0	0	1	2	0	0	0	0	4	1	0	0	28.4	28.4
O15498	O15498	5	5	5	Synaptobrevin homolog YKT6	YKT6		1	5	5	5	0	0	4	5	0	0	0	0	4	2	0	0	0	0	4	5	0	0	0	0	4	2	0	0	0	0	4	5	0	0	0	0	4	2	0	0	34.3	34.3
O43396;K7ER96;K7EML9;K7EKG2;K7EPB7	O43396;K7ER96;K7EML9	5;4;3;1;1	5;4;3;1;1	5;4;3;1;1	Thioredoxin-like protein 1	TXNL1	;;	5	5	5	5	2	4	0	0	0	0	4	5	0	0	0	0	2	4	0	0	0	0	4	5	0	0	0	0	2	4	0	0	0	0	4	5	0	0	0	0	29.1	29.1
O94842;O94900;O15405	O94842	5;1;1	5;1;1	5;1;1	TOX high mobility group box family member 4	TOX4		3	5	5	5	4	5	0	0	0	0	4	4	0	0	0	0	4	5	0	0	0	0	4	4	0	0	0	0	4	5	0	0	0	0	4	4	0	0	0	0	11.9	11.9
O95292;E5RK64	O95292	5;2	5;2	4;1	Vesicle-associated membrane protein-associated protein B/C	VAPB		2	5	5	4	0	1	1	3	0	0	0	0	5	3	0	0	0	1	1	3	0	0	0	0	5	3	0	0	0	1	1	2	0	0	0	0	4	2	0	0	22.6	22.6
P04406;E7EUT5	P04406;E7EUT5	5;4	5;4	5;4	Glyceraldehyde-3-phosphate dehydrogenase	GAPDH	;	2	5	5	5	0	2	2	2	0	1	0	3	3	2	3	1	0	2	2	2	0	1	0	3	3	2	3	1	0	2	2	2	0	1	0	3	3	2	3	1	23.3	23.3
P09382;F8WEI7	P09382	5;1	5;1	5;1	Galectin-1	LGALS1		2	5	5	5	4	4	4	3	4	4	3	3	4	4	3	2	4	4	4	3	4	4	3	3	4	4	3	2	4	4	4	3	4	4	3	3	4	4	3	2	60	60
P11802;F8VYH9;F8VTV8;F8VWX7;F8W1L8;F8VYY1;Q96BE9;F8VXD2;F8VZZ0;F8VZ51;F8VZ13;K7ELV5;E5RIU6;K7EJ83;A0A087WZZ9;E7ESI2;H0YAZ9;A0A024QZP7;Q9BVE2;E7EUK8;G3V5T9;E5RGN0;A0A087X209;A0A087WZU2;F5H6Z0;J3QSD7;Q00535;P06493;P24941;Q00526;Q00534;P50750;Q96Q40;O94921;Q07002;Q00536;Q00537;Q9NYV4;Q14004	P11802;F8VYH9;F8VTV8;F8VWX7;F8W1L8	5;4;4;4;3;2;2;2;2;2;1;1;1;1;1;1;1;1;1;1;1;1;1;1;1;1;1;1;1;1;1;1;1;1;1;1;1;1;1	5;4;4;4;3;2;2;2;2;2;1;1;1;1;1;1;1;1;1;1;1;1;1;1;1;1;1;1;1;1;1;1;1;1;1;1;1;1;1	5;4;4;4;3;2;2;2;2;2;1;1;1;1;1;1;1;1;1;1;1;1;1;1;1;1;1;1;1;1;1;1;1;1;1;1;1;1;1	Cyclin-dependent kinase 4	CDK4	;;;;	39	5	5	5	1	1	1	2	0	2	1	0	1	1	2	1	1	1	1	2	0	2	1	0	1	1	2	1	1	1	1	2	0	2	1	0	1	1	2	1	19.1	19.1
P16949;A2A2D0	P16949;A2A2D0	5;4	5;4	4;3	Stathmin	STMN1	;	2	5	5	4	1	4	1	2	0	0	1	1	2	2	0	0	1	4	1	2	0	0	1	1	2	2	0	0	0	3	1	1	0	0	0	0	2	2	0	0	36.2	36.2
P46108;I3L297	P46108	5;2	5;2	5;2	Adapter molecule crk	CRK		2	5	5	5	0	1	0	3	0	0	0	0	3	1	0	0	0	1	0	3	0	0	0	0	3	1	0	0	0	1	0	3	0	0	0	0	3	1	0	0	21.4	21.4
P46109	P46109	5	5	5	Crk-like protein	CRKL		1	5	5	5	1	2	2	4	0	0	1	2	4	2	0	0	1	2	2	4	0	0	1	2	4	2	0	0	1	2	2	4	0	0	1	2	4	2	0	0	22.8	22.8
P51798;H0Y2M6	P51798;H0Y2M6	5;3	5;3	5;3	H(+)/Cl(-) exchange transporter 7	CLCN7	;	2	5	5	5	0	0	0	3	0	0	0	0	1	3	0	0	0	0	0	3	0	0	0	0	1	3	0	0	0	0	0	3	0	0	0	0	1	3	0	0	7.5	7.5
P62805	P62805	5	5	5	Histone H4	HIST1H4A		1	5	5	5	4	4	4	2	3	3	4	3	2	3	3	5	4	4	4	2	3	3	4	3	2	3	3	5	4	4	4	2	3	3	4	3	2	3	3	5	50.5	50.5
Q14739;C9JXK0;C9JES9	Q14739;C9JXK0	5;3;1	5;3;1	5;3;1	Lamin-B receptor	LBR	;	3	5	5	5	0	0	2	4	0	0	0	1	2	2	0	0	0	0	2	4	0	0	0	1	2	2	0	0	0	0	2	4	0	0	0	1	2	2	0	0	9.9	9.9
Q15233;H7C367;C9JYS8;C9IZL7;C9J4X2	Q15233;H7C367;C9JYS8	5;3;3;2;1	5;3;3;2;1	5;3;3;2;1	Non-POU domain-containing octamer-binding protein	NONO	;;	5	5	5	5	3	4	0	0	0	0	1	2	0	0	0	0	3	4	0	0	0	0	1	2	0	0	0	0	3	4	0	0	0	0	1	2	0	0	0	0	12.1	12.1
Q15652;H7BXU7	Q15652	5;1	5;1	5;1	Probable JmjC domain-containing histone demethylation protein 2C	JMJD1C		2	5	5	5	2	4	0	0	0	0	1	2	0	0	0	0	2	4	0	0	0	0	1	2	0	0	0	0	2	4	0	0	0	0	1	2	0	0	0	0	3.3	3.3
Q6UWI4	Q6UWI4	5	5	5	Protein shisa-2 homolog	SHISA2		1	5	5	5	0	0	2	4	0	0	0	0	4	5	0	0	0	0	2	4	0	0	0	0	4	5	0	0	0	0	2	4	0	0	0	0	4	5	0	0	22.7	22.7
Q7Z3T8	Q7Z3T8	5	5	5	Zinc finger FYVE domain-containing protein 16	ZFYVE16		1	5	5	5	0	0	0	3	0	0	0	0	1	3	0	0	0	0	0	3	0	0	0	0	1	3	0	0	0	0	0	3	0	0	0	0	1	3	0	0	4.8	4.8
Q8WYP5	Q8WYP5	5	5	5	Protein ELYS	AHCTF1		1	5	5	5	2	3	0	0	0	0	3	2	0	0	0	0	2	3	0	0	0	0	3	2	0	0	0	0	2	3	0	0	0	0	3	2	0	0	0	0	3	3
Q9P0L0;J3QKM9	Q9P0L0	5;1	4;1	4;1	Vesicle-associated membrane protein-associated protein A	VAPA		2	5	4	4	0	0	3	3	0	0	0	0	3	5	0	0	0	0	3	2	0	0	0	0	2	4	0	0	0	0	3	2	0	0	0	0	2	4	0	0	26.1	21.3
Q9Y570	Q9Y570	5	5	5	Protein phosphatase methylesterase 1	PPME1		1	5	5	5	0	1	1	3	0	0	1	4	2	2	0	0	0	1	1	3	0	0	1	4	2	2	0	0	0	1	1	3	0	0	1	4	2	2	0	0	15.5	15.5
A0A0D9SF98;A0A087WWJ5;A0A087WTF6;A0A087WX77;A0A087WWD4;A0A087WV75;P13591;A0A087X1V2;A0A087WVU1;A0A0D9SF30;H7BYX6;A0A087WTE4;A0A087WZS4;A0A0C4DGS4	A0A0D9SF98;A0A087WWJ5;A0A087WTF6;A0A087WX77;A0A087WWD4;A0A087WV75;P13591;A0A087X1V2;A0A087WVU1;A0A0D9SF30;H7BYX6;A0A087WTE4	4;4;4;4;4;4;4;2;2;2;2;2;1;1	4;4;4;4;4;4;4;2;2;2;2;2;1;1	4;4;4;4;4;4;4;2;2;2;2;2;1;1	Neural cell adhesion molecule 1	NCAM1	;;;;;;;;;;;	14	4	4	4	0	0	1	2	0	0	0	0	4	3	0	0	0	0	1	2	0	0	0	0	4	3	0	0	0	0	1	2	0	0	0	0	4	3	0	0	16.2	16.2
A0A0A0MRV0;Q9P2E9;F8W7S5;A0A087WVV2;A2A2S5	A0A0A0MRV0;Q9P2E9;F8W7S5;A0A087WVV2	4;4;3;3;1	4;4;3;3;1	4;4;3;3;1	Ribosome-binding protein 1	RRBP1	;;;	5	4	4	4	1	1	2	2	0	0	1	2	0	1	0	0	1	1	2	2	0	0	1	2	0	1	0	0	1	1	2	2	0	0	1	2	0	1	0	0	3.2	3.2
A0A0A0MSJ0;Q86XP3	A0A0A0MSJ0;Q86XP3	4;4	4;4	4;4	ATP-dependent RNA helicase DDX42	DDX42	;	2	4	4	4	0	3	0	0	0	0	1	3	0	0	0	0	0	3	0	0	0	0	1	3	0	0	0	0	0	3	0	0	0	0	1	3	0	0	0	0	7.5	7.5
C9JRP1;A0A0A0MST8;E9PFN4;Q9Y6M7	C9JRP1;A0A0A0MST8;E9PFN4;Q9Y6M7	4;4;4;4	4;4;4;4	2;2;2;2	Anion exchange protein;Sodium bicarbonate cotransporter 3	SLC4A7	;;;	4	4	4	2	0	0	1	3	0	0	0	0	1	1	0	0	0	0	1	3	0	0	0	0	1	1	0	0	0	0	0	2	0	0	0	0	0	0	0	0	5.1	5.1
A0A0C4DG89;Q7L014;H0Y9U3	A0A0C4DG89;Q7L014	4;4;1	4;4;1	4;4;1	Probable ATP-dependent RNA helicase DDX46	DDX46	;	3	4	4	4	0	3	0	0	0	0	0	2	0	0	0	0	0	3	0	0	0	0	0	2	0	0	0	0	0	3	0	0	0	0	0	2	0	0	0	0	3.8	3.8
C9J840;E7EX83;A0A0D9SG62;E7ENQ1;G3XAA2;H7C360;G5E948;E7EN19;E7ESS2;A0A0D9SEY1;O95819;H7C0P6;H7C3Z6;C9J338;I3L2I2;Q8N4C8;Q9UKE5	C9J840;E7EX83;A0A0D9SG62;E7ENQ1;G3XAA2;H7C360;G5E948;E7EN19;E7ESS2;A0A0D9SEY1;O95819;H7C0P6	4;4;4;4;4;4;4;4;4;4;4;3;1;1;1;1;1	4;4;4;4;4;4;4;4;4;4;4;3;1;1;1;1;1	4;4;4;4;4;4;4;4;4;4;4;3;1;1;1;1;1	Mitogen-activated protein kinase kinase kinase kinase 4	MAP4K4	;;;;;;;;;;;	17	4	4	4	0	0	1	3	0	0	0	0	0	2	0	0	0	0	1	3	0	0	0	0	0	2	0	0	0	0	1	3	0	0	0	0	0	2	0	0	8.1	8.1
F5GZ78;A0A1B0GTU4;P49023;F5H836;A0A1B0GU60	F5GZ78;A0A1B0GTU4;P49023;F5H836;A0A1B0GU60	4;4;4;3;3	4;4;4;3;3	4;4;4;3;3	Paxillin	PXN	;;;;	5	4	4	4	0	1	0	2	0	0	1	2	1	3	0	0	0	1	0	2	0	0	1	2	1	3	0	0	0	1	0	2	0	0	1	2	1	3	0	0	10.4	10.4
J3QS39;J3QTR3;F5H6Q2;F5GYU3;F5H2Z3;F5H265;B4DV12;F5H388;F5H747;F5GXK7;J3QKN0;Q5PY61;Q96C32;P62987;P62979;P0CG47;P0CG48;M0R1V7;M0R1M6;M0R2S1;J3QSA3;F5GZ39	J3QS39;J3QTR3;F5H6Q2;F5GYU3;F5H2Z3;F5H265;B4DV12;F5H388;F5H747;F5GXK7;J3QKN0;Q5PY61;Q96C32;P62987;P62979;P0CG47;P0CG48;M0R1V7;M0R1M6;M0R2S1;J3QSA3;F5GZ39	4;4;4;4;4;4;4;4;4;4;4;4;4;4;4;4;4;3;3;3;2;2	4;4;4;4;4;4;4;4;4;4;4;4;4;4;4;4;4;3;3;3;2;2	4;4;4;4;4;4;4;4;4;4;4;4;4;4;4;4;4;3;3;3;2;2	Ubiquitin-60S ribosomal protein L40;Ubiquitin;60S ribosomal protein L40;Ubiquitin-40S ribosomal protein S27a;Ubiquitin;40S ribosomal protein S27a;Polyubiquitin-B;Ubiquitin;Polyubiquitin-C;Ubiquitin	UBB;RPS27A;UBC;UBA52	;;;;;;;;;;;;;;;;;;;;;	22	4	4	4	0	0	3	2	0	0	1	1	1	2	0	0	0	0	3	2	0	0	1	1	1	2	0	0	0	0	3	2	0	0	1	1	1	2	0	0	46.2	46.2
CON__ENSEMBL:ENSBTAP00000024146;P01023;P20742	CON__ENSEMBL:ENSBTAP00000024146	4;1;1	4;1;1	4;1;1				3	4	4	4	1	1	0	1	1	0	0	0	0	2	0	3	1	1	0	1	1	0	0	0	0	2	0	3	1	1	0	1	1	0	0	0	0	2	0	3	3.7	3.7
CON__P00761	CON__P00761	4	4	4				1	4	4	4	2	3	4	3	2	3	3	2	3	2	4	3	2	3	4	3	2	3	3	2	3	2	4	3	2	3	4	3	2	3	3	2	3	2	4	3	22.9	22.9
E7EX17;P23588;F8W0K0;F8VYE9;F8VSC7;F8VP89;F8VX11	E7EX17;P23588	4;4;1;1;1;1;1	4;4;1;1;1;1;1	4;4;1;1;1;1;1	Eukaryotic translation initiation factor 4B	EIF4B	;	7	4	4	4	3	4	2	2	0	0	3	3	2	3	0	0	3	4	2	2	0	0	3	3	2	3	0	0	3	4	2	2	0	0	3	3	2	3	0	0	9.1	9.1
H7BY16;P19338	H7BY16;P19338	4;4	4;4	4;4	Nucleolin	NCL	;	2	4	4	4	1	1	0	0	0	0	4	2	0	0	0	0	1	1	0	0	0	0	4	2	0	0	0	0	1	1	0	0	0	0	4	2	0	0	0	0	14.2	14.2
H7C3W1;O60443;H7C147	H7C3W1;O60443;H7C147	4;4;2	4;4;2	4;4;2	Non-syndromic hearing impairment protein 5	DFNA5	;;	3	4	4	4	0	2	0	0	0	0	0	3	0	2	0	0	0	2	0	0	0	0	0	3	0	2	0	0	0	2	0	0	0	0	0	3	0	2	0	0	21.3	21.3
O15173;U3KQM0;D3DNX8;O00264	O15173;U3KQM0	4;2;1;1	4;2;1;1	4;2;1;1	Membrane-associated progesterone receptor component 2	PGRMC2	;	4	4	4	4	0	1	2	4	0	0	0	0	3	3	0	0	0	1	2	4	0	0	0	0	3	3	0	0	0	1	2	4	0	0	0	0	3	3	0	0	24.2	24.2
O95487	O95487	4	4	4	Protein transport protein Sec24B	SEC24B		1	4	4	4	0	0	1	2	0	0	0	0	1	3	0	0	0	0	1	2	0	0	0	0	1	3	0	0	0	0	1	2	0	0	0	0	1	3	0	0	5.2	5.2
O95817;C9JFK9	O95817;C9JFK9	4;3	4;3	4;3	BAG family molecular chaperone regulator 3	BAG3	;	2	4	4	4	2	2	1	2	0	0	0	2	2	0	0	0	2	2	1	2	0	0	0	2	2	0	0	0	2	2	1	2	0	0	0	2	2	0	0	0	9	9
P05556;H7C4N8	P05556;H7C4N8	4;3	4;3	4;3	Integrin beta-1	ITGB1	;	2	4	4	4	0	0	2	4	0	0	0	0	4	2	0	0	0	0	2	4	0	0	0	0	4	2	0	0	0	0	2	4	0	0	0	0	4	2	0	0	6.3	6.3
P07737;K7EJ44;I3L3D5	P07737;K7EJ44;I3L3D5	4;3;2	4;3;2	4;3;2	Profilin-1	PFN1	;;	3	4	4	4	2	2	3	2	2	0	2	2	3	3	3	2	2	2	3	2	2	0	2	2	3	3	3	2	2	2	3	2	2	0	2	2	3	3	3	2	38.6	38.6
P09661;H0YLR3;H0YMA0;H0YKK0	P09661;H0YLR3;H0YMA0;H0YKK0	4;2;2;2	4;2;2;2	4;2;2;2	U2 small nuclear ribonucleoprotein A	SNRPA1	;;;	4	4	4	4	1	3	0	0	0	0	2	1	0	0	0	0	1	3	0	0	0	0	2	1	0	0	0	0	1	3	0	0	0	0	2	1	0	0	0	0	25.5	25.5
P26038;E7EQR4;P15311	P26038	4;1;1	4;1;1	3;0;0	Moesin	MSN		3	4	4	3	1	0	0	0	0	0	0	1	0	2	0	0	1	0	0	0	0	0	0	1	0	2	0	0	1	0	0	0	0	0	0	1	0	1	0	0	6.4	6.4
P29966	P29966	4	4	4	Myristoylated alanine-rich C-kinase substrate	MARCKS		1	4	4	4	0	0	3	4	0	0	0	0	4	4	0	0	0	0	3	4	0	0	0	0	4	4	0	0	0	0	3	4	0	0	0	0	4	4	0	0	22.6	22.6
P43897;C9JT21;C9JG32;F8VPA7;F8VS27;F8WCK2	P43897;C9JT21;C9JG32;F8VPA7;F8VS27	4;3;2;2;2;1	4;3;2;2;2;1	4;3;2;2;2;1	Elongation factor Ts, mitochondrial;Elongation factor Ts	TSFM	;;;;	6	4	4	4	0	1	0	0	0	0	2	0	1	1	1	1	0	1	0	0	0	0	2	0	1	1	1	1	0	1	0	0	0	0	2	0	1	1	1	1	14.8	14.8
P46013	P46013	4	4	4	Antigen KI-67	MKI67		1	4	4	4	1	2	0	1	0	0	2	0	0	0	0	0	1	2	0	1	0	0	2	0	0	0	0	0	1	2	0	1	0	0	2	0	0	0	0	0	2.6	2.6
P50454;E9PJH8;E9PIG2;E9PRS3;E9PNX1;E9PK86;E9PMI5;E9PR70;E9PPV6;E9PLA6;E9PQ34;E9PKH2	P50454;E9PJH8;E9PIG2;E9PRS3;E9PNX1;E9PK86;E9PMI5;E9PR70;E9PPV6;E9PLA6;E9PQ34	4;3;3;3;3;3;3;3;3;2;2;1	4;3;3;3;3;3;3;3;3;2;2;1	4;3;3;3;3;3;3;3;3;2;2;1	Serpin H1	SERPINH1	;;;;;;;;;;	12	4	4	4	1	1	1	1	1	1	1	2	0	2	1	1	1	1	1	1	1	1	1	2	0	2	1	1	1	1	1	1	1	1	1	2	0	2	1	1	14.1	14.1
Q00839;Q5RI18	Q00839	4;1	4;1	4;1	Heterogeneous nuclear ribonucleoprotein U	HNRNPU		2	4	4	4	1	3	0	0	0	0	2	2	0	0	0	0	1	3	0	0	0	0	2	2	0	0	0	0	1	3	0	0	0	0	2	2	0	0	0	0	8.4	8.4
Q13263;M0R0K9;M0R2I3;M0R3C0	Q13263;M0R0K9	4;3;1;1	4;3;1;1	4;3;1;1	Transcription intermediary factor 1-beta	TRIM28	;	4	4	4	4	1	2	0	0	0	0	1	2	0	0	0	0	1	2	0	0	0	0	1	2	0	0	0	0	1	2	0	0	0	0	1	2	0	0	0	0	7.1	7.1
Q13442;F8WBW6	Q13442	4;1	4;1	4;1	28 kDa heat- and acid-stable phosphoprotein	PDAP1		2	4	4	4	0	1	1	0	0	0	0	0	1	2	0	0	0	1	1	0	0	0	0	0	1	2	0	0	0	1	1	0	0	0	0	0	1	2	0	0	30.9	30.9
Q13813;A0A0D9SF54;A0A0D9SGF6	Q13813;A0A0D9SF54;A0A0D9SGF6	4;3;3	4;3;3	4;3;3	Spectrin alpha chain, non-erythrocytic 1	SPTAN1	;;	3	4	4	4	0	0	2	1	0	0	0	0	1	0	0	0	0	0	2	1	0	0	0	0	1	0	0	0	0	0	2	1	0	0	0	0	1	0	0	0	2.3	2.3
Q5JUW8;Q92796	Q5JUW8;Q92796	4;4	1;1	1;1	Disks large homolog 3	DLG3	;	2	4	1	1	0	0	1	2	0	0	0	0	2	3	0	0	0	0	0	0	0	0	0	0	0	1	0	0	0	0	0	0	0	0	0	0	0	1	0	0	5.1	1.4
Q8NC51	Q8NC51	4	4	4	Plasminogen activator inhibitor 1 RNA-binding protein	SERBP1		1	4	4	4	3	3	1	1	0	1	4	4	1	1	1	1	3	3	1	1	0	1	4	4	1	1	1	1	3	3	1	1	0	1	4	4	1	1	1	1	14.2	14.2
Q8WWM7;H3BUF6;H3BSK9;H3BSQ5;H3BUE3	Q8WWM7;H3BUF6;H3BSK9	4;3;2;1;1	4;3;2;1;1	4;3;2;1;1	Ataxin-2-like protein	ATXN2L	;;	5	4	4	4	1	4	0	0	0	0	1	2	0	0	0	0	1	4	0	0	0	0	1	2	0	0	0	0	1	4	0	0	0	0	1	2	0	0	0	0	5.5	5.5
Q9H307	Q9H307	4	4	4	Pinin	PNN		1	4	4	4	3	3	0	0	0	0	3	3	0	0	0	0	3	3	0	0	0	0	3	3	0	0	0	0	3	3	0	0	0	0	3	3	0	0	0	0	6.8	6.8
Q9Y217	Q9Y217	4	4	4	Myotubularin-related protein 6	MTMR6		1	4	4	4	0	0	1	4	0	0	0	0	2	3	0	0	0	0	1	4	0	0	0	0	2	3	0	0	0	0	1	4	0	0	0	0	2	3	0	0	8.7	8.7
Q9Y2W1	Q9Y2W1	4	4	4	Thyroid hormone receptor-associated protein 3	THRAP3		1	4	4	4	0	2	0	0	0	0	0	3	0	0	0	0	0	2	0	0	0	0	0	3	0	0	0	0	0	2	0	0	0	0	0	3	0	0	0	0	5.3	5.3
Q9Y4G6	Q9Y4G6	4	1	1	Talin-2	TLN2		1	4	1	1	0	1	0	3	0	0	0	0	1	3	0	0	0	0	0	1	0	0	0	0	0	0	0	0	0	0	0	1	0	0	0	0	0	0	0	0	2	0.5
Q9Y4P8	Q9Y4P8	4	4	4	WD repeat domain phosphoinositide-interacting protein 2	WIPI2		1	4	4	4	0	1	0	1	0	0	0	1	0	1	0	0	0	1	0	1	0	0	0	1	0	1	0	0	0	1	0	1	0	0	0	1	0	1	0	0	13.2	13.2
S4R3H4;E7EQT4;Q9UKV3;G3V3B0;A0A087WYN3;G3V3T3	S4R3H4;E7EQT4;Q9UKV3;G3V3B0	4;3;3;2;1;1	4;3;3;2;1;1	4;3;3;2;1;1	Apoptotic chromatin condensation inducer in the nucleus	ACIN1	;;;	6	4	4	4	3	3	0	0	0	0	2	2	0	0	0	0	3	3	0	0	0	0	2	2	0	0	0	0	3	3	0	0	0	0	2	2	0	0	0	0	5.8	5.8
A0A075B6E9;Q96NW7	A0A075B6E9;Q96NW7	3;3	2;2	2;2	Leucine-rich repeat-containing protein 7	LRRC7	;	2	3	2	2	0	0	1	3	0	0	0	0	2	1	0	0	0	0	0	2	0	0	0	0	1	1	0	0	0	0	0	2	0	0	0	0	1	1	0	0	2.3	1.2
A0A075B7D9;Q92804;H3BPE7;P35637;A0A075B7F4	A0A075B7D9;Q92804;H3BPE7;P35637	3;3;2;2;1	3;3;2;2;1	3;3;2;2;1	TATA-binding protein-associated factor 2N;RNA-binding protein FUS	TAF15;FUS	;;;	5	3	3	3	1	2	0	0	0	0	0	0	0	0	0	0	1	2	0	0	0	0	0	0	0	0	0	0	1	2	0	0	0	0	0	0	0	0	0	0	8.5	8.5
A0A087WTP3;Q92945;M0R3J3;M0R0I5	A0A087WTP3;Q92945	3;3;1;1	3;3;1;1	3;3;1;1	Far upstream element-binding protein 2	KHSRP	;	4	3	3	3	0	2	0	0	0	0	1	2	0	0	0	0	0	2	0	0	0	0	1	2	0	0	0	0	0	2	0	0	0	0	1	2	0	0	0	0	7.7	7.7
A0A087WV20;A0A087WTU9;A0A087WZY3;Q8TCU4	A0A087WV20;A0A087WTU9;A0A087WZY3;Q8TCU4	3;3;3;3	3;3;3;3	3;3;3;3	Alstrom syndrome protein 1	ALMS1	;;;	4	3	3	3	2	2	0	0	0	0	1	1	1	1	0	0	2	2	0	0	0	0	1	1	1	1	0	0	2	2	0	0	0	0	1	1	1	1	0	0	1	1
A0A0A0MRA3;A0A0A0MTS7;Q8WZ42	A0A0A0MRA3;A0A0A0MTS7;Q8WZ42	3;3;3	3;3;3	3;3;3	Titin	TTN	;;	3	3	3	3	1	2	2	1	0	1	0	0	1	2	1	2	1	2	2	1	0	1	0	0	1	2	1	2	1	2	2	1	0	1	0	0	1	2	1	2	0.2	0.2
F5GWX5;A0A0C4DGG9;Q14839;K7EMY3;Q8TDI0;Q12873	F5GWX5;A0A0C4DGG9;Q14839;K7EMY3;Q8TDI0	3;3;3;2;2;1	3;3;3;2;2;1	3;3;3;2;2;1	Chromodomain-helicase-DNA-binding protein 4;Chromodomain-helicase-DNA-binding protein 5	CHD4;CHD5	;;;;	6	3	3	3	2	1	0	0	0	0	2	1	0	0	0	0	2	1	0	0	0	0	2	1	0	0	0	0	2	1	0	0	0	0	2	1	0	0	0	0	2.5	2.5
A0A0D9SFB3;A0A0D9SG12;A0A0D9SF53;O00571;A0A0J9YVQ7;O15523;A0A087WVZ1	A0A0D9SFB3;A0A0D9SG12;A0A0D9SF53;O00571;A0A0J9YVQ7;O15523	3;3;3;3;2;2;1	3;3;3;3;2;2;1	3;3;3;3;2;2;1	ATP-dependent RNA helicase DDX3X;ATP-dependent RNA helicase DDX3Y	DDX3X;DDX3Y	;;;;;	7	3	3	3	0	1	0	0	0	0	0	0	0	2	0	0	0	1	0	0	0	0	0	0	0	2	0	0	0	1	0	0	0	0	0	0	0	2	0	0	5.8	5.8
A0A0G2JNW7;Q9Y666;A0A0G2JQE3;H0YB78;A0A0U1RR18	A0A0G2JNW7;Q9Y666	3;3;1;1;1	3;3;1;1;1	3;3;1;1;1	Solute carrier family 12 member 7	SLC12A7	;	5	3	3	3	0	0	0	1	0	0	0	0	0	2	0	0	0	0	0	1	0	0	0	0	0	2	0	0	0	0	0	1	0	0	0	0	0	2	0	0	5.3	5.3
A0A0U1RR32;A0A0U1RRH7;Q99878;Q96KK5;Q9BTM1;Q93077;Q7L7L0;P20671;P0C0S8;P04908;H0YFX9;Q8IUE6;P16104;C9J0D1;Q71UI9;P0C0S5;Q96QV6	A0A0U1RR32;A0A0U1RRH7;Q99878;Q96KK5;Q9BTM1;Q93077;Q7L7L0;P20671;P0C0S8;P04908;H0YFX9;Q8IUE6;P16104	3;3;3;3;3;3;3;3;3;3;2;2;2;1;1;1;1	1;1;1;1;1;1;1;1;1;1;1;1;1;0;0;0;0	1;1;1;1;1;1;1;1;1;1;1;1;1;0;0;0;0	Histone H2A type 1-J;Histone H2A type 1-H;Histone H2A.J;Histone H2A type 1-C;Histone H2A type 3;Histone H2A type 1-D;Histone H2A type 1;Histone H2A type 1-B/E;Histone H2A;Histone H2A type 2-B;Histone H2AX	HIST1H2AJ;HIST1H2AH;H2AFJ;HIST1H2AC;HIST3H2A;HIST1H2AD;HIST1H2AG;HIST1H2AB;HIST2H2AB;H2AFX	;;;;;;;;;;;;	17	3	1	1	3	2	1	1	1	2	3	1	2	1	2	1	1	1	1	0	1	1	1	0	1	0	1	0	1	1	1	0	1	1	1	0	1	0	1	0	33.7	17.2
A0A1C7CYX9;Q16555;H0YBT4;E9PD68;Q14195;Q14194	A0A1C7CYX9;Q16555	3;3;1;1;1;1	3;3;1;1;1;1	3;3;1;1;1;1	Dihydropyrimidinase-related protein 2	DPYSL2	;	6	3	3	3	0	3	0	0	0	0	0	1	0	0	0	0	0	3	0	0	0	0	0	1	0	0	0	0	0	3	0	0	0	0	0	1	0	0	0	0	7.4	7.4
A6NJA2;P54578;J3QQT6;J3KS55	A6NJA2;P54578	3;3;1;1	3;3;1;1	3;3;1;1	Ubiquitin carboxyl-terminal hydrolase;Ubiquitin carboxyl-terminal hydrolase 14	USP14	;	4	3	3	3	1	3	1	1	0	0	2	3	2	1	0	0	1	3	1	1	0	0	2	3	2	1	0	0	1	3	1	1	0	0	2	3	2	1	0	0	8.5	8.5
J3KNE0;Q7Z3J3;A6NKT7	J3KNE0;Q7Z3J3;A6NKT7	3;3;3	1;1;1	1;1;1	RanBP2-like and GRIP domain-containing protein 4;RanBP2-like and GRIP domain-containing protein 3	RGPD3;RGPD4	;;	3	3	1	1	0	1	0	0	0	0	1	2	0	0	0	0	0	1	0	0	0	0	1	0	0	0	0	0	0	1	0	0	0	0	1	0	0	0	0	0	2	0.7
C9JVY5	C9JVY5	3	3	1		AKAP2		1	3	3	1	0	0	0	0	0	0	0	0	1	2	0	0	0	0	0	0	0	0	0	0	1	2	0	0	0	0	0	0	0	0	0	0	0	1	0	0	5.4	5.4
J3QLD9;E7EMK3;Q14254;K7EKW9	J3QLD9;E7EMK3;Q14254	3;3;3;1	3;3;3;1	3;3;3;1	Flotillin-2	FLOT2	;;	4	3	3	3	0	0	0	1	0	0	0	0	2	1	0	0	0	0	0	1	0	0	0	0	2	1	0	0	0	0	0	1	0	0	0	0	2	1	0	0	7.7	7.7
E9PGC8;P78559	E9PGC8;P78559	3;3	3;3	3;3	Microtubule-associated protein 1A;MAP1A heavy chain;MAP1 light chain LC2	MAP1A	;	2	3	3	3	1	1	0	0	1	0	0	0	0	0	0	0	1	1	0	0	1	0	0	0	0	0	0	0	1	1	0	0	1	0	0	0	0	0	0	0	1	1
E9PP21;P21291;E9PS42;E9PND2	E9PP21;P21291;E9PS42;E9PND2	3;3;2;2	3;3;2;2	3;3;2;2	Cysteine and glycine-rich protein 1	CSRP1	;;;	4	3	3	3	1	3	0	1	0	0	1	2	1	1	0	0	1	3	0	1	0	0	1	2	1	1	0	0	1	3	0	1	0	0	1	2	1	1	0	0	26.2	26.2
F8VR77;Q9UQ80;H0YIN7;F8W0A3	F8VR77;Q9UQ80	3;3;1;1	3;3;1;1	3;3;1;1	Proliferation-associated protein 2G4	PA2G4	;	4	3	3	3	1	2	0	0	0	0	0	0	0	0	0	0	1	2	0	0	0	0	0	0	0	0	0	0	1	2	0	0	0	0	0	0	0	0	0	0	16.9	16.9
F8W0P7;H0YH81;P06576;H0YI37;F8W079	F8W0P7;H0YH81;P06576	3;3;3;1;1	3;3;3;1;1	3;3;3;1;1	ATP synthase subunit beta;ATP synthase subunit beta, mitochondrial	ATP5B	;;	5	3	3	3	3	1	0	0	0	0	0	1	1	0	0	0	3	1	0	0	0	0	0	1	1	0	0	0	3	1	0	0	0	0	0	1	1	0	0	0	20.7	20.7
G3XAL9;P55011	G3XAL9;P55011	3;3	3;3	3;3	Solute carrier family 12 member 2	SLC12A2	;	2	3	3	3	0	0	2	2	0	0	0	0	1	3	0	0	0	0	2	2	0	0	0	0	1	3	0	0	0	0	2	2	0	0	0	0	1	3	0	0	4.2	4.2
X6RM00;G8JLD3;X6RLX0;Q8IUD2;K7EPD6;A0A0U1RQN0;K7EPP6;A0A0U1RQM4	X6RM00;G8JLD3;X6RLX0;Q8IUD2	3;3;3;3;1;1;1;1	3;3;3;3;1;1;1;1	3;3;3;3;1;1;1;1	ELKS/Rab6-interacting/CAST family member 1	ERC1	;;;	8	3	3	3	1	0	0	1	0	0	1	1	0	2	0	0	1	0	0	1	0	0	1	1	0	2	0	0	1	0	0	1	0	0	1	1	0	2	0	0	3.4	3.4
G8JLH9;P40763	G8JLH9;P40763	3;3	3;3	3;3	Signal transducer and activator of transcription;Signal transducer and activator of transcription 3	STAT3	;	2	3	3	3	0	2	0	2	0	0	0	0	0	2	0	0	0	2	0	2	0	0	0	0	0	2	0	0	0	2	0	2	0	0	0	0	0	2	0	0	7.4	7.4
H0YD13;H0Y2P0;P16070;H0YE40;E9PKC6;H0YDX6;H0YD17;J3KN83;H0YDW7;H0YCV9;H0Y5E4	H0YD13;H0Y2P0;P16070;H0YE40	3;3;3;2;1;1;1;1;1;1;1	3;3;3;2;1;1;1;1;1;1;1	3;3;3;2;1;1;1;1;1;1;1	CD44 antigen	CD44	;;;	11	3	3	3	0	0	1	2	0	0	0	0	2	1	0	0	0	0	1	2	0	0	0	0	2	1	0	0	0	0	1	2	0	0	0	0	2	1	0	0	18.9	18.9
H0Y5J4;Q9UJU6;B4DDD6	H0Y5J4;Q9UJU6;B4DDD6	3;3;2	3;3;2	3;3;2	Drebrin-like protein	DBNL	;;	3	3	3	3	0	1	0	2	0	0	0	2	1	1	0	0	0	1	0	2	0	0	0	2	1	1	0	0	0	1	0	2	0	0	0	2	1	1	0	0	9.2	9.2
H3BM38;O00161;H3BNE1;H3BR18;H3BPJ0;H3BNG6;H3BU94;H3BV99;H3BP15;H3BQY9	H3BM38;O00161;H3BNE1;H3BR18;H3BPJ0	3;3;2;2;2;1;1;1;1;1	3;3;2;2;2;1;1;1;1;1	3;3;2;2;2;1;1;1;1;1	Synaptosomal-associated protein;Synaptosomal-associated protein 23	SNAP23	;;;;	10	3	3	3	0	0	2	3	0	0	0	0	2	2	0	0	0	0	2	3	0	0	0	0	2	2	0	0	0	0	2	3	0	0	0	0	2	2	0	0	35.2	35.2
H7C3C4	H7C3C4	3	1	1	Anion exchange protein	SLC4A7		1	3	1	1	0	0	1	1	0	0	0	0	2	2	0	0	0	0	0	0	0	0	0	0	1	1	0	0	0	0	0	0	0	0	0	0	1	1	0	0	4.4	1.2
J3QRD1;P51648;J3KTD9;I3L2W1;I3L1M4	J3QRD1;P51648	3;3;1;1;1	3;3;1;1;1	3;3;1;1;1	Fatty aldehyde dehydrogenase	ALDH3A2	;	5	3	3	3	0	0	0	2	0	0	0	0	1	1	0	0	0	0	0	2	0	0	0	0	1	1	0	0	0	0	0	2	0	0	0	0	1	1	0	0	9.9	9.9
J3QRU1;P07947;P12931;Q573B4;P06239;P06241	J3QRU1;P07947;P12931	3;3;2;1;1;1	3;3;2;1;1;1	3;3;2;1;1;1	Non-specific protein-tyrosine kinase;Tyrosine-protein kinase Yes;Proto-oncogene tyrosine-protein kinase Src	YES1;SRC	;;	6	3	3	3	0	0	1	1	0	0	0	0	1	2	0	0	0	0	1	1	0	0	0	0	1	2	0	0	0	0	1	1	0	0	0	0	1	2	0	0	5.7	5.7
O60503;I3NI20;I3L342	O60503;I3NI20	3;2;1	3;2;1	3;2;1	Adenylate cyclase type 9	ADCY9	;	3	3	3	3	0	0	2	1	0	0	0	0	1	2	0	0	0	0	2	1	0	0	0	0	1	2	0	0	0	0	2	1	0	0	0	0	1	2	0	0	3.1	3.1
U3KQK0;Q99880;Q99879;Q99877;Q93079;Q8N257;Q5QNW6;Q16778;P62807;P58876;P57053;P33778;P23527;P06899;O60814;Q96A08	U3KQK0;Q99880;Q99879;Q99877;Q93079;Q8N257;Q5QNW6;Q16778;P62807;P58876;P57053;P33778;P23527;P06899;O60814;Q96A08	3;3;3;3;3;3;3;3;3;3;3;3;3;3;3;2	3;3;3;3;3;3;3;3;3;3;3;3;3;3;3;2	3;3;3;3;3;3;3;3;3;3;3;3;3;3;3;2	Histone H2B;Histone H2B type 1-L;Histone H2B type 1-M;Histone H2B type 1-N;Histone H2B type 1-H;Histone H2B type 3-B;Histone H2B type 2-F;Histone H2B type 2-E;Histone H2B type 1-C/E/F/G/I;Histone H2B type 1-D;Histone H2B type F-S;Histone H2B type 1-B;Histone H2B type 1-O;Histone H2B type 1-J;Histone H2B type 1-K;Histone H2B type 1-A	HIST1H2BN;HIST1H2BL;HIST1H2BM;HIST1H2BH;HIST3H2BB;HIST2H2BF;HIST2H2BE;HIST1H2BC;HIST1H2BD;H2BFS;HIST1H2BB;HIST1H2BO;HIST1H2BJ;HIST1H2BK;HIST1H2BA	;;;;;;;;;;;;;;;	16	3	3	3	2	1	1	0	0	1	2	1	1	1	1	1	2	1	1	0	0	1	2	1	1	1	1	1	2	1	1	0	0	1	2	1	1	1	1	1	21.1	21.1
P04792;F8WE04;C9J3N8	P04792;F8WE04	3;2;1	3;2;1	3;2;1	Heat shock protein beta-1	HSPB1	;	3	3	3	3	0	2	0	0	0	0	0	0	1	1	0	0	0	2	0	0	0	0	0	0	1	1	0	0	0	2	0	0	0	0	0	0	1	1	0	0	21	21
P06733;F5H1C3;E5RI09;E5RG95;K7EM90;K7EPM1;K7EKN2;E5RGZ4;F5H0C8;P13929;P09104	P06733	3;1;1;1;1;1;1;1;1;1;1	3;1;1;1;1;1;1;1;1;1;1	3;1;1;1;1;1;1;1;1;1;1	Alpha-enolase	ENO1		11	3	3	3	1	2	0	1	0	0	0	0	0	1	0	0	1	2	0	1	0	0	0	0	0	1	0	0	1	2	0	1	0	0	0	0	0	1	0	0	9.4	9.4
P11021	P11021	3	2	2	78 kDa glucose-regulated protein	HSPA5		1	3	2	2	0	0	0	1	0	0	0	1	1	3	0	1	0	0	0	1	0	0	0	1	1	2	0	1	0	0	0	1	0	0	0	1	1	2	0	1	6.6	4.1
P18031;B4DSN5	P18031;B4DSN5	3;2	3;2	3;2	Tyrosine-protein phosphatase non-receptor type 1;Tyrosine-protein phosphatase non-receptor type	PTPN1	;	2	3	3	3	0	0	0	0	0	0	0	0	1	2	0	0	0	0	0	0	0	0	0	0	1	2	0	0	0	0	0	0	0	0	0	0	1	2	0	0	8	8
Q5JQ13;P18206	Q5JQ13;P18206	3;3	3;3	3;3	Vinculin	VCL	;	2	3	3	3	0	2	0	0	0	0	0	1	0	0	0	0	0	2	0	0	0	0	0	1	0	0	0	0	0	2	0	0	0	0	0	1	0	0	0	0	4.7	4.7
P23396;F2Z2S8;H0YF32;H0YCJ7;E9PPU1;H0YEU2;E9PL09;E9PQ96;E9PSF4;E9PJH4;E9PK82	P23396;F2Z2S8;H0YF32;H0YCJ7;E9PPU1;H0YEU2;E9PL09	3;2;2;2;2;2;2;1;1;1;1	3;2;2;2;2;2;2;1;1;1;1	3;2;2;2;2;2;2;1;1;1;1	40S ribosomal protein S3	RPS3	;;;;;;	11	3	3	3	0	0	0	0	0	0	0	0	0	1	1	3	0	0	0	0	0	0	0	0	0	1	1	3	0	0	0	0	0	0	0	0	0	1	1	3	15.6	15.6
P35268;K7EJT5;K7EP65;K7EKS7;K7ELC4;K7EMH1;K7ERI7	P35268;K7EJT5;K7EP65;K7EKS7;K7ELC4;K7EMH1;K7ERI7	3;2;2;2;2;2;2	3;2;2;2;2;2;2	3;2;2;2;2;2;2	60S ribosomal protein L22	RPL22	;;;;;;	7	3	3	3	0	1	1	0	0	2	2	2	0	1	2	2	0	1	1	0	0	2	2	2	0	1	2	2	0	1	1	0	0	2	2	2	0	1	2	2	39.1	39.1
P50402;Q5HY57	P50402;Q5HY57	3;2	3;2	3;2	Emerin	EMD	;	2	3	3	3	0	0	0	2	0	0	0	0	2	3	0	0	0	0	0	2	0	0	0	0	2	3	0	0	0	0	0	2	0	0	0	0	2	3	0	0	13.8	13.8
P54136	P54136	3	3	3	Arginine--tRNA ligase, cytoplasmic	RARS		1	3	3	3	0	3	0	0	0	0	0	1	0	0	0	0	0	3	0	0	0	0	0	1	0	0	0	0	0	3	0	0	0	0	0	1	0	0	0	0	5.3	5.3
P62937;F8WE65;C9J5S7	P62937;F8WE65;C9J5S7	3;2;2	3;2;2	3;2;2	Peptidyl-prolyl cis-trans isomerase A;Peptidyl-prolyl cis-trans isomerase A, N-terminally processed;Peptidyl-prolyl cis-trans isomerase	PPIA	;;	3	3	3	3	2	2	1	1	1	0	2	2	1	1	1	1	2	2	1	1	1	0	2	2	1	1	1	1	2	2	1	1	1	0	2	2	1	1	1	1	17.6	17.6
P84157;K7EQX8;K7EPS4;Q6ZR64	P84157	3;1;1;1	3;1;1;1	3;1;1;1	Matrix-remodeling-associated protein 7	MXRA7		4	3	3	3	0	0	0	1	0	0	1	0	2	2	0	0	0	0	0	1	0	0	1	0	2	2	0	0	0	0	0	1	0	0	1	0	2	2	0	0	14.2	14.2
Q06830;A0A0A0MRQ5;A0A0A0MSI0	Q06830;A0A0A0MRQ5;A0A0A0MSI0	3;2;2	3;2;2	3;2;2	Peroxiredoxin-1	PRDX1	;;	3	3	3	3	0	1	0	1	0	0	0	2	1	1	0	0	0	1	0	1	0	0	0	2	1	1	0	0	0	1	0	1	0	0	0	2	1	1	0	0	24.1	24.1
Q07065	Q07065	3	3	3	Cytoskeleton-associated protein 4	CKAP4		1	3	3	3	0	0	0	2	0	0	0	0	2	1	0	0	0	0	0	2	0	0	0	0	2	1	0	0	0	0	0	2	0	0	0	0	2	1	0	0	6.8	6.8
Q13435;E9PJT3;E9PJ04;H0YCG1;E9PPJ0;H0YEX5	Q13435;E9PJT3;E9PJ04;H0YCG1;E9PPJ0	3;2;2;2;2;1	3;2;2;2;2;1	3;2;2;2;2;1	Splicing factor 3B subunit 2	SF3B2	;;;;	6	3	3	3	0	1	0	0	0	0	0	2	0	0	0	0	0	1	0	0	0	0	0	2	0	0	0	0	0	1	0	0	0	0	0	2	0	0	0	0	4.9	4.9
Q15208	Q15208	3	3	3	Serine/threonine-protein kinase 38	STK38		1	3	3	3	0	0	0	2	0	0	0	0	0	2	0	0	0	0	0	2	0	0	0	0	0	2	0	0	0	0	0	2	0	0	0	0	0	2	0	0	6.9	6.9
Q15836;K7ENK9;K7EKX0;J3QRU4;F8WCA0;L7N2F9;P63027	Q15836	3;1;1;1;1;1;1	3;1;1;1;1;1;1	3;1;1;1;1;1;1	Vesicle-associated membrane protein 3	VAMP3		7	3	3	3	0	0	2	2	0	0	0	0	2	3	0	0	0	0	2	2	0	0	0	0	2	3	0	0	0	0	2	2	0	0	0	0	2	3	0	0	45	45
Q16666;H3BM18;X6RHM1;A0A0A0MRB1	Q16666;H3BM18;X6RHM1	3;2;2;1	3;2;2;1	3;2;2;1	Gamma-interferon-inducible protein 16	IFI16	;;	4	3	3	3	2	2	0	0	0	0	1	3	0	0	0	0	2	2	0	0	0	0	1	3	0	0	0	0	2	2	0	0	0	0	1	3	0	0	0	0	5	5
Q16777;Q6FI13	Q16777;Q6FI13	3;3	3;3	1;1	Histone H2A type 2-C;Histone H2A type 2-A	HIST2H2AC;HIST2H2AA3	;	2	3	3	1	3	2	0	1	1	1	2	1	1	2	1	2	3	2	0	1	1	1	2	1	1	2	1	2	1	1	0	0	1	0	0	0	0	1	0	1	44.2	44.2
Q1RLN5;Q8IWW6	Q1RLN5;Q8IWW6	3;3	3;3	3;3	Rho GTPase-activating protein 12	ARHGAP12	;	2	3	3	3	0	0	1	2	0	0	0	0	2	2	0	0	0	0	1	2	0	0	0	0	2	2	0	0	0	0	1	2	0	0	0	0	2	2	0	0	5.3	5.3
Q6IAA8;F5GX19;F5H3Y3;H0YFI1;F5H479	Q6IAA8;F5GX19;F5H3Y3	3;2;2;1;1	3;2;2;1;1	3;2;2;1;1	Ragulator complex protein LAMTOR1	LAMTOR1	;;	5	3	3	3	0	0	0	0	0	0	0	0	2	1	0	0	0	0	0	0	0	0	0	0	2	1	0	0	0	0	0	0	0	0	0	0	2	1	0	0	32.9	32.9
Q6R327	Q6R327	3	3	3	Rapamycin-insensitive companion of mTOR	RICTOR		1	3	3	3	0	0	0	1	0	0	0	0	0	2	0	0	0	0	0	1	0	0	0	0	0	2	0	0	0	0	0	1	0	0	0	0	0	2	0	0	1.9	1.9
Q8IYB5;A0A087X1X9	Q8IYB5;A0A087X1X9	3;2	3;2	3;2	Stromal membrane-associated protein 1	SMAP1	;	2	3	3	3	1	1	0	1	0	0	1	1	2	1	0	0	1	1	0	1	0	0	1	1	2	1	0	0	1	1	0	1	0	0	1	1	2	1	0	0	7.7	7.7
Q8TD55;C9J4A7	Q8TD55	3;1	3;1	3;1	Pleckstrin homology domain-containing family O member 2	PLEKHO2		2	3	3	3	0	0	0	1	0	0	0	0	2	3	0	0	0	0	0	1	0	0	0	0	2	3	0	0	0	0	0	1	0	0	0	0	2	3	0	0	7.6	7.6
Q8WW12	Q8WW12	3	3	3	PEST proteolytic signal-containing nuclear protein	PCNP		1	3	3	3	1	2	0	0	0	0	1	1	0	0	0	0	1	2	0	0	0	0	1	1	0	0	0	0	1	2	0	0	0	0	1	1	0	0	0	0	21.9	21.9
Q92575	Q92575	3	3	3	UBX domain-containing protein 4	UBXN4		1	3	3	3	0	1	1	2	0	0	0	0	2	1	0	0	0	1	1	2	0	0	0	0	2	1	0	0	0	1	1	2	0	0	0	0	2	1	0	0	11.4	11.4
Q96AQ6	Q96AQ6	3	3	3	Pre-B-cell leukemia transcription factor-interacting protein 1	PBXIP1		1	3	3	3	0	0	0	2	0	0	0	0	0	1	0	0	0	0	0	2	0	0	0	0	0	1	0	0	0	0	0	2	0	0	0	0	0	1	0	0	4.7	4.7
Q9H8Y8	Q9H8Y8	3	3	3	Golgi reassembly-stacking protein 2	GORASP2		1	3	3	3	0	0	2	2	0	0	0	0	3	3	0	0	0	0	2	2	0	0	0	0	3	3	0	0	0	0	2	2	0	0	0	0	3	3	0	0	11.1	11.1
S4R313;Q9NP74	S4R313;Q9NP74	3;3	3;3	3;3	Palmdelphin	PALMD	;	2	3	3	3	1	1	0	0	0	0	0	1	0	0	0	0	1	1	0	0	0	0	0	1	0	0	0	0	1	1	0	0	0	0	0	1	0	0	0	0	7.4	7.4
Q9ULC8	Q9ULC8	3	3	3	Probable palmitoyltransferase ZDHHC8	ZDHHC8		1	3	3	3	0	0	0	1	0	0	0	0	0	2	0	0	0	0	0	1	0	0	0	0	0	2	0	0	0	0	0	1	0	0	0	0	0	2	0	0	5.9	5.9
Q9UQR0	Q9UQR0	3	3	3	Sex comb on midleg-like protein 2	SCML2		1	3	3	3	0	2	0	0	0	0	1	1	0	0	0	0	0	2	0	0	0	0	1	1	0	0	0	0	0	2	0	0	0	0	1	1	0	0	0	0	5	5
Q9Y266;A0A0A0MSS4;A0A0A0MSU9	Q9Y266	3;1;1	3;1;1	3;1;1	Nuclear migration protein nudC	NUDC		3	3	3	3	1	2	0	1	0	0	1	1	1	0	0	0	1	2	0	1	0	0	1	1	1	0	0	0	1	2	0	1	0	0	1	1	1	0	0	0	9.1	9.1
C9JC03;A0A024R571;Q9H4M9;C9JIJ3;C9IZH1;C9J2Z4;Q9NZN3	C9JC03;A0A024R571;Q9H4M9;C9JIJ3;C9IZH1;C9J2Z4;Q9NZN3	2;2;2;1;1;1;1	2;2;2;1;1;1;1	2;2;2;1;1;1;1	EH domain-containing protein 1;EH domain-containing protein 3	EHD1;EHD3	;;;;;;	7	2	2	2	0	0	0	1	0	0	0	0	1	0	0	0	0	0	0	1	0	0	0	0	1	0	0	0	0	0	0	1	0	0	0	0	1	0	0	0	6.4	6.4
A0A087WUT6;O60841	A0A087WUT6;O60841	2;2	2;2	2;2	Eukaryotic translation initiation factor 5B	EIF5B	;	2	2	2	2	0	0	0	1	0	0	0	1	1	0	0	1	0	0	0	1	0	0	0	1	1	0	0	1	0	0	0	1	0	0	0	1	1	0	0	1	2	2
A0A087WUV8;A0A087X2B5;P35613;R4GN83;R4GMX5;I3L192	A0A087WUV8;A0A087X2B5;P35613;R4GN83;R4GMX5;I3L192	2;2;2;1;1;1	2;2;2;1;1;1	2;2;2;1;1;1	Basigin	BSG	;;;;;	6	2	2	2	0	0	0	2	0	0	0	0	1	0	0	0	0	0	0	2	0	0	0	0	1	0	0	0	0	0	0	2	0	0	0	0	1	0	0	0	13.8	13.8
A0A087WWS6;P01562	A0A087WWS6;P01562	2;1	2;1	2;1	Interferon alpha-1/13	IFNA13;IFNA1	;	2	2	2	2	0	0	0	0	0	0	1	0	0	1	0	0	0	0	0	0	0	0	1	0	0	1	0	0	0	0	0	0	0	0	1	0	0	1	0	0	20.5	20.5
A0A087WYF1;A0A087WX80;P24043	A0A087WYF1;A0A087WX80;P24043	2;2;2	2;2;2	2;2;2	Laminin subunit alpha-2	LAMA2	;;	3	2	2	2	0	0	0	0	1	0	1	0	1	0	0	0	0	0	0	0	1	0	1	0	1	0	0	0	0	0	0	0	1	0	1	0	1	0	0	0	0.8	0.8
A0A087WYW6;Q96A33	A0A087WYW6;Q96A33	2;2	2;2	2;2	Coiled-coil domain-containing protein 47	CCDC47	;	2	2	2	2	0	0	0	1	0	0	0	0	1	0	0	0	0	0	0	1	0	0	0	0	1	0	0	0	0	0	0	1	0	0	0	0	1	0	0	0	12.6	12.6
A0A087X0T3;A7E2Y1;Q5JW46;Q5JW48;Q5JW45	A0A087X0T3;A7E2Y1;Q5JW46;Q5JW48;Q5JW45	2;2;1;1;1	1;1;1;1;1	1;1;1;1;1	Myosin-7B	MYH7B	;;;;	5	2	1	1	0	0	0	0	0	0	1	1	0	0	0	0	0	0	0	0	0	0	1	0	0	0	0	0	0	0	0	0	0	0	1	0	0	0	0	0	1.1	0.7
H0Y786;A0A087X1N7;P20929;H7C2D0	H0Y786;A0A087X1N7;P20929;H7C2D0	2;2;2;1	2;2;2;1	2;2;2;1	Nebulin	NEB	;;;	4	2	2	2	0	0	0	0	0	0	0	0	0	0	1	1	0	0	0	0	0	0	0	0	0	0	1	1	0	0	0	0	0	0	0	0	0	0	1	1	0.9	0.9
A0A087X2D8;O60271;E9PFH7;A0A087WYG2;Q9UPT6	A0A087X2D8;O60271;E9PFH7;A0A087WYG2;Q9UPT6	2;2;1;1;1	2;2;1;1;1	2;2;1;1;1	C-Jun-amino-terminal kinase-interacting protein 4;C-Jun-amino-terminal kinase-interacting protein 3	SPAG9;MAPK8IP3	;;;;	5	2	2	2	0	1	1	0	0	0	0	2	1	0	0	0	0	1	1	0	0	0	0	2	1	0	0	0	0	1	1	0	0	0	0	2	1	0	0	0	1.6	1.6
A0A088AWL3;O75376;E7EVU5;E7EW50;J3KS51;E7EVK1	A0A088AWL3;O75376;E7EVU5;E7EW50;J3KS51;E7EVK1	2;2;1;1;1;1	2;2;1;1;1;1	2;2;1;1;1;1	Nuclear receptor corepressor 1	NCOR1	;;;;;	6	2	2	2	0	1	0	0	0	0	0	0	0	0	0	1	0	1	0	0	0	0	0	0	0	0	0	1	0	1	0	0	0	0	0	0	0	0	0	1	1.1	1.1
J3QSX6;F8W8M4;A0A0A0MRL6;O14639;H0Y7N6;F6XFR5	J3QSX6;F8W8M4;A0A0A0MRL6;O14639;H0Y7N6;F6XFR5	2;2;2;2;1;1	2;2;2;2;1;1	2;2;2;2;1;1	Actin-binding LIM protein 1	ABLIM1	;;;;;	6	2	2	2	0	0	1	2	0	0	0	0	2	0	0	0	0	0	1	2	0	0	0	0	2	0	0	0	0	0	1	2	0	0	0	0	2	0	0	0	6.2	6.2
A0A0A0MRM8;Q5JVM0;A0A0D9SGC1;E7EW20;Q9UM54	A0A0A0MRM8;Q5JVM0;A0A0D9SGC1;E7EW20;Q9UM54	2;1;1;1;1	2;1;1;1;1	2;1;1;1;1	Unconventional myosin-VI	MYO6	;;;;	5	2	2	2	0	0	0	0	0	0	0	0	0	1	0	1	0	0	0	0	0	0	0	0	0	1	0	1	0	0	0	0	0	0	0	0	0	1	0	1	2.1	2.1
A0A0A0MSM0;Q92598;A0A087WYC1;E9PDE8;O95757;P34932	A0A0A0MSM0;Q92598;A0A087WYC1;E9PDE8;O95757;P34932	2;2;1;1;1;1	2;2;1;1;1;1	2;2;1;1;1;1	Heat shock protein 105 kDa;Heat shock 70 kDa protein 4L;Heat shock 70 kDa protein 4	HSPH1;HSPA4;HSPA4L	;;;;;	6	2	2	2	0	1	0	1	0	0	0	0	0	0	0	0	0	1	0	1	0	0	0	0	0	0	0	0	0	1	0	1	0	0	0	0	0	0	0	0	2.4	2.4
A0A0A0MTP6;O15357	A0A0A0MTP6;O15357	2;2	2;2	2;2	Phosphatidylinositol 3,4,5-trisphosphate 5-phosphatase 2	INPPL1	;	2	2	2	2	0	0	0	0	0	0	0	0	0	2	0	0	0	0	0	0	0	0	0	0	0	2	0	0	0	0	0	0	0	0	0	0	0	2	0	0	1.9	1.9
E5RH50;A0A0B4J210;Q6PKG0;H0YC33;H0YC73;H0YBW1	E5RH50;A0A0B4J210;Q6PKG0;H0YC33;H0YC73;H0YBW1	2;2;2;1;1;1	2;2;2;1;1;1	2;2;2;1;1;1	La-related protein 1	LARP1	;;;;;	6	2	2	2	2	0	0	0	0	0	0	0	0	0	0	0	2	0	0	0	0	0	0	0	0	0	0	0	2	0	0	0	0	0	0	0	0	0	0	0	4.6	4.6
A0A0U1RQH1;A0A0U1RQP0;A0A0U1RR07;Q9HCH5;E9PQL8;E9PS29;E9PPL3	A0A0U1RQH1;A0A0U1RQP0;A0A0U1RR07;Q9HCH5;E9PQL8;E9PS29;E9PPL3	2;2;2;2;1;1;1	2;2;2;2;1;1;1	2;2;2;2;1;1;1	Synaptotagmin-like protein 2	SYTL2	;;;;;;	7	2	2	2	0	0	1	2	0	0	0	0	1	1	0	0	0	0	1	2	0	0	0	0	1	1	0	0	0	0	1	2	0	0	0	0	1	1	0	0	3.2	3.2
A0A0U1RRM8;H0YJ34;Q96AC1	A0A0U1RRM8;H0YJ34;Q96AC1	2;2;2	2;2;2	2;2;2	Fermitin family homolog 2	FERMT2	;;	3	2	2	2	0	0	0	1	0	0	0	0	0	2	0	0	0	0	0	1	0	0	0	0	0	2	0	0	0	0	0	1	0	0	0	0	0	2	0	0	4	4
A0A1B0GTS2;A6NGQ3;Q5VST9	A0A1B0GTS2;A6NGQ3;Q5VST9	2;2;2	2;2;2	2;2;2	Obscurin	OBSCN	;;	3	2	2	2	0	1	1	1	0	1	1	1	0	0	1	0	0	1	1	1	0	1	1	1	0	0	1	0	0	1	1	1	0	1	1	1	0	0	1	0	1.2	1.2
H3BMT0;H3BTV5;H3BU16;A6NGP5;H3BMV3;Q9H910	H3BMT0;H3BTV5;H3BU16;A6NGP5;H3BMV3;Q9H910	2;2;2;2;2;2	2;2;2;2;2;2	2;2;2;2;2;2	Hematological and neurological expressed 1-like protein	HN1L	;;;;;	6	2	2	2	0	2	0	2	0	0	1	1	2	2	0	0	0	2	0	2	0	0	1	1	2	2	0	0	0	2	0	2	0	0	1	1	2	2	0	0	24.3	24.3
A6NHL2	A6NHL2	2	1	1	Tubulin alpha chain-like 3	TUBAL3		1	2	1	1	1	1	0	0	0	0	1	1	0	0	0	0	0	1	0	0	0	0	0	1	0	0	0	0	0	1	0	0	0	0	0	1	0	0	0	0	5.8	3.8
A8MW50;P07195;F5H793;C9J7H8;F5H5G7;F5H155;A0A087WUM2;G3XAP5;F5H245;Q6ZMR3;P07864;P00338	A8MW50;P07195;F5H793;C9J7H8;F5H5G7;F5H155;A0A087WUM2;G3XAP5;F5H245;Q6ZMR3;P07864;P00338	2;2;1;1;1;1;1;1;1;1;1;1	2;2;1;1;1;1;1;1;1;1;1;1	2;2;1;1;1;1;1;1;1;1;1;1	L-lactate dehydrogenase;L-lactate dehydrogenase B chain;L-lactate dehydrogenase A-like 6A;L-lactate dehydrogenase C chain;L-lactate dehydrogenase A chain	LDHB;LDHC;LDHAL6A;LDHA	;;;;;;;;;;;	12	2	2	2	2	1	1	1	1	0	2	1	1	2	2	1	2	1	1	1	1	0	2	1	1	2	2	1	2	1	1	1	1	0	2	1	1	2	2	1	12.1	12.1
F5H018;B5MDF5;J3KQE5;P62826;H0YFC6;B4DV51	F5H018;B5MDF5;J3KQE5;P62826;H0YFC6;B4DV51	2;2;2;2;1;1	2;2;2;2;1;1	2;2;2;2;1;1	GTP-binding nuclear protein Ran	RAN	;;;;;	6	2	2	2	0	0	1	0	0	0	0	0	0	1	0	1	0	0	1	0	0	0	0	0	0	1	0	1	0	0	1	0	0	0	0	0	0	1	0	1	10.6	10.6
F8VRJ2;H0YHC3;F8W020;F8W118;F8VXI6;F8VUX1;F8VY35;F8VV59;B7Z9C2;F8W0J6;F5H4R6;H0YIV4;P55209;E9PNW0;E9PJJ2;E9PS34;E9PNJ7;A8MXH2;F8VVB5;E9PKT8;H0YH88;C9J6D1;C9JZI7;F8W543;Q99733	F8VRJ2;H0YHC3;F8W020;F8W118;F8VXI6;F8VUX1;F8VY35;F8VV59;B7Z9C2;F8W0J6;F5H4R6;H0YIV4;P55209;E9PNW0;E9PJJ2;E9PS34;E9PNJ7;A8MXH2;F8VVB5;E9PKT8;H0YH88;C9J6D1;C9JZI7;F8W543;Q99733	2;2;2;2;2;2;2;2;2;2;2;2;2;1;1;1;1;1;1;1;1;1;1;1;1	2;2;2;2;2;2;2;2;2;2;2;2;2;1;1;1;1;1;1;1;1;1;1;1;1	2;2;2;2;2;2;2;2;2;2;2;2;2;1;1;1;1;1;1;1;1;1;1;1;1	Nucleosome assembly protein 1-like 1;Nucleosome assembly protein 1-like 4	NAP1L1;NAP1L4	;;;;;;;;;;;;;;;;;;;;;;;;	25	2	2	2	0	1	0	0	0	0	1	1	0	0	0	0	0	1	0	0	0	0	1	1	0	0	0	0	0	1	0	0	0	0	1	1	0	0	0	0	23.7	23.7
C9JD32;B9ZVP7;J3KT29;P62829	C9JD32;B9ZVP7;J3KT29;P62829	2;2;2;2	2;2;2;2	2;2;2;2	60S ribosomal protein L23	RPL23	;;;	4	2	2	2	0	1	0	0	0	1	0	0	0	1	0	0	0	1	0	0	0	1	0	0	0	1	0	0	0	1	0	0	0	1	0	0	0	1	0	0	38.5	38.5
C9JHG2;Q14699;C9JWQ9;F8WAR1;C9JRN3;G3XAJ6	C9JHG2;Q14699;C9JWQ9;F8WAR1;C9JRN3;G3XAJ6	2;2;1;1;1;1	2;2;1;1;1;1	2;2;1;1;1;1	Raftlin	RFTN1	;;;;;	6	2	2	2	0	0	1	2	0	0	0	0	1	1	0	0	0	0	1	2	0	0	0	0	1	1	0	0	0	0	1	2	0	0	0	0	1	1	0	0	10.9	10.9
E5RGX5;Q93045	E5RGX5;Q93045	2;2	1;1	1;1	Stathmin;Stathmin-2	STMN2	;	2	2	1	1	2	2	1	2	0	0	2	2	1	1	0	1	1	1	1	1	0	0	1	1	1	1	0	1	1	1	1	1	0	0	1	1	1	1	0	1	11.3	6
E5RHT6;F8W1U7;F8VWH9;Q8N6T3;E5RHH7;E5RHC5	E5RHT6;F8W1U7;F8VWH9;Q8N6T3;E5RHH7;E5RHC5	2;2;2;2;1;1	2;2;2;2;1;1	2;2;2;2;1;1	ADP-ribosylation factor GTPase-activating protein 1	ARFGAP1	;;;;;	6	2	2	2	0	0	1	1	0	0	0	0	0	2	0	0	0	0	1	1	0	0	0	0	0	2	0	0	0	0	1	1	0	0	0	0	0	2	0	0	11.9	11.9
E5RJ29;Q9NYI0;E5RH02;H0YAQ7;E5RJE4;E5RFG7;A0A087X1Z0;A0A087WXD8;B4DKF8	E5RJ29;Q9NYI0;E5RH02;H0YAQ7;E5RJE4;E5RFG7;A0A087X1Z0;A0A087WXD8;B4DKF8	2;2;1;1;1;1;1;1;1	2;2;1;1;1;1;1;1;1	2;2;1;1;1;1;1;1;1	PH and SEC7 domain-containing protein 3	PSD3	;;;;;;;;	9	2	2	2	0	0	0	2	0	0	0	0	2	1	0	0	0	0	0	2	0	0	0	0	2	1	0	0	0	0	0	2	0	0	0	0	2	1	0	0	4	4
E7EPJ7;O75962	E7EPJ7;O75962	2;2	2;2	2;2	Triple functional domain protein	TRIO	;	2	2	2	2	0	0	1	1	0	0	0	0	1	1	0	0	0	0	1	1	0	0	0	0	1	1	0	0	0	0	1	1	0	0	0	0	1	1	0	0	1.4	1.4
E7EPN9;Q9Y520;H7C5N8	E7EPN9;Q9Y520;H7C5N8	2;2;1	2;2;1	2;2;1	Protein PRRC2C	PRRC2C	;;	3	2	2	2	0	2	0	0	0	0	0	1	0	0	0	0	0	2	0	0	0	0	0	1	0	0	0	0	0	2	0	0	0	0	0	1	0	0	0	0	1	1
G5E9S8;G3V2E7;F8W6L3;G3V3H3;G3V5R9;E7EVH7;Q07866;H0YGB8;H0YJU9;H0YJL0;G3V2P7;H0YJT3;H0YG16	G5E9S8;G3V2E7;F8W6L3;G3V3H3;G3V5R9;E7EVH7;Q07866;H0YGB8;H0YJU9;H0YJL0;G3V2P7;H0YJT3;H0YG16	2;2;2;2;2;2;2;1;1;1;1;1;1	2;2;2;2;2;2;2;1;1;1;1;1;1	2;2;2;2;2;2;2;1;1;1;1;1;1	Kinesin light chain 1	KLC1	;;;;;;;;;;;;	13	2	2	2	1	1	0	0	0	0	0	0	0	0	0	0	1	1	0	0	0	0	0	0	0	0	0	0	1	1	0	0	0	0	0	0	0	0	0	0	4	4
G5E9V3;E9PFQ4;Q86SQ0;E9PDY7;E9PGF6	G5E9V3;E9PFQ4;Q86SQ0;E9PDY7;E9PGF6	2;2;2;1;1	2;2;2;1;1	2;2;2;1;1	Pleckstrin homology-like domain family B member 2	PHLDB2	;;;;	5	2	2	2	0	0	0	1	0	0	0	0	0	2	0	0	0	0	0	1	0	0	0	0	0	2	0	0	0	0	0	1	0	0	0	0	0	2	0	0	3.8	3.8
H0YF00;E9PJA7;E9PK09;E9PQN2;E9PKI6;E9PK91;Q9NYF8	H0YF00;E9PJA7;E9PK09;E9PQN2;E9PKI6;E9PK91;Q9NYF8	2;2;2;2;2;2;2	2;2;2;2;2;2;2	2;2;2;2;2;2;2	Bcl-2-associated transcription factor 1	BCLAF1	;;;;;;	7	2	2	2	1	1	0	0	0	0	0	0	0	0	0	0	1	1	0	0	0	0	0	0	0	0	0	0	1	1	0	0	0	0	0	0	0	0	0	0	19.5	19.5
E9PLJ3;E9PQB7;G3V1A4;E9PP50;E9PK25;P23528;E9PS23;Q9Y281	E9PLJ3;E9PQB7;G3V1A4;E9PP50;E9PK25;P23528;E9PS23;Q9Y281	2;2;2;2;2;2;1;1	2;2;2;2;2;2;1;1	2;2;2;2;2;2;1;1	Cofilin-1;Cofilin-2	CFL1;CFL2	;;;;;;;	8	2	2	2	1	2	1	0	0	0	1	1	0	1	1	1	1	2	1	0	0	0	1	1	0	1	1	1	1	2	1	0	0	0	1	1	0	1	1	1	39.2	39.2
E9PLT0;O75534	E9PLT0;O75534	2;2	2;2	2;2	Cold shock domain-containing protein E1	CSDE1	;	2	2	2	2	1	2	0	0	0	0	0	1	1	1	0	0	1	2	0	0	0	0	0	1	1	1	0	0	1	2	0	0	0	0	0	1	1	1	0	0	3.1	3.1
E9PQ61;O75152;E9PBY7;A0A1B0GTU1;A0A1B0GUI2	E9PQ61;O75152;E9PBY7;A0A1B0GTU1;A0A1B0GUI2	2;2;1;1;1	2;2;1;1;1	2;2;1;1;1	Zinc finger CCCH domain-containing protein 11A	ZC3H11A	;;;;	5	2	2	2	0	1	0	0	0	0	0	2	0	0	0	0	0	1	0	0	0	0	0	2	0	0	0	0	0	1	0	0	0	0	0	2	0	0	0	0	5.7	5.7
F8VTQ5;H0YH80;F8VZ49;F8W6I7;P09651;Q32P51	F8VTQ5;H0YH80;F8VZ49;F8W6I7;P09651;Q32P51	2;2;2;2;2;1	2;2;2;2;2;1	2;2;2;2;2;1	Heterogeneous nuclear ribonucleoprotein A1;Heterogeneous nuclear ribonucleoprotein A1, N-terminally processed;Heterogeneous nuclear ribonucleoprotein A1-like 2	HNRNPA1;HNRNPA1L2	;;;;;	6	2	2	2	1	0	0	0	0	0	0	2	0	0	0	0	1	0	0	0	0	0	0	2	0	0	0	0	1	0	0	0	0	0	0	2	0	0	0	0	18.6	18.6
F8W726;Q14157;H0Y5H6;H7C2T8	F8W726;Q14157;H0Y5H6;H7C2T8	2;2;1;1	2;2;1;1	2;2;1;1	Ubiquitin-associated protein 2-like	UBAP2L	;;;	4	2	2	2	0	2	0	0	0	0	0	0	0	0	0	0	0	2	0	0	0	0	0	0	0	0	0	0	0	2	0	0	0	0	0	0	0	0	0	0	2.7	2.7
F8W9S7;Q14C86;C9IZX9;B0QZ65;B4DGD8;C9IZ08	F8W9S7;Q14C86;C9IZX9;B0QZ65;B4DGD8;C9IZ08	2;2;1;1;1;1	2;2;1;1;1;1	2;2;1;1;1;1	GTPase-activating protein and VPS9 domain-containing protein 1	GAPVD1	;;;;;	6	2	2	2	0	1	0	0	0	0	0	2	0	0	0	0	0	1	0	0	0	0	0	2	0	0	0	0	0	1	0	0	0	0	0	2	0	0	0	0	1.7	1.7
F8WAE5;Q9BY44	F8WAE5;Q9BY44	2;2	2;2	2;2	Eukaryotic translation initiation factor 2A;Eukaryotic translation initiation factor 2A, N-terminally processed	EIF2A	;	2	2	2	2	0	2	0	0	0	0	0	0	0	0	0	0	0	2	0	0	0	0	0	0	0	0	0	0	0	2	0	0	0	0	0	0	0	0	0	0	5.3	5.3
F8WJN3;Q16630	F8WJN3;Q16630	2;2	2;2	2;2	Cleavage and polyadenylation specificity factor subunit 6	CPSF6	;	2	2	2	2	0	1	0	0	0	0	2	2	0	0	0	0	0	1	0	0	0	0	2	2	0	0	0	0	0	1	0	0	0	0	2	2	0	0	0	0	8.6	8.6
G3V2A0;P51003;G3XAH6	G3V2A0;P51003;G3XAH6	2;2;1	2;2;1	2;2;1	Poly(A) polymerase alpha	PAPOLA	;;	3	2	2	2	0	2	0	0	0	0	0	0	0	0	0	0	0	2	0	0	0	0	0	0	0	0	0	0	0	2	0	0	0	0	0	0	0	0	0	0	6.3	6.3
H0YCZ2;Q8NG31;H0YEY7;E9PPJ1	H0YCZ2;Q8NG31;H0YEY7;E9PPJ1	2;2;1;1	2;2;1;1	2;2;1;1	Protein CASC5	CASC5	;;;	4	2	2	2	0	2	0	0	0	0	0	0	0	0	0	0	0	2	0	0	0	0	0	0	0	0	0	0	0	2	0	0	0	0	0	0	0	0	0	0	1.6	1.6
H0YDW2;Q13136;H0YD72	H0YDW2;Q13136;H0YD72	2;2;1	2;2;1	2;2;1	Liprin-alpha-1	PPFIA1	;;	3	2	2	2	0	0	0	1	0	0	0	0	0	1	0	0	0	0	0	1	0	0	0	0	0	1	0	0	0	0	0	1	0	0	0	0	0	1	0	0	9.3	9.3
H7BXY5;Q0ZGT2;E7ETM8;E7EUA0	H7BXY5;Q0ZGT2;E7ETM8;E7EUA0	2;2;1;1	2;2;1;1	2;2;1;1	Nexilin	NEXN	;;;	4	2	2	2	0	1	0	0	0	0	1	0	0	0	0	0	0	1	0	0	0	0	1	0	0	0	0	0	0	1	0	0	0	0	1	0	0	0	0	0	3.6	3.6
H7C3X5;Q13190;E9PNU4	H7C3X5;Q13190;E9PNU4	2;2;1	2;2;1	2;2;1	Syntaxin-5	STX5	;;	3	2	2	2	0	0	0	2	0	0	0	0	2	0	0	0	0	0	0	2	0	0	0	0	2	0	0	0	0	0	0	2	0	0	0	0	2	0	0	0	24.1	24.1
I3L1P5;O14964;I3L2H4;I3L165	I3L1P5;O14964;I3L2H4;I3L165	2;2;1;1	2;2;1;1	2;2;1;1	Hepatocyte growth factor-regulated tyrosine kinase substrate	HGS	;;;	4	2	2	2	0	0	0	1	0	0	0	0	0	1	0	0	0	0	0	1	0	0	0	0	0	1	0	0	0	0	0	1	0	0	0	0	0	1	0	0	9.1	9.1
J3QRP6;O14745	J3QRP6;O14745	2;2	2;2	2;2	Na(+)/H(+) exchange regulatory cofactor NHE-RF1	SLC9A3R1	;	2	2	2	2	0	0	0	1	0	0	0	0	2	1	0	0	0	0	0	1	0	0	0	0	2	1	0	0	0	0	0	1	0	0	0	0	2	1	0	0	10.7	10.7
J3QTJ6;Q5CZC0	J3QTJ6;Q5CZC0	2;2	2;2	2;2	Fibrous sheath-interacting protein 2	FSIP2	;	2	2	2	2	0	0	0	1	0	0	1	0	0	0	0	0	0	0	0	1	0	0	1	0	0	0	0	0	0	0	0	1	0	0	1	0	0	0	0	0	0.5	0.5
M0QXM4;Q15758;M0QX44	M0QXM4;Q15758;M0QX44	2;2;1	2;2;1	2;2;1	Amino acid transporter;Neutral amino acid transporter B(0)	SLC1A5	;;	3	2	2	2	0	0	1	2	0	0	0	0	2	1	0	0	0	0	1	2	0	0	0	0	2	1	0	0	0	0	1	2	0	0	0	0	2	1	0	0	6	6
M0R3D6;M0R1A7;M0R117;Q02543;M0R0P7	M0R3D6;M0R1A7;M0R117;Q02543;M0R0P7	2;2;2;2;1	2;2;2;2;1	2;2;2;2;1	60S ribosomal protein L18a	RPL18A	;;;;	5	2	2	2	0	0	0	0	0	0	0	0	0	2	0	1	0	0	0	0	0	0	0	0	0	2	0	1	0	0	0	0	0	0	0	0	0	2	0	1	16.3	16.3
O00232;J3KTJ5;J3KSK1	O00232;J3KTJ5;J3KSK1	2;1;1	2;1;1	2;1;1	26S proteasome non-ATPase regulatory subunit 12	PSMD12	;;	3	2	2	2	0	2	0	0	0	0	0	0	0	0	0	0	0	2	0	0	0	0	0	0	0	0	0	0	0	2	0	0	0	0	0	0	0	0	0	0	4.8	4.8
O14776;G3V220	O14776;G3V220	2;1	2;1	2;1	Transcription elongation regulator 1	TCERG1	;	2	2	2	2	1	1	0	0	0	0	0	0	0	0	0	0	1	1	0	0	0	0	0	0	0	0	0	0	1	1	0	0	0	0	0	0	0	0	0	0	2.2	2.2
O14974;F8VW28;H0YHL8;H0YHI8;F8VZN8	O14974;F8VW28;H0YHL8;H0YHI8;F8VZN8	2;1;1;1;1	2;1;1;1;1	2;1;1;1;1	Protein phosphatase 1 regulatory subunit 12A	PPP1R12A	;;;;	5	2	2	2	2	1	0	1	0	0	0	1	1	0	0	0	2	1	0	1	0	0	0	1	1	0	0	0	2	1	0	1	0	0	0	1	1	0	0	0	2.8	2.8
O60264	O60264	2	2	2	SWI/SNF-related matrix-associated actin-dependent regulator of chromatin subfamily A member 5	SMARCA5		1	2	2	2	0	1	0	0	0	0	0	1	0	0	0	0	0	1	0	0	0	0	0	1	0	0	0	0	0	1	0	0	0	0	0	1	0	0	0	0	2.1	2.1
O60566	O60566	2	2	2	Mitotic checkpoint serine/threonine-protein kinase BUB1 beta	BUB1B		1	2	2	2	1	1	0	0	0	0	0	1	0	0	0	0	1	1	0	0	0	0	0	1	0	0	0	0	1	1	0	0	0	0	0	1	0	0	0	0	2	2
O60885;M0QZD9	O60885;M0QZD9	2;1	2;1	2;1	Bromodomain-containing protein 4	BRD4	;	2	2	2	2	1	1	0	0	0	0	1	2	0	0	0	0	1	1	0	0	0	0	1	2	0	0	0	0	1	1	0	0	0	0	1	2	0	0	0	0	1.8	1.8
O75663	O75663	2	2	2	TIP41-like protein	TIPRL		1	2	2	2	0	0	0	1	0	0	0	0	0	1	0	0	0	0	0	1	0	0	0	0	0	1	0	0	0	0	0	1	0	0	0	0	0	1	0	0	11	11
O75886	O75886	2	1	1	Signal transducing adapter molecule 2	STAM2		1	2	1	1	0	0	0	1	0	0	0	0	1	0	0	0	0	0	0	0	0	0	0	0	1	0	0	0	0	0	0	0	0	0	0	0	1	0	0	0	3.8	1.9
O95372;Q5QPN5;Q5QPN9;Q5QPQ1;Q5QPQ0;Q5QPQ3;Q5QPQ2	O95372;Q5QPN5;Q5QPN9;Q5QPQ1;Q5QPQ0;Q5QPQ3;Q5QPQ2	2;1;1;1;1;1;1	2;1;1;1;1;1;1	2;1;1;1;1;1;1	Acyl-protein thioesterase 2	LYPLA2	;;;;;;	7	2	2	2	0	1	0	1	0	0	1	1	2	0	0	0	0	1	0	1	0	0	1	1	2	0	0	0	0	1	0	1	0	0	1	1	2	0	0	0	19	19
O95573;O60488	O95573;O60488	2;1	2;1	2;1	Long-chain-fatty-acid--CoA ligase 3;Long-chain-fatty-acid--CoA ligase 4	ACSL3;ACSL4	;	2	2	2	2	0	0	0	2	0	0	0	0	0	1	0	0	0	0	0	2	0	0	0	0	0	1	0	0	0	0	0	2	0	0	0	0	0	1	0	0	4.3	4.3
P06748;E5RI98	P06748;E5RI98	2;1	2;1	2;1	Nucleophosmin	NPM1	;	2	2	2	2	1	0	0	0	0	0	1	1	0	0	0	0	1	0	0	0	0	0	1	1	0	0	0	0	1	0	0	0	0	0	1	1	0	0	0	0	10.2	10.2
P16403;P10412;P16402	P16403;P10412;P16402	2;2;2	2;2;2	2;2;2	Histone H1.2;Histone H1.4;Histone H1.3	HIST1H1C;HIST1H1E;HIST1H1D	;;	3	2	2	2	2	1	1	0	0	2	1	1	0	0	0	1	2	1	1	0	0	2	1	1	0	0	0	1	2	1	1	0	0	2	1	1	0	0	0	1	9.9	9.9
P17066;P48741	P17066;P48741	2;1	1;1	1;1	Heat shock 70 kDa protein 6;Putative heat shock 70 kDa protein 7	HSPA6;HSPA7	;	2	2	1	1	0	0	0	1	0	0	0	0	1	0	0	0	0	0	0	1	0	0	0	0	0	0	0	0	0	0	0	1	0	0	0	0	0	0	0	0	3.1	1.7
P22626;A0A087WUI2	P22626;A0A087WUI2	2;1	2;1	2;1	Heterogeneous nuclear ribonucleoproteins A2/B1	HNRNPA2B1	;	2	2	2	2	0	1	0	0	0	0	0	1	0	1	1	2	0	1	0	0	0	0	0	1	0	1	1	2	0	1	0	0	0	0	0	1	0	1	1	2	5.7	5.7
P35241	P35241	2	1	1	Radixin	RDX		1	2	1	1	0	0	1	0	0	0	0	0	1	2	0	0	0	0	1	0	0	0	0	0	1	1	0	0	0	0	1	0	0	0	0	0	1	1	0	0	3.4	1.7
P35568	P35568	2	2	2	Insulin receptor substrate 1	IRS1		1	2	2	2	0	0	0	2	0	0	0	0	1	0	0	0	0	0	0	2	0	0	0	0	1	0	0	0	0	0	0	2	0	0	0	0	1	0	0	0	2.2	2.2
P46060;H0Y4Q3	P46060;H0Y4Q3	2;1	2;1	2;1	Ran GTPase-activating protein 1	RANGAP1	;	2	2	2	2	0	0	0	0	0	0	0	1	0	1	0	0	0	0	0	0	0	0	0	1	0	1	0	0	0	0	0	0	0	0	0	1	0	1	0	0	4.6	4.6
P46821	P46821	2	2	2	Microtubule-associated protein 1B;MAP1B heavy chain;MAP1 light chain LC1	MAP1B		1	2	2	2	0	2	0	0	0	0	0	0	0	0	0	0	0	2	0	0	0	0	0	0	0	0	0	0	0	2	0	0	0	0	0	0	0	0	0	0	1.5	1.5
P49006	P49006	2	2	2	MARCKS-related protein	MARCKSL1		1	2	2	2	0	0	2	1	0	0	0	0	1	1	0	0	0	0	2	1	0	0	0	0	1	1	0	0	0	0	2	1	0	0	0	0	1	1	0	0	14.4	14.4
P49750	P49750	2	2	0	YLP motif-containing protein 1	YLPM1		1	2	2	0	0	2	0	0	0	0	0	1	0	0	0	0	0	2	0	0	0	0	0	1	0	0	0	0	0	0	0	0	0	0	0	0	0	0	0	0	1.7	1.7
P49790	P49790	2	2	2	Nuclear pore complex protein Nup153	NUP153		1	2	2	2	0	2	0	0	0	0	1	0	0	0	0	0	0	2	0	0	0	0	1	0	0	0	0	0	0	2	0	0	0	0	1	0	0	0	0	0	2.1	2.1
P50747	P50747	2	2	2	Biotin--protein ligase;Biotin--[methylmalonyl-CoA-carboxytransferase] ligase;Biotin--[propionyl-CoA-carboxylase [ATP-hydrolyzing]] ligase;Biotin--[methylcrotonoyl-CoA-carboxylase] ligase;Biotin--[acetyl-CoA-carboxylase] ligase	HLCS		1	2	2	2	0	1	0	0	0	0	0	0	0	0	0	1	0	1	0	0	0	0	0	0	0	0	0	1	0	1	0	0	0	0	0	0	0	0	0	1	2.9	2.9
P53985;Q5T8R3;Q5T8R5	P53985;Q5T8R3;Q5T8R5	2;1;1	2;1;1	2;1;1	Monocarboxylate transporter 1	SLC16A1	;;	3	2	2	2	0	0	0	1	0	0	0	0	1	2	0	0	0	0	0	1	0	0	0	0	1	2	0	0	0	0	0	1	0	0	0	0	1	2	0	0	5.8	5.8
Q5JR95;P62241	Q5JR95;P62241	2;2	2;2	2;2	40S ribosomal protein S8	RPS8	;	2	2	2	2	0	0	0	0	0	0	0	0	0	1	0	1	0	0	0	0	0	0	0	0	0	1	0	1	0	0	0	0	0	0	0	0	0	1	0	1	12.8	12.8
Q04721;Q9UM47;P46531	Q04721;Q9UM47;P46531	2;1;1	2;1;1	2;1;1	Neurogenic locus notch homolog protein 2;Notch 2 extracellular truncation;Notch 2 intracellular domain;Neurogenic locus notch homolog protein 3;Notch 3 extracellular truncation;Notch 3 intracellular domain;Neurogenic locus notch homolog protein 1;Notch 1 extracellular truncation;Notch 1 intracellular domain	NOTCH2;NOTCH3;NOTCH1	;;	3	2	2	2	0	0	1	0	0	0	0	0	0	1	0	0	0	0	1	0	0	0	0	0	0	1	0	0	0	0	1	0	0	0	0	0	0	1	0	0	1	1
Q13325	Q13325	2	2	2	Interferon-induced protein with tetratricopeptide repeats 5	IFIT5		1	2	2	2	1	1	1	1	0	0	0	1	1	2	0	0	1	1	1	1	0	0	0	1	1	2	0	0	1	1	1	1	0	0	0	1	1	2	0	0	4.6	4.6
Q13825	Q13825	2	2	2	Methylglutaconyl-CoA hydratase, mitochondrial	AUH		1	2	2	2	1	0	1	1	1	0	0	0	0	0	0	0	1	0	1	1	1	0	0	0	0	0	0	0	1	0	1	1	1	0	0	0	0	0	0	0	6.2	6.2
Q14677	Q14677	2	2	2	Clathrin interactor 1	CLINT1		1	2	2	2	0	0	0	1	0	0	0	0	0	1	0	0	0	0	0	1	0	0	0	0	0	1	0	0	0	0	0	1	0	0	0	0	0	1	0	0	4.2	4.2
Q5JPT2;Q96B97;Q5JPT1;Q5VSN0	Q5JPT2;Q96B97;Q5JPT1;Q5VSN0	2;2;1;1	2;2;1;1	2;2;1;1	SH3 domain-containing kinase-binding protein 1	SH3KBP1	;;;	4	2	2	2	0	1	0	0	0	0	1	1	0	0	0	0	0	1	0	0	0	0	1	1	0	0	0	0	0	1	0	0	0	0	1	1	0	0	0	0	3.6	3.6
Q5M775	Q5M775	2	2	2	Cytospin-B	SPECC1		1	2	2	2	0	0	1	1	0	0	0	0	2	1	0	0	0	0	1	1	0	0	0	0	2	1	0	0	0	0	1	1	0	0	0	0	2	1	0	0	2.3	2.3
Q5SWC8;X6RGJ2;Q5SSJ5;B0QZK4	Q5SWC8;X6RGJ2;Q5SSJ5;B0QZK4	2;2;2;1	2;2;2;1	2;2;2;1	Heterochromatin protein 1-binding protein 3	HP1BP3	;;;	4	2	2	2	0	1	0	0	0	0	1	1	0	0	0	0	0	1	0	0	0	0	1	1	0	0	0	0	0	1	0	0	0	0	1	1	0	0	0	0	7.9	7.9
Q5T5U3;A0A1B0GTZ9;E7ESW5;F8W9U9;A0A1B0GV73;A0A087WW76	Q5T5U3;A0A1B0GTZ9;E7ESW5;F8W9U9;A0A1B0GV73;A0A087WW76	2;1;1;1;1;1	2;1;1;1;1;1	2;1;1;1;1;1	Rho GTPase-activating protein 21	ARHGAP21	;;;;;	6	2	2	2	0	0	1	0	0	0	0	0	0	1	0	0	0	0	1	0	0	0	0	0	0	1	0	0	0	0	1	0	0	0	0	0	0	1	0	0	1.5	1.5
Q63HK5	Q63HK5	2	2	2	Teashirt homolog 3	TSHZ3		1	2	2	2	0	1	0	0	0	0	0	1	0	0	0	0	0	1	0	0	0	0	0	1	0	0	0	0	0	1	0	0	0	0	0	1	0	0	0	0	2.3	2.3
Q68DQ2	Q68DQ2	2	2	2	Very large A-kinase anchor protein	CRYBG3		1	2	2	2	1	1	0	0	0	1	1	0	1	0	1	0	1	1	0	0	0	1	1	0	1	0	1	0	1	1	0	0	0	1	1	0	1	0	1	0	1	1
Q7RTP6;J3QLA3;J3QR21;J3KSK6	Q7RTP6;J3QLA3;J3QR21;J3KSK6	2;1;1;1	2;1;1;1	2;1;1;1	Protein-methionine sulfoxide oxidase MICAL3	MICAL3	;;;	4	2	2	2	0	0	0	0	0	0	0	0	0	2	0	0	0	0	0	0	0	0	0	0	0	2	0	0	0	0	0	0	0	0	0	0	0	2	0	0	1.1	1.1
Q7Z417	Q7Z417	2	2	2	Nuclear fragile X mental retardation-interacting protein 2	NUFIP2		1	2	2	2	0	2	0	0	0	0	0	0	0	0	0	0	0	2	0	0	0	0	0	0	0	0	0	0	0	2	0	0	0	0	0	0	0	0	0	0	4.7	4.7
Q8NFC6	Q8NFC6	2	2	2	Biorientation of chromosomes in cell division protein 1-like 1	BOD1L1		1	2	2	2	0	1	0	0	0	0	2	1	0	0	0	0	0	1	0	0	0	0	2	1	0	0	0	0	0	1	0	0	0	0	2	1	0	0	0	0	1.1	1.1
Q8TDM6;A0A0A0MSL1	Q8TDM6;A0A0A0MSL1	2;1	2;1	2;1	Disks large homolog 5	DLG5	;	2	2	2	2	0	0	0	0	0	0	0	0	0	2	0	0	0	0	0	0	0	0	0	0	0	2	0	0	0	0	0	0	0	0	0	0	0	2	0	0	1.1	1.1
Q92783;C9J1E5	Q92783;C9J1E5	2;1	2;1	1;1	Signal transducing adapter molecule 1	STAM	;	2	2	2	1	0	0	0	1	0	0	0	0	0	1	0	0	0	0	0	1	0	0	0	0	0	1	0	0	0	0	0	0	0	0	0	0	0	1	0	0	4.4	4.4
Q96A49	Q96A49	2	2	2	Synapse-associated protein 1	SYAP1		1	2	2	2	0	1	0	0	0	0	0	0	1	1	0	0	0	1	0	0	0	0	0	0	1	1	0	0	0	1	0	0	0	0	0	0	1	1	0	0	8.5	8.5
Q96JM3	Q96JM3	2	2	2	Chromosome alignment-maintaining phosphoprotein 1	CHAMP1		1	2	2	2	1	0	0	0	0	0	1	0	0	0	0	0	1	0	0	0	0	0	1	0	0	0	0	0	1	0	0	0	0	0	1	0	0	0	0	0	2.6	2.6
Q96KR1	Q96KR1	2	2	2	Zinc finger RNA-binding protein	ZFR		1	2	2	2	1	1	0	0	0	0	1	0	0	0	0	0	1	1	0	0	0	0	1	0	0	0	0	0	1	1	0	0	0	0	1	0	0	0	0	0	3.1	3.1
Q96L91;A0A0A0MR70	Q96L91;A0A0A0MR70	2;1	2;1	2;1	E1A-binding protein p400	EP400	;	2	2	2	2	1	0	0	0	0	0	0	1	0	0	0	0	1	0	0	0	0	0	0	1	0	0	0	0	1	0	0	0	0	0	0	1	0	0	0	0	1	1
Q99832;F8WBP8	Q99832;F8WBP8	2;1	2;1	2;1	T-complex protein 1 subunit eta	CCT7	;	2	2	2	2	1	1	2	1	0	0	2	0	0	0	0	0	1	1	2	1	0	0	2	0	0	0	0	0	1	1	2	1	0	0	2	0	0	0	0	0	4.2	4.2
Q9H1E3	Q9H1E3	2	2	2	Nuclear ubiquitous casein and cyclin-dependent kinase substrate 1	NUCKS1		1	2	2	2	0	2	0	0	0	0	2	2	0	0	0	0	0	2	0	0	0	0	2	2	0	0	0	0	0	2	0	0	0	0	2	2	0	0	0	0	9.9	9.9
Q9HCM4	Q9HCM4	2	2	2	Band 4.1-like protein 5	EPB41L5		1	2	2	2	0	0	0	1	0	0	0	0	0	2	0	0	0	0	0	1	0	0	0	0	0	2	0	0	0	0	0	1	0	0	0	0	0	2	0	0	4	4
Q9HCS5	Q9HCS5	2	2	2	Band 4.1-like protein 4A	EPB41L4A		1	2	2	2	0	0	1	1	0	0	0	0	1	2	0	0	0	0	1	1	0	0	0	0	1	2	0	0	0	0	1	1	0	0	0	0	1	2	0	0	4.2	4.2
Q9HCS7	Q9HCS7	2	2	2	Pre-mRNA-splicing factor SYF1	XAB2		1	2	2	2	0	1	0	0	0	0	1	1	0	0	0	0	0	1	0	0	0	0	1	1	0	0	0	0	0	1	0	0	0	0	1	1	0	0	0	0	2.9	2.9
Q9HDC5	Q9HDC5	2	2	2	Junctophilin-1	JPH1		1	2	2	2	0	0	1	0	0	0	0	0	0	1	0	0	0	0	1	0	0	0	0	0	0	1	0	0	0	0	1	0	0	0	0	0	0	1	0	0	3.8	3.8
Q9NQS3	Q9NQS3	2	2	2	Nectin-3	PVRL3		1	2	2	2	0	0	0	0	0	0	0	0	1	1	0	0	0	0	0	0	0	0	0	0	1	1	0	0	0	0	0	0	0	0	0	0	1	1	0	0	5.3	5.3
Q9NQW6;H7C167	Q9NQW6;H7C167	2;1	2;1	2;1	Actin-binding protein anillin	ANLN	;	2	2	2	2	0	0	0	1	0	0	0	0	2	0	0	0	0	0	0	1	0	0	0	0	2	0	0	0	0	0	0	1	0	0	0	0	2	0	0	0	2	2
Q9P2D6	Q9P2D6	2	2	2	Protein FAM135A	FAM135A		1	2	2	2	0	0	1	1	0	0	0	0	1	2	0	0	0	0	1	1	0	0	0	0	1	2	0	0	0	0	1	1	0	0	0	0	1	2	0	0	1.5	1.5
U3KPZ7;Q9P2N5	U3KPZ7;Q9P2N5	2;2	1;1	1;1	RNA-binding protein 27	RBM27	;	2	2	1	1	1	2	0	0	0	0	2	2	0	0	0	0	0	1	0	0	0	0	1	1	0	0	0	0	0	1	0	0	0	0	1	1	0	0	0	0	2.1	1
Q9ULC3	Q9ULC3	2	2	2	Ras-related protein Rab-23	RAB23		1	2	2	2	0	0	0	0	0	0	0	0	0	2	0	0	0	0	0	0	0	0	0	0	0	2	0	0	0	0	0	0	0	0	0	0	0	2	0	0	11	11
REV__K7EQD1	REV__K7EQD1	2	2	2				1	2	2	2	1	0	1	0	0	0	0	0	1	0	0	0	1	0	1	0	0	0	0	0	1	0	0	0	1	0	1	0	0	0	0	0	1	0	0	0	0	0
H0Y394;A0A024R4E5;Q00341	H0Y394;A0A024R4E5;Q00341	1;1;1	1;1;1	1;1;1	Vigilin	HDLBP	;;	3	1	1	1	0	1	0	0	0	0	1	1	0	1	0	0	0	1	0	0	0	0	1	1	0	1	0	0	0	1	0	0	0	0	1	1	0	1	0	0	1.2	1.2
A0A0C4DGU3;A0A075B6F6;Q8TCT9	A0A0C4DGU3;A0A075B6F6;Q8TCT9	1;1;1	1;1;1	1;1;1	Minor histocompatibility antigen H13	HM13	;;	3	1	1	1	0	0	0	1	0	0	0	0	0	0	0	0	0	0	0	1	0	0	0	0	0	0	0	0	0	0	0	1	0	0	0	0	0	0	0	0	8.4	8.4
E9PL01;A0A087WUC6;E9PI68;Q15005	E9PL01;A0A087WUC6;E9PI68;Q15005	1;1;1;1	1;1;1;1	1;1;1;1	Signal peptidase complex subunit 2	SPCS2	;;;	4	1	1	1	0	0	1	0	0	0	0	0	1	1	0	0	0	0	1	0	0	0	0	0	1	1	0	0	0	0	1	0	0	0	0	0	1	1	0	0	14	14
A0A087WW66;Q99460	A0A087WW66;Q99460	1;1	1;1	1;1	26S proteasome non-ATPase regulatory subunit 1	PSMD1	;	2	1	1	1	1	0	0	0	0	0	0	0	0	0	0	0	1	0	0	0	0	0	0	0	0	0	0	0	1	0	0	0	0	0	0	0	0	0	0	0	0.9	0.9
A0A087WWQ5;P36575	A0A087WWQ5;P36575	1;1	1;1	1;1	Arrestin-C	ARR3	;	2	1	1	1	0	0	0	0	0	0	0	0	0	1	0	0	0	0	0	0	0	0	0	0	0	1	0	0	0	0	0	0	0	0	0	0	0	1	0	0	1.8	1.8
A0A087WX58;K7EPS6;Q7Z4V5	A0A087WX58;K7EPS6;Q7Z4V5	1;1;1	1;1;1	1;1;1	Hepatoma-derived growth factor-related protein 2	HDGFRP2	;;	3	1	1	1	0	0	0	0	0	0	0	1	0	0	0	0	0	0	0	0	0	0	0	1	0	0	0	0	0	0	0	0	0	0	0	1	0	0	0	0	22.1	22.1
A0A087X192	A0A087X192	1	1	1		ALDH3B1		1	1	1	1	0	0	0	0	0	0	0	0	1	0	0	0	0	0	0	0	0	0	0	0	1	0	0	0	0	0	0	0	0	0	0	0	1	0	0	0	10	10
A0A087X1A9;O75396	A0A087X1A9;O75396	1;1	1;1	1;1	Vesicle-trafficking protein SEC22b	SEC22B	;	2	1	1	1	0	0	0	0	0	0	0	0	0	1	0	0	0	0	0	0	0	0	0	0	0	1	0	0	0	0	0	0	0	0	0	0	0	1	0	0	17.7	17.7
A0A096LP25;Q6ZSR9	A0A096LP25;Q6ZSR9	1;1	1;1	1;1	Uncharacterized protein FLJ45252	AAK1	;	2	1	1	1	0	1	0	0	0	0	0	0	0	0	0	0	0	1	0	0	0	0	0	0	0	0	0	0	0	1	0	0	0	0	0	0	0	0	0	0	3.5	3.5
A0A0J9YY00;A0A140TA27;A0A0J9YY22;A0A096LP99;Q5VWM3	A0A0J9YY00;A0A140TA27;A0A0J9YY22;A0A096LP99;Q5VWM3	1;1;1;1;1	1;1;1;1;1	1;1;1;1;1	PRAME family member 18	PRAMEF18	;;;;	5	1	1	1	0	0	0	0	1	0	0	0	0	0	0	0	0	0	0	0	1	0	0	0	0	0	0	0	0	0	0	0	1	0	0	0	0	0	0	0	8.2	8.2
A0A0A0MQR1;Q9Y4K4	A0A0A0MQR1;Q9Y4K4	1;1	1;1	1;1	Mitogen-activated protein kinase kinase kinase kinase;Mitogen-activated protein kinase kinase kinase kinase 5	MAP4K5	;	2	1	1	1	0	0	0	1	0	0	0	0	0	1	0	0	0	0	0	1	0	0	0	0	0	1	0	0	0	0	0	1	0	0	0	0	0	1	0	0	1.5	1.5
A8MY87;A0A0A0MQW1;Q8IVT5	A8MY87;A0A0A0MQW1;Q8IVT5	1;1;1	1;1;1	1;1;1	Kinase suppressor of Ras 1	KSR1	;;	3	1	1	1	0	0	0	0	0	0	0	0	0	1	0	0	0	0	0	0	0	0	0	0	0	1	0	0	0	0	0	0	0	0	0	0	0	1	0	0	2.3	2.3
H0Y6R0;H0Y6V3;H0Y7V8;A0A0A0MRJ1;H0Y5V1;A0A0A0MRJ0;Q5VT25	H0Y6R0;H0Y6V3;H0Y7V8;A0A0A0MRJ1;H0Y5V1;A0A0A0MRJ0;Q5VT25	1;1;1;1;1;1;1	1;1;1;1;1;1;1	1;1;1;1;1;1;1	Non-specific serine/threonine protein kinase;Serine/threonine-protein kinase MRCK alpha	CDC42BPA	;;;;;;	7	1	1	1	0	0	0	1	0	0	0	0	1	1	0	0	0	0	0	1	0	0	0	0	1	1	0	0	0	0	0	1	0	0	0	0	1	1	0	0	2.2	2.2
C9J0F2;F6S8N6;A0A0A0MRJ6;H7BY58;P22061	C9J0F2;F6S8N6;A0A0A0MRJ6;H7BY58;P22061	1;1;1;1;1	1;1;1;1;1	1;1;1;1;1	Protein-L-isoaspartate O-methyltransferase;Protein-L-isoaspartate(D-aspartate) O-methyltransferase	PCMT1	;;;;	5	1	1	1	1	1	0	0	0	1	1	0	0	1	0	0	1	1	0	0	0	1	1	0	0	1	0	0	1	1	0	0	0	1	1	0	0	1	0	0	11.5	11.5
A0A0A0MRT2;Q9BTA9	A0A0A0MRT2;Q9BTA9	1;1	1;1	1;1	WW domain-containing adapter protein with coiled-coil	WAC	;	2	1	1	1	0	0	0	0	0	0	0	1	0	0	0	0	0	0	0	0	0	0	0	1	0	0	0	0	0	0	0	0	0	0	0	1	0	0	0	0	3.4	3.4
A0A0A0MRY9	A0A0A0MRY9	1	1	1		CIDEC		1	1	1	1	1	0	1	1	1	0	1	0	0	1	1	0	1	0	1	1	1	0	1	0	0	1	1	0	1	0	1	1	1	0	1	0	0	1	1	0	5.2	5.2
A0A0A0MS69	A0A0A0MS69	1	1	1		PDE1C		1	1	1	1	0	1	0	0	0	1	0	0	0	0	0	0	0	1	0	0	0	1	0	0	0	0	0	0	0	1	0	0	0	1	0	0	0	0	0	0	1.6	1.6
E9PMS6;A0A0A0MTE2;E9PMT2;F8WD26;J3KP06;Q8WWI1	E9PMS6;A0A0A0MTE2;E9PMT2;F8WD26;J3KP06;Q8WWI1	1;1;1;1;1;1	1;1;1;1;1;1	1;1;1;1;1;1	LIM domain only protein 7	LMO7	;;;;;	6	1	1	1	0	1	0	0	0	0	0	0	0	1	0	0	0	1	0	0	0	0	0	0	0	1	0	0	0	1	0	0	0	0	0	0	0	1	0	0	1.2	1.2
J3KR66;Q96L35;B1AKC9;E9PG71;A0A0B4J1T8;P29317;P54762;P54764;P54760;Q15375;P54753;Q9UF33;P29323	J3KR66;Q96L35;B1AKC9;E9PG71;A0A0B4J1T8;P29317;P54762;P54764;P54760;Q15375;P54753;Q9UF33;P29323	1;1;1;1;1;1;1;1;1;1;1;1;1	1;1;1;1;1;1;1;1;1;1;1;1;1	1;1;1;1;1;1;1;1;1;1;1;1;1	Receptor protein-tyrosine kinase;Ephrin type-A receptor 2;Ephrin type-B receptor 1;Ephrin type-A receptor 4;Ephrin type-B receptor 4;Ephrin type-A receptor 7;Ephrin type-B receptor 3;Ephrin type-A receptor 6;Ephrin type-B receptor 2	EPHA6;EPHB4;EPHB2;EPHA4;EPHA2;EPHB1;EPHA7;EPHB3	;;;;;;;;;;;;	13	1	1	1	0	0	0	0	0	0	0	0	1	1	0	0	0	0	0	0	0	0	0	0	1	1	0	0	0	0	0	0	0	0	0	0	1	1	0	0	2.9	2.9
A0A0C4DH87;A0A0C4DGK3;Q8WXH0	A0A0C4DH87;A0A0C4DGK3;Q8WXH0	1;1;1	1;1;1	1;1;1	Nesprin-2	SYNE2	;;	3	1	1	1	0	0	0	1	0	0	0	0	1	0	0	0	0	0	0	1	0	0	0	0	1	0	0	0	0	0	0	1	0	0	0	0	1	0	0	0	1.6	1.6
A0A0U1RQT6;A0A1B0GUE9;Q96N67	A0A0U1RQT6;A0A1B0GUE9;Q96N67	1;1;1	1;1;1	1;1;1	Dedicator of cytokinesis protein 7	DOCK7	;;	3	1	1	1	0	0	0	1	0	0	0	0	0	0	0	0	0	0	0	1	0	0	0	0	0	0	0	0	0	0	0	1	0	0	0	0	0	0	0	0	6.9	6.9
A0A1B0GTZ4;Q9C098	A0A1B0GTZ4;Q9C098	1;1	1;1	1;1	Serine/threonine-protein kinase DCLK3	DCLK3	;	2	1	1	1	1	1	0	0	0	0	0	0	0	1	0	1	1	1	0	0	0	0	0	0	0	1	0	1	1	1	0	0	0	0	0	0	0	1	0	1	1.2	1.2
A0A1B0GUH0	A0A1B0GUH0	1	1	1				1	1	1	1	1	1	1	1	1	1	1	1	0	1	1	1	1	1	1	1	1	1	1	1	0	1	1	1	1	1	1	1	1	1	1	1	0	1	1	1	0.6	0.6
F8WC54;A0AVL1;Q13443	F8WC54;A0AVL1;Q13443	1;1;1	1;1;1	1;1;1	Disintegrin and metalloproteinase domain-containing protein 9	ADAM9	;;	3	1	1	1	0	0	0	1	0	0	0	0	1	1	0	0	0	0	0	1	0	0	0	0	1	1	0	0	0	0	0	1	0	0	0	0	1	1	0	0	2.2	2.2
A0MZ66	A0MZ66	1	1	1	Shootin-1	KIAA1598		1	1	1	1	0	1	0	0	0	0	0	1	0	0	0	0	0	1	0	0	0	0	0	1	0	0	0	0	0	1	0	0	0	0	0	1	0	0	0	0	1.6	1.6
A2A3R5;P62753	A2A3R5;P62753	1;1	1;1	1;1	40S ribosomal protein S6	RPS6	;	2	1	1	1	0	0	0	0	0	0	0	0	0	1	0	1	0	0	0	0	0	0	0	0	0	1	0	1	0	0	0	0	0	0	0	0	0	1	0	1	4.6	4.6
A6NKC6;Q8IWN7	A6NKC6;Q8IWN7	1;1	1;1	1;1	Retinitis pigmentosa 1-like 1 protein	RP1L1	;	2	1	1	1	1	0	0	0	0	0	0	0	1	0	0	1	1	0	0	0	0	0	0	0	1	0	0	1	1	0	0	0	0	0	0	0	1	0	0	1	0.6	0.6
G3V5D5;G3V2D7;H0YJY5;H0YJE0;A6NKD9	G3V5D5;G3V2D7;H0YJY5;H0YJE0;A6NKD9	1;1;1;1;1	1;1;1;1;1	1;1;1;1;1	Coiled-coil domain-containing protein 85C	CCDC85C	;;;;	5	1	1	1	0	0	0	0	0	0	0	0	1	0	0	0	0	0	0	0	0	0	0	0	1	0	0	0	0	0	0	0	0	0	0	0	1	0	0	0	27.7	27.7
A6NM62	A6NM62	1	1	1	Leucine-rich repeat-containing protein 53	LRRC53		1	1	1	1	1	1	0	1	0	0	0	0	0	1	0	0	1	1	0	1	0	0	0	0	0	1	0	0	1	1	0	1	0	0	0	0	0	1	0	0	1.8	1.8
Q5JUP1;A6PVM9;Q5JUP3;Q9BQI0	Q5JUP1;A6PVM9;Q5JUP3;Q9BQI0	1;1;1;1	1;1;1;1	1;1;1;1	Allograft inflammatory factor 1-like	AIF1L	;;;	4	1	1	1	1	0	0	1	1	0	1	1	1	0	0	0	1	0	0	1	1	0	1	1	1	0	0	0	1	0	0	1	1	0	1	1	1	0	0	0	32.6	32.6
A8MUA9;A8MU27;Q6EEV6;P61956;P55854	A8MUA9;A8MU27;Q6EEV6;P61956;P55854	1;1;1;1;1	1;1;1;1;1	1;1;1;1;1	Small ubiquitin-related modifier 4;Small ubiquitin-related modifier 2;Small ubiquitin-related modifier 3	SUMO3;SUMO4;SUMO2	;;;;	5	1	1	1	1	1	0	0	0	0	1	0	0	0	0	0	1	1	0	0	0	0	1	0	0	0	0	0	1	1	0	0	0	0	1	0	0	0	0	0	8.9	8.9
B1AHC9;P12956	B1AHC9;P12956	1;1	1;1	1;1	X-ray repair cross-complementing protein 6	XRCC6	;	2	1	1	1	0	0	0	0	0	0	0	0	1	0	0	0	0	0	0	0	0	0	0	0	1	0	0	0	0	0	0	0	0	0	0	0	1	0	0	0	2.9	2.9
B3KQH5;Q5JSJ4;Q9UL03	B3KQH5;Q5JSJ4;Q9UL03	1;1;1	1;1;1	1;1;1	Protein DDX26B;Integrator complex subunit 6	INTS6;DDX26B	;;	3	1	1	1	0	0	0	0	0	0	0	0	0	0	0	1	0	0	0	0	0	0	0	0	0	0	0	1	0	0	0	0	0	0	0	0	0	0	0	1	1.7	1.7
E5RHD8;E5RI03;B4DWJ1;E9PEI4;H0YB16;H0YBZ1;H0YBP1;E7ESA6;Q05397	E5RHD8;E5RI03;B4DWJ1;E9PEI4;H0YB16;H0YBZ1;H0YBP1;E7ESA6;Q05397	1;1;1;1;1;1;1;1;1	1;1;1;1;1;1;1;1;1	1;1;1;1;1;1;1;1;1	Focal adhesion kinase 1	PTK2	;;;;;;;;	9	1	1	1	0	1	1	0	0	0	0	0	0	0	1	0	0	1	1	0	0	0	0	0	0	0	1	0	0	1	1	0	0	0	0	0	0	0	1	0	14.8	14.8
F8VPF3;F8W1R7;J3KND3;G8JLA2;G3V1V0;F8W1I5;B7Z6Z4;P60660;P14649	F8VPF3;F8W1R7;J3KND3;G8JLA2;G3V1V0;F8W1I5;B7Z6Z4;P60660;P14649	1;1;1;1;1;1;1;1;1	1;1;1;1;1;1;1;1;1	1;1;1;1;1;1;1;1;1	Myosin light polypeptide 6;Myosin light chain 6B	MYL6;MYL6B	;;;;;;;;	9	1	1	1	0	1	0	0	0	0	0	1	0	1	0	1	0	1	0	0	0	0	0	1	0	1	0	1	0	1	0	0	0	0	0	1	0	1	0	1	10	10
C9J0A7;Q9UQN3	C9J0A7;Q9UQN3	1;1	1;1	1;1	Charged multivesicular body protein 2b	CHMP2B	;	2	1	1	1	0	1	0	1	0	0	0	0	1	1	0	0	0	1	0	1	0	0	0	0	1	1	0	0	0	1	0	1	0	0	0	0	1	1	0	0	5.5	5.5
C9J185;E7ER02;Q9NZJ5	C9J185;E7ER02;Q9NZJ5	1;1;1	1;1;1	1;1;1	Eukaryotic translation initiation factor 2-alpha kinase 3	EIF2AK3	;;	3	1	1	1	0	0	0	1	0	0	0	0	1	1	0	0	0	0	0	1	0	0	0	0	1	1	0	0	0	0	0	1	0	0	0	0	1	1	0	0	1.3	1.3
C9J792;F8WEV5;Q15637	C9J792;F8WEV5;Q15637	1;1;1	1;1;1	1;1;1	Splicing factor 1	SF1	;;	3	1	1	1	0	1	0	0	0	0	0	0	0	0	0	0	0	1	0	0	0	0	0	0	0	0	0	0	0	1	0	0	0	0	0	0	0	0	0	0	25.8	25.8
C9J7L5;C9JY31;Q9NR19	C9J7L5;C9JY31;Q9NR19	1;1;1	1;1;1	1;1;1	Acetyl-coenzyme A synthetase, cytoplasmic	ACSS2	;;	3	1	1	1	1	1	1	0	1	0	0	1	1	0	1	0	1	1	1	0	1	0	0	1	1	0	1	0	1	1	1	0	1	0	0	1	1	0	1	0	12.3	12.3
C9JAB9;P16333	C9JAB9;P16333	1;1	1;1	1;1	Cytoplasmic protein NCK1	NCK1	;	2	1	1	1	0	0	0	0	0	0	0	0	0	1	0	0	0	0	0	0	0	0	0	0	0	1	0	0	0	0	0	0	0	0	0	0	0	1	0	0	8	8
C9JLU1;P52434	C9JLU1;P52434	1;1	1;1	1;1	DNA-directed RNA polymerases I, II, and III subunit RPABC3	POLR2H	;	2	1	1	1	0	0	0	0	0	0	0	0	0	0	0	1	0	0	0	0	0	0	0	0	0	0	0	1	0	0	0	0	0	0	0	0	0	0	0	1	8.8	8.8
C9JNV2	C9JNV2	1	1	1		BUD31		1	1	1	1	0	1	1	1	0	0	1	1	1	1	0	0	0	1	1	1	0	0	1	1	1	1	0	0	0	1	1	1	0	0	1	1	1	1	0	0	9.6	9.6
C9JXB8;C9JNW5;P83731	C9JXB8;C9JNW5;P83731	1;1;1	1;1;1	1;1;1	60S ribosomal protein L24	RPL24	;;	3	1	1	1	0	0	0	0	0	0	0	0	0	1	0	1	0	0	0	0	0	0	0	0	0	1	0	1	0	0	0	0	0	0	0	0	0	1	0	1	10.7	10.7
C9JRJ5;Q9UGP4	C9JRJ5;Q9UGP4	1;1	1;1	1;1	LIM domain-containing protein 1	LIMD1	;	2	1	1	1	0	0	0	0	0	0	0	1	0	0	0	0	0	0	0	0	0	0	0	1	0	0	0	0	0	0	0	0	0	0	0	1	0	0	0	0	2.6	2.6
C9JRZ8	C9JRZ8	1	1	1	Aldo-keto reductase family 1 member B15	AKR1B15		1	1	1	1	0	1	0	0	0	0	0	0	0	0	0	0	0	1	0	0	0	0	0	0	0	0	0	0	0	1	0	0	0	0	0	0	0	0	0	0	3.5	3.5
F8WF65;F2Z2G2;C9JZW3;P24534	F8WF65;F2Z2G2;C9JZW3;P24534	1;1;1;1	1;1;1;1	1;1;1;1	Elongation factor 1-beta	EEF1B2	;;;	4	1	1	1	0	1	0	0	0	0	0	0	0	0	0	0	0	1	0	0	0	0	0	0	0	0	0	0	0	1	0	0	0	0	0	0	0	0	0	0	51.7	51.7
C9K0P9;I3L0M7;I3L2W9;I3L2N2;Q92997;O14641	C9K0P9;I3L0M7;I3L2W9;I3L2N2;Q92997;O14641	1;1;1;1;1;1	1;1;1;1;1;1	1;1;1;1;1;1	Segment polarity protein dishevelled homolog DVL-3;Segment polarity protein dishevelled homolog DVL-2	DVL3;DVL2	;;;;;	6	1	1	1	0	1	1	1	0	0	0	1	1	1	0	0	0	1	1	1	0	0	0	1	1	1	0	0	0	1	1	1	0	0	0	1	1	1	0	0	5.5	5.5
H0YKX5;H0YKP3;H0YL52;Q5TCU3;CON__Q3SX28;Q5TCU8;Q6ZN40;P09493;P07951	H0YKX5;H0YKP3;H0YL52;Q5TCU3;CON__Q3SX28;Q5TCU8;Q6ZN40;P09493;P07951	1;1;1;1;1;1;1;1;1	1;1;1;1;1;1;1;1;1	1;1;1;1;1;1;1;1;1	Tropomyosin alpha-1 chain;Tropomyosin beta chain	TPM1;TPM2	;;;;;;;;	9	1	1	1	0	1	0	0	0	0	0	0	0	0	0	0	0	1	0	0	0	0	0	0	0	0	0	0	0	1	0	0	0	0	0	0	0	0	0	0	9.2	9.2
D3YTB1;F8W727;P62910	D3YTB1;F8W727;P62910	1;1;1	1;1;1	1;1;1	60S ribosomal protein L32	RPL32	;;	3	1	1	1	1	1	1	0	0	1	0	1	0	1	1	1	1	1	1	0	0	1	0	1	0	1	1	1	1	1	1	0	0	1	0	1	0	1	1	1	9.8	9.8
D6RAS7;D6R9B6;H0Y8L7;D6RB09;E9PFI5;H0Y9Y4;D6RG13;D6RAT0;P61247	D6RAS7;D6R9B6;H0Y8L7;D6RB09;E9PFI5;H0Y9Y4;D6RG13;D6RAT0;P61247	1;1;1;1;1;1;1;1;1	1;1;1;1;1;1;1;1;1	1;1;1;1;1;1;1;1;1	40S ribosomal protein S3a	RPS3A	;;;;;;;;	9	1	1	1	1	1	0	0	0	0	0	0	0	0	0	0	1	1	0	0	0	0	0	0	0	0	0	0	1	1	0	0	0	0	0	0	0	0	0	0	8	8
D6RJD2;Q63HQ2	D6RJD2;Q63HQ2	1;1	1;1	1;1	Pikachurin	EGFLAM	;	2	1	1	1	1	1	1	1	0	1	1	1	1	1	1	0	1	1	1	1	0	1	1	1	1	1	1	0	1	1	1	1	0	1	1	1	1	1	1	0	8	8
E5RFF9;Q9BRT9	E5RFF9;Q9BRT9	1;1	1;1	1;1	DNA replication complex GINS protein SLD5;DNA replication complex GINS protein SLD5;DNA replication complex GINS protein SLD5, N-terminally processed	GINS4	;	2	1	1	1	0	0	0	1	0	1	1	0	0	0	0	0	0	0	0	1	0	1	1	0	0	0	0	0	0	0	0	1	0	1	1	0	0	0	0	0	5.7	5.7
E5RFJ8;P33991	E5RFJ8;P33991	1;1	1;1	1;1	DNA replication licensing factor MCM4	MCM4	;	2	1	1	1	0	1	0	0	0	0	0	0	0	0	0	0	0	1	0	0	0	0	0	0	0	0	0	0	0	1	0	0	0	0	0	0	0	0	0	0	9.5	9.5
E5RI90;Q9H425	E5RI90;Q9H425	1;1	1;1	1;1	Uncharacterized protein C1orf198	C1orf198	;	2	1	1	1	1	1	0	1	0	0	1	0	1	1	0	0	1	1	0	1	0	0	1	0	1	1	0	0	1	1	0	1	0	0	1	0	1	1	0	0	6.2	6.2
G3V226;G3V361;Q96HY3;E7ETZ0;H0Y7A7;E7EMB3;P62158	G3V226;G3V361;Q96HY3;E7ETZ0;H0Y7A7;E7EMB3;P62158	1;1;1;1;1;1;1	1;1;1;1;1;1;1	1;1;1;1;1;1;1	Calmodulin	CALM1;CALM2	;;;;;;	7	1	1	1	0	0	0	0	1	0	0	0	0	0	0	0	0	0	0	0	1	0	0	0	0	0	0	0	0	0	0	0	1	0	0	0	0	0	0	0	15.8	15.8
E7EPB3;P50914	E7EPB3;P50914	1;1	1;1	1;1	60S ribosomal protein L14	RPL14	;	2	1	1	1	0	0	0	0	0	0	1	1	0	0	0	0	0	0	0	0	0	0	1	1	0	0	0	0	0	0	0	0	0	0	1	1	0	0	0	0	8.9	8.9
X6R647;E7ER60;O15056	X6R647;E7ER60;O15056	1;1;1	1;1;1	1;1;1	Synaptojanin-2	SYNJ2	;;	3	1	1	1	0	0	0	1	0	0	0	0	0	1	0	0	0	0	0	1	0	0	0	0	0	1	0	0	0	0	0	1	0	0	0	0	0	1	0	0	2.1	2.1
E7EV41;P32418	E7EV41;P32418	1;1	1;1	1;1	Sodium/calcium exchanger 1	SLC8A1	;	2	1	1	1	0	0	0	0	0	0	0	0	0	1	0	0	0	0	0	0	0	0	0	0	0	1	0	0	0	0	0	0	0	0	0	0	0	1	0	0	2.9	2.9
F5H7V9;E9PC84;J3QSU6;P24821	F5H7V9;E9PC84;J3QSU6;P24821	1;1;1;1	1;1;1;1	1;1;1;1	Tenascin	TNC	;;;	4	1	1	1	1	0	0	0	1	0	0	1	0	1	0	0	1	0	0	0	1	0	0	1	0	1	0	0	1	0	0	0	1	0	0	1	0	1	0	0	0.7	0.7
E9PG15;P27348	E9PG15;P27348	1;1	1;1	1;1	14-3-3 protein theta	YWHAQ	;	2	1	1	1	0	1	0	0	0	0	0	0	0	0	0	1	0	1	0	0	0	0	0	0	0	0	0	1	0	1	0	0	0	0	0	0	0	0	0	1	9.4	9.4
E9PJD9;E9PLL6;P46776	E9PJD9;E9PLL6;P46776	1;1;1	1;1;1	1;1;1	60S ribosomal protein L27a	RPL27A	;;	3	1	1	1	0	1	0	1	0	1	0	1	1	1	0	1	0	1	0	1	0	1	0	1	1	1	0	1	0	1	0	1	0	1	0	1	1	1	0	1	13.2	13.2
E9PQK1;E9PM62	E9PQK1;E9PM62	1;1	1;1	1;1		WLS	;	2	1	1	1	0	0	0	0	0	0	1	0	0	1	0	0	0	0	0	0	0	0	1	0	0	1	0	0	0	0	0	0	0	0	1	0	0	1	0	0	6.6	6.6
E9PRZ9;E9PM92;O00193	E9PRZ9;E9PM92;O00193	1;1;1	1;1;1	1;1;1	Small acidic protein	C11orf58;SMAP	;;	3	1	1	1	0	1	0	0	0	0	0	0	0	0	0	0	0	1	0	0	0	0	0	0	0	0	0	0	0	1	0	0	0	0	0	0	0	0	0	0	17.8	17.8
E9PRB3;J3KP30;Q5QJE6	E9PRB3;J3KP30;Q5QJE6	1;1;1	1;1;1	1;1;1	Deoxynucleotidyltransferase terminal-interacting protein 2	DNTTIP2	;;	3	1	1	1	0	1	0	0	0	0	0	0	0	0	0	0	0	1	0	0	0	0	0	0	0	0	0	0	0	1	0	0	0	0	0	0	0	0	0	0	8.7	8.7
F2Z388;P42766	F2Z388;P42766	1;1	1;1	1;1	60S ribosomal protein L35	RPL35	;	2	1	1	1	0	1	0	0	0	0	0	1	0	1	0	1	0	1	0	0	0	0	0	1	0	1	0	1	0	1	0	0	0	0	0	1	0	1	0	1	10.4	10.4
F5H367;F5H270;F5H1T5;F6VGP8;F5H6A0;J3KP58;P30622	F5H367;F5H270;F5H1T5;F6VGP8;F5H6A0;J3KP58;P30622	1;1;1;1;1;1;1	1;1;1;1;1;1;1	1;1;1;1;1;1;1	CAP-Gly domain-containing linker protein 1	CLIP1	;;;;;;	7	1	1	1	1	0	1	1	0	0	1	1	1	1	0	0	1	0	1	1	0	0	1	1	1	1	0	0	1	0	1	1	0	0	1	1	1	1	0	0	16.9	16.9
H0YN48;F5H2B9;H0YNH8;Q9BZF9	H0YN48;F5H2B9;H0YNH8;Q9BZF9	1;1;1;1	1;1;1;1	1;1;1;1	Uveal autoantigen with coiled-coil domains and ankyrin repeats	UACA	;;;	4	1	1	1	0	0	1	0	0	0	0	0	1	0	0	0	0	0	1	0	0	0	0	0	1	0	0	0	0	0	1	0	0	0	0	0	1	0	0	0	2.3	2.3
F8VQS2;F8VZV1;Q7Z3U7	F8VQS2;F8VZV1;Q7Z3U7	1;1;1	1;1;1	1;1;1	Protein MON2 homolog	MON2	;;	3	1	1	1	0	0	0	0	0	0	0	1	0	0	0	0	0	0	0	0	0	0	0	1	0	0	0	0	0	0	0	0	0	0	0	1	0	0	0	0	25.4	25.4
F8VTV7;Q8N7K0	F8VTV7;Q8N7K0	1;1	1;1	1;1	Zinc finger protein 433	ZNF433	;	2	1	1	1	0	0	0	0	0	0	0	0	1	0	0	0	0	0	0	0	0	0	0	0	1	0	0	0	0	0	0	0	0	0	0	0	1	0	0	0	7.7	7.7
F8VZA3;F8VWR1;F8VU16;F8VZ45;U3KQR5;Q02878	F8VZA3;F8VWR1;F8VU16;F8VZ45;U3KQR5;Q02878	1;1;1;1;1;1	1;1;1;1;1;1	1;1;1;1;1;1	60S ribosomal protein L6	RPL6	;;;;;	6	1	1	1	1	1	0	0	0	0	0	1	0	0	0	1	1	1	0	0	0	0	0	1	0	0	0	1	1	1	0	0	0	0	0	1	0	0	0	1	12.4	12.4
F8VV04;Q15020	F8VV04;Q15020	1;1	1;1	1;1	Squamous cell carcinoma antigen recognized by T-cells 3	SART3	;	2	1	1	1	1	1	0	0	0	0	0	1	0	0	0	0	1	1	0	0	0	0	0	1	0	0	0	0	1	1	0	0	0	0	0	1	0	0	0	0	1.4	1.4
F8W1I1;F8VYL0;O14595	F8W1I1;F8VYL0;O14595	1;1;1	1;1;1	1;1;1	Carboxy-terminal domain RNA polymerase II polypeptide A small phosphatase 2	CTDSP2	;;	3	1	1	1	0	0	1	1	0	0	0	0	0	0	0	0	0	0	1	1	0	0	0	0	0	0	0	0	0	0	1	1	0	0	0	0	0	0	0	0	11.2	11.2
F8W9Z1;J3KP11;Q15878	F8W9Z1;J3KP11;Q15878	1;1;1	1;1;1	1;1;1	Voltage-dependent R-type calcium channel subunit alpha-1E	CACNA1E	;;	3	1	1	1	0	0	0	0	1	0	0	0	0	0	0	0	0	0	0	0	1	0	0	0	0	0	0	0	0	0	0	0	1	0	0	0	0	0	0	0	1	1
G3V241;G3V3Y8;G3V4T0;G3V4X0;G3V2W0;G3V2E4;G3V540;G3V5L0;G3V4W5;P34897	G3V241;G3V3Y8;G3V4T0;G3V4X0;G3V2W0;G3V2E4;G3V540;G3V5L0;G3V4W5;P34897	1;1;1;1;1;1;1;1;1;1	1;1;1;1;1;1;1;1;1;1	1;1;1;1;1;1;1;1;1;1	Serine hydroxymethyltransferase, mitochondrial	SHMT2	;;;;;;;;;	10	1	1	1	0	0	0	1	0	0	0	1	1	1	1	1	0	0	0	1	0	0	0	1	1	1	1	1	0	0	0	1	0	0	0	1	1	1	1	1	9.2	9.2
G3V2I4;G3V2C6;J3KNV4;Q13683	G3V2I4;G3V2C6;J3KNV4;Q13683	1;1;1;1	1;1;1;1	1;1;1;1	Integrin alpha-7;Integrin alpha-7 heavy chain;Integrin alpha-7 light chain;Integrin alpha-7 70 kDa form	ITGA7	;;;	4	1	1	1	0	0	0	0	0	1	0	0	0	0	0	0	0	0	0	0	0	1	0	0	0	0	0	0	0	0	0	0	0	1	0	0	0	0	0	0	16.3	16.3
K7EJH8;G3V2W4;H9KV75;P12814;O43707	K7EJH8;G3V2W4;H9KV75;P12814;O43707	1;1;1;1;1	1;1;1;1;1	1;1;1;1;1	Alpha-actinin-1;Alpha-actinin-4	ACTN4;ACTN1	;;;;	5	1	1	1	0	0	0	0	0	0	1	0	0	0	0	0	0	0	0	0	0	0	1	0	0	0	0	0	0	0	0	0	0	0	1	0	0	0	0	0	5.5	5.5
G3V3J3;G3V3P9;P32243;P32242	G3V3J3;G3V3P9;P32243;P32242	1;1;1;1	1;1;1;1	1;1;1;1	Homeobox protein OTX2;Homeobox protein OTX1	OTX2;OTX1	;;;	4	1	1	1	0	0	0	1	0	0	0	0	1	0	0	0	0	0	0	1	0	0	0	0	1	0	0	0	0	0	0	1	0	0	0	0	1	0	0	0	9.2	9.2
H0YJ63;G3V438;H0YJG7;O95433	H0YJ63;G3V438;H0YJG7;O95433	1;1;1;1	1;1;1;1	1;1;1;1	Activator of 90 kDa heat shock protein ATPase homolog 1	AHSA1	;;;	4	1	1	1	0	0	0	0	0	0	0	0	1	0	0	0	0	0	0	0	0	0	0	0	1	0	0	0	0	0	0	0	0	0	0	0	1	0	0	0	24.4	24.4
G3V448;Q9H3N1	G3V448;Q9H3N1	1;1	1;1	1;1	Thioredoxin-related transmembrane protein 1	TMX1	;	2	1	1	1	0	0	0	1	0	0	0	0	0	1	0	0	0	0	0	1	0	0	0	0	0	1	0	0	0	0	0	1	0	0	0	0	0	1	0	0	11.4	11.4
H0Y2Y8;Q15942	H0Y2Y8;Q15942	1;1	1;1	1;1	Zyxin	ZYX	;	2	1	1	1	1	1	1	0	0	0	1	0	1	0	0	0	1	1	1	0	0	0	1	0	1	0	0	0	1	1	1	0	0	0	1	0	1	0	0	0	2.8	2.8
H0Y6A0;Q9NP61	H0Y6A0;Q9NP61	1;1	1;1	1;1	ADP-ribosylation factor GTPase-activating protein 3	ARFGAP3	;	2	1	1	1	0	0	0	1	0	0	0	0	1	1	0	0	0	0	0	1	0	0	0	0	1	1	0	0	0	0	0	1	0	0	0	0	1	1	0	0	4	4
H0Y7T7;Q9NZR2	H0Y7T7;Q9NZR2	1;1	1;1	1;1	Low-density lipoprotein receptor-related protein 1B	LRP1B	;	2	1	1	1	0	0	0	1	0	0	1	0	1	0	0	0	0	0	0	1	0	0	1	0	1	0	0	0	0	0	0	1	0	0	1	0	1	0	0	0	1.8	1.8
H0YE29;Q07960	H0YE29;Q07960	1;1	1;1	1;1	Rho GTPase-activating protein 1	ARHGAP1	;	2	1	1	1	0	0	0	0	0	0	0	0	0	1	0	0	0	0	0	0	0	0	0	0	0	1	0	0	0	0	0	0	0	0	0	0	0	1	0	0	3.6	3.6
H0YK42;O60749;Q13596	H0YK42;O60749;Q13596	1;1;1	1;1;1	1;1;1	Sorting nexin-2;Sorting nexin-1	SNX1;SNX2	;;	3	1	1	1	0	0	0	0	0	0	0	0	0	1	0	0	0	0	0	0	0	0	0	0	0	1	0	0	0	0	0	0	0	0	0	0	0	1	0	0	3.6	3.6
H0YLB7;H0YKU8;Q6JHV3;H0YMI4;Q9Y6I4	H0YLB7;H0YKU8;Q6JHV3;H0YMI4;Q9Y6I4	1;1;1;1;1	1;1;1;1;1	1;1;1;1;1	Ubiquitin carboxyl-terminal hydrolase;Ubiquitin carboxyl-terminal hydrolase 3	USP3	;;;;	5	1	1	1	1	1	1	1	0	0	0	1	1	1	1	0	1	1	1	1	0	0	0	1	1	1	1	0	1	1	1	1	0	0	0	1	1	1	1	0	3.2	3.2
H0YLW7;H0YMW8;H0YNF3;H0YMR6;H0YLE6;H0YL55;H7BXE3;Q9NWH9	H0YLW7;H0YMW8;H0YNF3;H0YMR6;H0YLE6;H0YL55;H7BXE3;Q9NWH9	1;1;1;1;1;1;1;1	1;1;1;1;1;1;1;1	1;1;1;1;1;1;1;1	SAFB-like transcription modulator	SLTM	;;;;;;;	8	1	1	1	0	0	0	0	0	0	0	1	0	0	0	0	0	0	0	0	0	0	0	1	0	0	0	0	0	0	0	0	0	0	0	1	0	0	0	0	30.6	30.6
H0YM23;O75179	H0YM23;O75179	1;1	1;1	1;1	Ankyrin repeat domain-containing protein 17	ANKRD17	;	2	1	1	1	0	1	0	0	0	0	0	0	0	0	0	0	0	1	0	0	0	0	0	0	0	0	0	0	0	1	0	0	0	0	0	0	0	0	0	0	0.6	0.6
H3BMF6;Q93009	H3BMF6;Q93009	1;1	1;1	1;1	Ubiquitin carboxyl-terminal hydrolase 7	USP7	;	2	1	1	1	0	1	0	0	0	0	0	0	0	0	0	0	0	1	0	0	0	0	0	0	0	0	0	0	0	1	0	0	0	0	0	0	0	0	0	0	12.1	12.1
H3BMZ1;H3BRL8;H3BPZ1;H3BS72;Q9P035	H3BMZ1;H3BRL8;H3BPZ1;H3BS72;Q9P035	1;1;1;1;1	1;1;1;1;1	1;1;1;1;1	Very-long-chain (3R)-3-hydroxyacyl-CoA dehydratase 3	HACD3	;;;;	5	1	1	1	0	0	0	0	0	0	0	0	0	1	0	0	0	0	0	0	0	0	0	0	0	1	0	0	0	0	0	0	0	0	0	0	0	1	0	0	10.1	10.1
H3BUQ8;H3BQ95;H3BRM4;P51168	H3BUQ8;H3BQ95;H3BRM4;P51168	1;1;1;1	1;1;1;1	1;1;1;1	Amiloride-sensitive sodium channel subunit beta	SCNN1B	;;;	4	1	1	1	0	1	0	0	0	1	0	0	1	1	0	1	0	1	0	0	0	1	0	0	1	1	0	1	0	1	0	0	0	1	0	0	1	1	0	1	3	3
H3BT57;P29590	H3BT57;P29590	1;1	1;1	1;1	Protein PML	PML	;	2	1	1	1	1	1	0	0	0	0	1	1	0	0	0	0	1	1	0	0	0	0	1	1	0	0	0	0	1	1	0	0	0	0	1	1	0	0	0	0	1.9	1.9
H7BXI1	H7BXI1	1	1	1		ESYT2		1	1	1	1	0	0	0	1	0	0	0	0	0	0	0	0	0	0	0	1	0	0	0	0	0	0	0	0	0	0	0	1	0	0	0	0	0	0	0	0	1.6	1.6
H7BZJ3;P30101	H7BZJ3;P30101	1;1	1;1	1;1	Protein disulfide-isomerase A3	PDIA3	;	2	1	1	1	1	1	1	0	0	0	1	0	1	1	1	1	1	1	1	0	0	0	1	0	1	1	1	1	1	1	1	0	0	0	1	0	1	1	1	1	9.8	9.8
H7C577;H7C562;O00400	H7C577;H7C562;O00400	1;1;1	1;1;1	1;1;1	Acetyl-coenzyme A transporter 1	SLC33A1	;;	3	1	1	1	0	0	0	1	0	0	0	0	1	1	0	0	0	0	0	1	0	0	0	0	1	1	0	0	0	0	0	1	0	0	0	0	1	1	0	0	5.9	5.9
I3L3H2;P38919	I3L3H2;P38919	1;1	1;1	1;1	Eukaryotic initiation factor 4A-III;Eukaryotic initiation factor 4A-III, N-terminally processed	EIF4A3	;	2	1	1	1	0	0	0	0	0	0	0	0	0	0	0	1	0	0	0	0	0	0	0	0	0	0	0	1	0	0	0	0	0	0	0	0	0	0	0	1	9.6	9.6
I3L3V4	I3L3V4	1	1	1		GOSR2		1	1	1	1	0	0	0	0	0	0	0	0	1	0	0	0	0	0	0	0	0	0	0	0	1	0	0	0	0	0	0	0	0	0	0	0	1	0	0	0	7.4	7.4
I3L4N4;Q92914	I3L4N4;Q92914	1;1	1;1	1;1	Fibroblast growth factor;Fibroblast growth factor 11	FGF11	;	2	1	1	1	0	0	0	0	0	0	0	0	1	0	0	0	0	0	0	0	0	0	0	0	1	0	0	0	0	0	0	0	0	0	0	0	1	0	0	0	11.9	11.9
J3KNC0;P52655	J3KNC0;P52655	1;1	1;1	1;1	Transcription initiation factor IIA subunit 1;Transcription initiation factor IIA alpha chain;Transcription initiation factor IIA beta chain	GTF2A1	;	2	1	1	1	1	1	0	0	0	0	1	1	0	0	0	0	1	1	0	0	0	0	1	1	0	0	0	0	1	1	0	0	0	0	1	1	0	0	0	0	18.6	18.6
J3KRZ2;J3KRI4;O43237	J3KRZ2;J3KRI4;O43237	1;1;1	1;1;1	1;1;1	Cytoplasmic dynein 1 light intermediate chain 2	DYNC1LI2	;;	3	1	1	1	1	0	0	0	0	0	1	0	1	1	0	0	1	0	0	0	0	0	1	0	1	1	0	0	1	0	0	0	0	0	1	0	1	1	0	0	18.5	18.5
J3KSU3	J3KSU3	1	1	1		CCDC178		1	1	1	1	1	0	0	1	0	0	0	0	1	0	0	1	1	0	0	1	0	0	0	0	1	0	0	1	1	0	0	1	0	0	0	0	1	0	0	1	2.5	2.5
J3KT51;Q9UK76	J3KT51;Q9UK76	1;1	1;1	1;1	Hematological and neurological expressed 1 protein;Hematological and neurological expressed 1 protein, N-terminally processed	HN1	;	2	1	1	1	0	1	0	0	0	0	1	0	1	0	0	0	0	1	0	0	0	0	1	0	1	0	0	0	0	1	0	0	0	0	1	0	1	0	0	0	23.1	23.1
J3KTJ1;J3QRS3;P19105;P24844;O14950	J3KTJ1;J3QRS3;P19105;P24844;O14950	1;1;1;1;1	1;1;1;1;1	1;1;1;1;1	Myosin regulatory light chain 12A;Myosin regulatory light polypeptide 9;Myosin regulatory light chain 12B	MYL12A;MYL9;MYL12B	;;;;	5	1	1	1	0	0	0	0	0	0	0	0	0	0	0	1	0	0	0	0	0	0	0	0	0	0	0	1	0	0	0	0	0	0	0	0	0	0	0	1	9.6	9.6
J3QQJ0;Q9UHR5	J3QQJ0;Q9UHR5	1;1	1;1	1;1	SAP30-binding protein	SAP30BP	;	2	1	1	1	1	1	0	0	0	0	1	1	0	0	0	0	1	1	0	0	0	0	1	1	0	0	0	0	1	1	0	0	0	0	1	1	0	0	0	0	3.7	3.7
J3QSZ5;P18583	J3QSZ5;P18583	1;1	1;1	1;1	Protein SON	SON	;	2	1	1	1	1	0	0	0	0	0	0	0	0	0	0	0	1	0	0	0	0	0	0	0	0	0	0	0	1	0	0	0	0	0	0	0	0	0	0	0	2.2	2.2
K7EQA9;K7EKQ2;Q16543	K7EQA9;K7EKQ2;Q16543	1;1;1	1;1;1	1;1;1	Hsp90 co-chaperone Cdc37;Hsp90 co-chaperone Cdc37, N-terminally processed	CDC37	;;	3	1	1	1	1	1	0	0	1	0	0	1	0	0	0	0	1	1	0	0	1	0	0	1	0	0	0	0	1	1	0	0	1	0	0	1	0	0	0	0	5.7	5.7
K7ELS0;K7ERU7;K7EN60;Q9BQ61	K7ELS0;K7ERU7;K7EN60;Q9BQ61	1;1;1;1	1;1;1;1	1;1;1;1	Uncharacterized protein C19orf43	C19orf43	;;;	4	1	1	1	0	1	0	0	0	0	0	1	0	0	0	0	0	1	0	0	0	0	0	1	0	0	0	0	0	1	0	0	0	0	0	1	0	0	0	0	18.2	18.2
K7ER24;Q86WV7;Q96MW1	K7ER24;Q86WV7;Q96MW1	1;1;1	1;1;1	1;1;1	Coiled-coil domain-containing protein 43	CCDC43	;;	3	1	1	1	1	0	0	0	0	0	0	0	1	0	0	0	1	0	0	0	0	0	0	0	1	0	0	0	1	0	0	0	0	0	0	0	1	0	0	0	9.1	9.1
O15050	O15050	1	1	1	TPR and ankyrin repeat-containing protein 1	TRANK1		1	1	1	1	1	1	1	0	1	0	0	0	0	0	1	1	1	1	1	0	1	0	0	0	0	0	1	1	1	1	1	0	1	0	0	0	0	0	1	1	0.7	0.7
O42043;P61567;P61566;P61570;Q9UKH3;P61565;Q902F9;Q902F8;Q69384;O71037;P63135	O42043;P61567;P61566;P61570;Q9UKH3;P61565;Q902F9;Q902F8;Q69384;O71037;P63135	1;1;1;1;1;1;1;1;1;1;1	1;1;1;1;1;1;1;1;1;1;1	1;1;1;1;1;1;1;1;1;1;1	Endogenous retrovirus group K member 18 Env polyprotein;Surface protein;Transmembrane protein;Endogenous retrovirus group K member 7 Env polyprotein;Surface protein;Transmembrane protein;Endogenous retrovirus group K member 24 Env polyprotein;Surface protein;Transmembrane protein;Endogenous retrovirus group K member 25 Env polyprotein;Surface protein;Transmembrane protein;Endogenous retrovirus gr…	ERVK-18;ERVK-7;ERVK-24;ERVK-25;ERVK-9;ERVK-21;HERVK_113;ERVK-8;ERVK-6;ERVK-19	;;;;;;;;;;	11	1	1	1	0	0	0	0	0	0	0	0	0	0	1	0	0	0	0	0	0	0	0	0	0	0	1	0	0	0	0	0	0	0	0	0	0	0	1	0	2.3	2.3
O43157	O43157	1	1	1	Plexin-B1	PLXNB1		1	1	1	1	1	1	1	0	1	1	1	1	1	0	1	0	1	1	1	0	1	1	1	1	1	0	1	0	1	1	1	0	1	1	1	1	1	0	1	0	0.8	0.8
O43395	O43395	1	1	1	U4/U6 small nuclear ribonucleoprotein Prp3	PRPF3		1	1	1	1	0	1	0	0	0	0	1	1	0	0	0	0	0	1	0	0	0	0	1	1	0	0	0	0	0	1	0	0	0	0	1	1	0	0	0	0	1.8	1.8
O60563	O60563	1	1	1	Cyclin-T1	CCNT1		1	1	1	1	1	1	0	0	0	0	0	1	0	0	0	0	1	1	0	0	0	0	0	1	0	0	0	0	1	1	0	0	0	0	0	1	0	0	0	0	1.4	1.4
O75366	O75366	1	1	1	Advillin	AVIL		1	1	1	1	0	0	0	0	0	0	0	0	0	1	0	0	0	0	0	0	0	0	0	0	0	1	0	0	0	0	0	0	0	0	0	0	0	1	0	0	1	1
O95405	O95405	1	1	1	Zinc finger FYVE domain-containing protein 9	ZFYVE9		1	1	1	1	0	0	0	1	0	0	0	0	0	0	0	0	0	0	0	1	0	0	0	0	0	0	0	0	0	0	0	1	0	0	0	0	0	0	0	0	0.9	0.9
P00387	P00387	1	1	1	NADH-cytochrome b5 reductase 3;NADH-cytochrome b5 reductase 3 membrane-bound form;NADH-cytochrome b5 reductase 3 soluble form	CYB5R3		1	1	1	1	0	0	0	0	1	0	0	0	0	0	0	0	0	0	0	0	1	0	0	0	0	0	0	0	0	0	0	0	1	0	0	0	0	0	0	0	3	3
P04083	P04083	1	1	1	Annexin A1	ANXA1		1	1	1	1	0	1	0	0	0	0	0	0	0	0	0	0	0	1	0	0	0	0	0	0	0	0	0	0	0	1	0	0	0	0	0	0	0	0	0	0	4	4
P05198	P05198	1	1	1	Eukaryotic translation initiation factor 2 subunit 1	EIF2S1		1	1	1	1	0	0	0	0	0	0	0	0	0	1	0	0	0	0	0	0	0	0	0	0	0	1	0	0	0	0	0	0	0	0	0	0	0	1	0	0	3.8	3.8
P07814	P07814	1	1	1	Bifunctional glutamate/proline--tRNA ligase;Glutamate--tRNA ligase;Proline--tRNA ligase	EPRS		1	1	1	1	1	1	0	0	0	0	1	1	0	0	0	0	1	1	0	0	0	0	1	1	0	0	0	0	1	1	0	0	0	0	1	1	0	0	0	0	0.7	0.7
P09543	P09543	1	1	1	2,3-cyclic-nucleotide 3-phosphodiesterase	CNP		1	1	1	1	0	0	0	0	0	0	0	0	0	1	0	0	0	0	0	0	0	0	0	0	0	1	0	0	0	0	0	0	0	0	0	0	0	1	0	0	3.3	3.3
P09874	P09874	1	1	1	Poly [ADP-ribose] polymerase 1	PARP1		1	1	1	1	0	1	0	0	0	0	0	1	0	0	0	0	0	1	0	0	0	0	0	1	0	0	0	0	0	1	0	0	0	0	0	1	0	0	0	0	1	1
P12004	P12004	1	1	1	Proliferating cell nuclear antigen	PCNA		1	1	1	1	0	0	0	0	1	0	0	1	1	0	0	1	0	0	0	0	1	0	0	1	1	0	0	1	0	0	0	0	1	0	0	1	1	0	0	1	5	5
P22413	P22413	1	1	1	Ectonucleotide pyrophosphatase/phosphodiesterase family member 1;Alkaline phosphodiesterase I;Nucleotide pyrophosphatase	ENPP1		1	1	1	1	0	1	0	1	0	1	0	1	0	1	1	0	0	1	0	1	0	1	0	1	0	1	1	0	0	1	0	1	0	1	0	1	0	1	1	0	1	1
P23284	P23284	1	1	1	Peptidyl-prolyl cis-trans isomerase B	PPIB		1	1	1	1	0	0	0	0	0	0	0	0	0	0	0	1	0	0	0	0	0	0	0	0	0	0	0	1	0	0	0	0	0	0	0	0	0	0	0	1	6	6
P23526	P23526	1	1	1	Adenosylhomocysteinase	AHCY		1	1	1	1	0	0	1	0	0	0	0	0	0	0	0	0	0	0	1	0	0	0	0	0	0	0	0	0	0	0	1	0	0	0	0	0	0	0	0	0	2.8	2.8
P25054	P25054	1	1	1	Adenomatous polyposis coli protein	APC		1	1	1	1	0	0	0	1	0	0	0	0	1	1	0	0	0	0	0	1	0	0	0	0	1	1	0	0	0	0	0	1	0	0	0	0	1	1	0	0	0.5	0.5
P25685	P25685	1	1	1	DnaJ homolog subfamily B member 1	DNAJB1		1	1	1	1	0	0	0	0	0	0	0	0	0	1	0	0	0	0	0	0	0	0	0	0	0	1	0	0	0	0	0	0	0	0	0	0	0	1	0	0	3.8	3.8
P27986	P27986	1	1	1	Phosphatidylinositol 3-kinase regulatory subunit alpha	PIK3R1		1	1	1	1	0	0	0	0	0	0	0	0	1	0	0	0	0	0	0	0	0	0	0	0	1	0	0	0	0	0	0	0	0	0	0	0	1	0	0	0	2.1	2.1
P30041	P30041	1	1	1	Peroxiredoxin-6	PRDX6		1	1	1	1	0	0	0	0	0	0	0	1	0	0	0	1	0	0	0	0	0	0	0	1	0	0	0	1	0	0	0	0	0	0	0	1	0	0	0	1	5.8	5.8
P31949	P31949	1	1	1	Protein S100-A11;Protein S100-A11, N-terminally processed	S100A11		1	1	1	1	0	0	0	0	0	0	0	0	1	0	0	0	0	0	0	0	0	0	0	0	1	0	0	0	0	0	0	0	0	0	0	0	1	0	0	0	10.5	10.5
P35606	P35606	1	1	1	Coatomer subunit beta	COPB2		1	1	1	1	0	1	1	1	0	0	1	1	1	1	0	0	0	1	1	1	0	0	1	1	1	1	0	0	0	1	1	1	0	0	1	1	1	1	0	0	1.1	1.1
P47914	P47914	1	1	1	60S ribosomal protein L29	RPL29		1	1	1	1	1	1	0	0	0	1	1	1	1	1	1	1	1	1	0	0	0	1	1	1	1	1	1	1	1	1	0	0	0	1	1	1	1	1	1	1	9.4	9.4
P60174	P60174	1	1	1	Triosephosphate isomerase	TPI1		1	1	1	1	0	0	0	0	0	0	0	0	0	0	0	1	0	0	0	0	0	0	0	0	0	0	0	1	0	0	0	0	0	0	0	0	0	0	0	1	3.5	3.5
P60608	P60608	1	1	1	Endogenous retrovirus group FC1 member 1 Env polyprotein;Surface protein;Truncated transmembrane protein	ERVFC1-1		1	1	1	1	0	0	0	1	0	0	0	0	0	0	0	0	0	0	0	1	0	0	0	0	0	0	0	0	0	0	0	1	0	0	0	0	0	0	0	0	4.7	4.7
P62328	P62328	1	1	1	Thymosin beta-4;Hematopoietic system regulatory peptide	TMSB4X		1	1	1	1	0	0	1	1	0	0	1	1	1	1	0	1	0	0	1	1	0	0	1	1	1	1	0	1	0	0	1	1	0	0	1	1	1	1	0	1	25	25
Q5T8U2;Q5T8U3;P62424	Q5T8U2;Q5T8U3;P62424	1;1;1	1;1;1	1;1;1	60S ribosomal protein L7a	RPL7A	;;	3	1	1	1	0	0	0	0	0	0	0	0	0	1	0	0	0	0	0	0	0	0	0	0	0	1	0	0	0	0	0	0	0	0	0	0	0	1	0	0	8.6	8.6
P62857	P62857	1	1	1	40S ribosomal protein S28	RPS28		1	1	1	1	0	0	0	0	0	0	0	1	0	0	0	0	0	0	0	0	0	0	0	1	0	0	0	0	0	0	0	0	0	0	0	1	0	0	0	0	15.9	15.9
Q5VVC9;Q5VVC8;P62913	Q5VVC9;Q5VVC8;P62913	1;1;1	1;1;1	1;1;1	60S ribosomal protein L11	RPL11	;;	3	1	1	1	0	0	0	0	0	0	0	0	0	1	0	1	0	0	0	0	0	0	0	0	0	1	0	1	0	0	0	0	0	0	0	0	0	1	0	1	10.7	10.7
P78318	P78318	1	1	1	Immunoglobulin-binding protein 1	IGBP1		1	1	1	1	0	0	1	0	0	0	0	0	1	0	0	0	0	0	1	0	0	0	0	0	1	0	0	0	0	0	1	0	0	0	0	0	1	0	0	0	3.5	3.5
Q02952	Q02952	1	1	1	A-kinase anchor protein 12	AKAP12		1	1	1	1	0	0	1	0	0	0	0	0	1	0	0	0	0	0	1	0	0	0	0	0	1	0	0	0	0	0	1	0	0	0	0	0	1	0	0	0	0.8	0.8
Q03701	Q03701	1	1	1	CCAAT/enhancer-binding protein zeta	CEBPZ		1	1	1	1	0	0	0	0	0	0	0	0	0	1	0	0	0	0	0	0	0	0	0	0	0	1	0	0	0	0	0	0	0	0	0	0	0	1	0	0	1.1	1.1
Q5T760;Q05519	Q5T760;Q05519	1;1	1;1	1;1	Serine/arginine-rich splicing factor 11	SRSF11	;	2	1	1	1	0	1	0	0	0	0	0	0	0	0	0	0	0	1	0	0	0	0	0	0	0	0	0	0	0	1	0	0	0	0	0	0	0	0	0	0	4.4	4.4
Q08170	Q08170	1	1	1	Serine/arginine-rich splicing factor 4	SRSF4		1	1	1	1	0	0	0	0	0	0	0	0	0	0	0	1	0	0	0	0	0	0	0	0	0	0	0	1	0	0	0	0	0	0	0	0	0	0	0	1	2.6	2.6
Q08211	Q08211	1	1	1	ATP-dependent RNA helicase A	DHX9		1	1	1	1	1	1	0	0	0	0	1	1	0	1	0	1	1	1	0	0	0	0	1	1	0	1	0	1	1	1	0	0	0	0	1	1	0	1	0	1	0.9	0.9
Q13029	Q13029	1	1	1	PR domain zinc finger protein 2	PRDM2		1	1	1	1	0	0	0	0	0	0	0	0	0	0	0	1	0	0	0	0	0	0	0	0	0	0	0	1	0	0	0	0	0	0	0	0	0	0	0	1	0.7	0.7
Q13409	Q13409	1	1	1	Cytoplasmic dynein 1 intermediate chain 2	DYNC1I2		1	1	1	1	1	1	0	0	0	0	1	1	0	0	0	0	1	1	0	0	0	0	1	1	0	0	0	0	1	1	0	0	0	0	1	1	0	0	0	0	1.6	1.6
Q13530	Q13530	1	1	1	Serine incorporator 3	SERINC3		1	1	1	1	0	0	1	0	0	0	0	0	0	0	0	0	0	0	1	0	0	0	0	0	0	0	0	0	0	0	1	0	0	0	0	0	0	0	0	0	1.7	1.7
Q13625	Q13625	1	1	1	Apoptosis-stimulating of p53 protein 2	TP53BP2		1	1	1	1	0	0	0	0	0	0	0	0	0	1	0	0	0	0	0	0	0	0	0	0	0	1	0	0	0	0	0	0	0	0	0	0	0	1	0	0	1.1	1.1
Q14258	Q14258	1	1	1	E3 ubiquitin/ISG15 ligase TRIM25	TRIM25		1	1	1	1	0	1	0	0	0	0	0	1	0	0	0	0	0	1	0	0	0	0	0	1	0	0	0	0	0	1	0	0	0	0	0	1	0	0	0	0	1.9	1.9
Q15054	Q15054	1	1	1	DNA polymerase delta subunit 3	POLD3		1	1	1	1	0	0	0	0	0	0	0	1	0	0	0	0	0	0	0	0	0	0	0	1	0	0	0	0	0	0	0	0	0	0	0	1	0	0	0	0	2.8	2.8
Q15084	Q15084	1	1	1	Protein disulfide-isomerase A6	PDIA6		1	1	1	1	0	0	0	0	0	0	0	0	0	1	0	0	0	0	0	0	0	0	0	0	0	1	0	0	0	0	0	0	0	0	0	0	0	1	0	0	3.4	3.4
Q15459	Q15459	1	1	1	Splicing factor 3A subunit 1	SF3A1		1	1	1	1	1	1	0	0	0	0	1	1	0	0	0	0	1	1	0	0	0	0	1	1	0	0	0	0	1	1	0	0	0	0	1	1	0	0	0	0	1.6	1.6
Q15464	Q15464	1	1	1	SH2 domain-containing adapter protein B	SHB		1	1	1	1	0	0	1	1	0	0	0	0	1	1	0	0	0	0	1	1	0	0	0	0	1	1	0	0	0	0	1	1	0	0	0	0	1	1	0	0	2.6	2.6
Q15545	Q15545	1	1	1	Transcription initiation factor TFIID subunit 7	TAF7		1	1	1	1	0	0	0	0	0	0	1	0	0	0	0	0	0	0	0	0	0	0	1	0	0	0	0	0	0	0	0	0	0	0	1	0	0	0	0	0	3.4	3.4
Q15738	Q15738	1	1	1	Sterol-4-alpha-carboxylate 3-dehydrogenase, decarboxylating	NSDHL		1	1	1	1	0	0	0	0	0	0	0	0	0	1	0	0	0	0	0	0	0	0	0	0	0	1	0	0	0	0	0	0	0	0	0	0	0	1	0	0	2.9	2.9
Q4VX76	Q4VX76	1	1	1	Synaptotagmin-like protein 3	SYTL3		1	1	1	1	0	0	0	0	0	0	0	0	0	1	0	0	0	0	0	0	0	0	0	0	0	1	0	0	0	0	0	0	0	0	0	0	0	1	0	0	1.5	1.5
Q5SYC1	Q5SYC1	1	1	1	Clavesin-2	CLVS2		1	1	1	1	0	0	1	0	0	0	0	0	0	0	0	0	0	0	1	0	0	0	0	0	0	0	0	0	0	0	1	0	0	0	0	0	0	0	0	0	5.2	5.2
Q5T8C6	Q5T8C6	1	1	1		CDC16		1	1	1	1	0	1	1	0	1	0	0	1	0	0	1	0	0	1	1	0	1	0	0	1	0	0	1	0	0	1	1	0	1	0	0	1	0	0	1	0	2.3	2.3
Q5VUB5	Q5VUB5	1	1	1	Protein FAM171A1	FAM171A1		1	1	1	1	0	0	0	0	0	0	0	0	0	1	0	0	0	0	0	0	0	0	0	0	0	1	0	0	0	0	0	0	0	0	0	0	0	1	0	0	1.6	1.6
Q5VY60;Q7Z4H7	Q5VY60;Q7Z4H7	1;1	1;1	1;1	HAUS augmin-like complex subunit 6	HAUS6	;	2	1	1	1	0	0	0	0	0	0	1	1	0	0	0	0	0	0	0	0	0	0	1	1	0	0	0	0	0	0	0	0	0	0	1	1	0	0	0	0	1.4	1.4
Q6KC79	Q6KC79	1	1	1	Nipped-B-like protein	NIPBL		1	1	1	1	1	0	0	0	0	0	1	0	0	0	0	0	1	0	0	0	0	0	1	0	0	0	0	0	1	0	0	0	0	0	1	0	0	0	0	0	0.5	0.5
Q6P995	Q6P995	1	1	1	Protein FAM171B	FAM171B		1	1	1	1	0	0	0	1	0	0	0	0	1	1	0	0	0	0	0	1	0	0	0	0	1	1	0	0	0	0	0	1	0	0	0	0	1	1	0	0	1.3	1.3
Q7Z319	Q7Z319	1	1	1		DKFZp686E14208		1	1	1	1	0	0	0	0	1	0	0	0	0	0	0	0	0	0	0	0	1	0	0	0	0	0	0	0	0	0	0	0	1	0	0	0	0	0	0	0	3	3
Q7Z3K3	Q7Z3K3	1	1	1	Pogo transposable element with ZNF domain	POGZ		1	1	1	1	0	1	0	0	0	0	0	0	0	0	0	0	0	1	0	0	0	0	0	0	0	0	0	0	0	1	0	0	0	0	0	0	0	0	0	0	1.1	1.1
Q7Z434	Q7Z434	1	1	1	Mitochondrial antiviral-signaling protein	MAVS		1	1	1	1	0	1	0	0	0	0	1	0	0	0	0	0	0	1	0	0	0	0	1	0	0	0	0	0	0	1	0	0	0	0	1	0	0	0	0	0	2.6	2.6
Q86UP2	Q86UP2	1	1	1	Kinectin	KTN1		1	1	1	1	0	0	0	0	0	0	0	0	1	0	0	0	0	0	0	0	0	0	0	0	1	0	0	0	0	0	0	0	0	0	0	0	1	0	0	0	1	1
Q8IUF8	Q8IUF8	1	1	1	Bifunctional lysine-specific demethylase and histidyl-hydroxylase MINA	MINA		1	1	1	1	0	0	0	0	0	0	1	0	0	0	0	1	0	0	0	0	0	0	1	0	0	0	0	1	0	0	0	0	0	0	1	0	0	0	0	1	1.9	1.9
Q8N140	Q8N140	1	1	1	EP300-interacting inhibitor of differentiation 3	EID3		1	1	1	1	0	1	0	0	0	0	1	0	0	0	0	0	0	1	0	0	0	0	1	0	0	0	0	0	0	1	0	0	0	0	1	0	0	0	0	0	2.4	2.4
Q8N3X1	Q8N3X1	1	1	1	Formin-binding protein 4	FNBP4		1	1	1	1	0	1	0	0	0	0	0	0	0	0	0	0	0	1	0	0	0	0	0	0	0	0	0	0	0	1	0	0	0	0	0	0	0	0	0	0	1.1	1.1
Q8N6R0	Q8N6R0	1	1	1	Methyltransferase-like protein 13	METTL13		1	1	1	1	0	0	0	0	1	0	0	0	0	0	0	0	0	0	0	0	1	0	0	0	0	0	0	0	0	0	0	0	1	0	0	0	0	0	0	0	1.4	1.4
Q8NGM1	Q8NGM1	1	1	1	Olfactory receptor 4C15	OR4C15		1	1	1	1	0	0	0	0	1	0	0	0	0	0	0	1	0	0	0	0	1	0	0	0	0	0	0	1	0	0	0	0	1	0	0	0	0	0	0	1	3.8	3.8
Q8TAA9	Q8TAA9	1	1	1	Vang-like protein 1	VANGL1		1	1	1	1	0	0	0	0	0	0	0	0	0	1	0	0	0	0	0	0	0	0	0	0	0	1	0	0	0	0	0	0	0	0	0	0	0	1	0	0	2.3	2.3
Q8WU20	Q8WU20	1	1	1	Fibroblast growth factor receptor substrate 2	FRS2		1	1	1	1	0	0	0	0	0	0	0	0	0	1	0	0	0	0	0	0	0	0	0	0	0	1	0	0	0	0	0	0	0	0	0	0	0	1	0	0	3.5	3.5
Q8WXE9	Q8WXE9	1	1	1	Stonin-2	STON2		1	1	1	1	0	0	0	0	0	0	0	0	0	1	0	0	0	0	0	0	0	0	0	0	0	1	0	0	0	0	0	0	0	0	0	0	0	1	0	0	1.3	1.3
Q8WXI7	Q8WXI7	1	1	1	Mucin-16	MUC16		1	1	1	1	0	1	0	0	0	0	0	0	0	0	0	0	0	1	0	0	0	0	0	0	0	0	0	0	0	1	0	0	0	0	0	0	0	0	0	0	0.2	0.2
X6RAB3;Q92738	X6RAB3;Q92738	1;1	1;1	1;1	USP6 N-terminal-like protein	USP6NL	;	2	1	1	1	0	0	0	0	0	0	0	0	1	1	0	0	0	0	0	0	0	0	0	0	1	1	0	0	0	0	0	0	0	0	0	0	1	1	0	0	2.1	2.1
Q93008	Q93008	1	1	1	Probable ubiquitin carboxyl-terminal hydrolase FAF-X	USP9X		1	1	1	1	0	0	0	0	0	0	0	1	0	0	0	0	0	0	0	0	0	0	0	1	0	0	0	0	0	0	0	0	0	0	0	1	0	0	0	0	0.6	0.6
Q9BU76	Q9BU76	1	1	1	Multiple myeloma tumor-associated protein 2	MMTAG2		1	1	1	1	0	1	0	0	0	0	0	0	0	0	0	0	0	1	0	0	0	0	0	0	0	0	0	0	0	1	0	0	0	0	0	0	0	0	0	0	5.3	5.3
Q9BXT5	Q9BXT5	1	1	1	Testis-expressed sequence 15 protein	TEX15		1	1	1	1	0	0	1	0	1	1	0	0	0	1	0	0	0	0	1	0	1	1	0	0	0	1	0	0	0	0	1	0	1	1	0	0	0	1	0	0	0.4	0.4
Q9BZQ8	Q9BZQ8	1	1	1	Protein Niban	FAM129A		1	1	1	1	0	0	0	0	0	0	0	0	0	1	0	0	0	0	0	0	0	0	0	0	0	1	0	0	0	0	0	0	0	0	0	0	0	1	0	0	1.5	1.5
Q9C0A1	Q9C0A1	1	1	1	Zinc finger homeobox protein 2	ZFHX2		1	1	1	1	0	0	1	0	0	0	0	0	0	1	0	0	0	0	1	0	0	0	0	0	0	1	0	0	0	0	1	0	0	0	0	0	0	1	0	0	0.3	0.3
Q9C0B7	Q9C0B7	1	1	1	Transport and Golgi organization protein 6 homolog	TANGO6		1	1	1	1	0	0	0	1	0	0	0	0	0	0	0	1	0	0	0	1	0	0	0	0	0	0	0	1	0	0	0	1	0	0	0	0	0	0	0	1	1	1
Q9H0W5	Q9H0W5	1	1	1	Coiled-coil domain-containing protein 8	CCDC8		1	1	1	1	0	0	0	0	0	0	0	0	0	1	0	0	0	0	0	0	0	0	0	0	0	1	0	0	0	0	0	0	0	0	0	0	0	1	0	0	2	2
Q9H3P7	Q9H3P7	1	1	1	Golgi resident protein GCP60	ACBD3		1	1	1	1	0	0	0	1	0	0	0	0	0	0	0	0	0	0	0	1	0	0	0	0	0	0	0	0	0	0	0	1	0	0	0	0	0	0	0	0	4.5	4.5
Q9H444	Q9H444	1	1	1	Charged multivesicular body protein 4b	CHMP4B		1	1	1	1	0	1	0	1	0	0	0	1	1	1	0	0	0	1	0	1	0	0	0	1	1	1	0	0	0	1	0	1	0	0	0	1	1	1	0	0	6.2	6.2
Q9H6J7	Q9H6J7	1	1	1	UPF0705 protein C11orf49	C11orf49		1	1	1	1	0	0	0	0	0	0	0	0	0	1	0	0	0	0	0	0	0	0	0	0	0	1	0	0	0	0	0	0	0	0	0	0	0	1	0	0	3.6	3.6
Q9NZI8	Q9NZI8	1	1	1	Insulin-like growth factor 2 mRNA-binding protein 1	IGF2BP1		1	1	1	1	1	0	0	0	0	0	0	1	0	0	0	0	1	0	0	0	0	0	0	1	0	0	0	0	1	0	0	0	0	0	0	1	0	0	0	0	2.3	2.3
Q9NZZ3	Q9NZZ3	1	1	1	Charged multivesicular body protein 5	CHMP5		1	1	1	1	0	0	0	0	0	0	0	0	0	1	0	0	0	0	0	0	0	0	0	0	0	1	0	0	0	0	0	0	0	0	0	0	0	1	0	0	7.3	7.3
Q9UG01	Q9UG01	1	1	1	Intraflagellar transport protein 172 homolog	IFT172		1	1	1	1	0	0	0	1	0	0	0	0	0	0	0	0	0	0	0	1	0	0	0	0	0	0	0	0	0	0	0	1	0	0	0	0	0	0	0	0	1.4	1.4
Q9UIG0	Q9UIG0	1	1	1	Tyrosine-protein kinase BAZ1B	BAZ1B		1	1	1	1	0	1	0	0	0	0	0	0	0	0	0	0	0	1	0	0	0	0	0	0	0	0	0	0	0	1	0	0	0	0	0	0	0	0	0	0	0.9	0.9
Q9Y385	Q9Y385	1	1	1	Ubiquitin-conjugating enzyme E2 J1	UBE2J1		1	1	1	1	0	0	0	1	0	0	0	0	1	1	0	0	0	0	0	1	0	0	0	0	1	1	0	0	0	0	0	1	0	0	0	0	1	1	0	0	4.7	4.7
Q9Y4H2	Q9Y4H2	1	1	1	Insulin receptor substrate 2	IRS2		1	1	1	1	0	0	0	1	0	0	0	0	0	1	0	0	0	0	0	1	0	0	0	0	0	1	0	0	0	0	0	1	0	0	0	0	0	1	0	0	0.8	0.8
Q9Y679	Q9Y679	1	1	1	Ancient ubiquitous protein 1	AUP1		1	1	1	1	0	0	0	1	0	0	0	0	0	0	0	0	0	0	0	1	0	0	0	0	0	0	0	0	0	0	0	1	0	0	0	0	0	0	0	0	2.5	2.5
Q9Y6M5	Q9Y6M5	1	1	1	Zinc transporter 1	SLC30A1		1	1	1	1	0	0	0	0	0	0	0	0	0	1	0	0	0	0	0	0	0	0	0	0	0	1	0	0	0	0	0	0	0	0	0	0	0	1	0	0	2.4	2.4
Q9Y6W5	Q9Y6W5	1	1	1	Wiskott-Aldrich syndrome protein family member 2	WASF2		1	1	1	1	0	0	0	1	0	0	0	0	0	1	0	0	0	0	0	1	0	0	0	0	0	1	0	0	0	0	0	1	0	0	0	0	0	1	0	0	2.4	2.4
REV__A0A087X277;REV__Q07890	REV__A0A087X277;REV__Q07890	1;1	1;1	1;1			;	2	1	1	1	0	0	0	1	0	1	0	0	1	1	0	0	0	0	0	1	0	1	0	0	1	1	0	0	0	0	0	1	0	1	0	0	1	1	0	0	0	0
REV__D6R9B9	REV__D6R9B9	1	1	1				1	1	1	1	0	0	0	0	0	0	0	0	1	0	0	0	0	0	0	0	0	0	0	0	1	0	0	0	0	0	0	0	0	0	0	0	1	0	0	0	0	0
REV__E7EVX2	REV__E7EVX2	1	1	1				1	1	1	1	0	0	0	0	1	0	0	0	0	1	0	0	0	0	0	0	1	0	0	0	0	1	0	0	0	0	0	0	1	0	0	0	0	1	0	0	0	0
REV__Q9BR11	REV__Q9BR11	1	1	1				1	1	1	1	0	0	1	1	0	0	0	0	0	1	0	0	0	0	1	1	0	0	0	0	0	1	0	0	0	0	1	1	0	0	0	0	0	1	0	0	0	0
REV__Q9UF56	REV__Q9UF56	1	1	1				1	1	1	1	0	1	1	0	0	0	1	1	1	0	0	0	0	1	1	0	0	0	1	1	1	0	0	0	0	1	1	0	0	0	1	1	1	0	0	0	0	0
V9GYI9	V9GYI9	1	1	1		ZNF596		1	1	1	1	0	0	0	0	0	0	0	0	0	0	0	1	0	0	0	0	0	0	0	0	0	0	0	1	0	0	0	0	0	0	0	0	0	0	0	1	18.8	18.8
X6R8U7	X6R8U7	1	1	1		FAM206A		1	1	1	1	1	0	0	0	0	0	0	0	0	1	0	1	1	0	0	0	0	0	0	0	0	1	0	1	1	0	0	0	0	0	0	0	0	1	0	1	11.3	11.3
[truncated: 46 more columns]
